# Supplementary material for: Identification of Proteins Associated with an IFNγ-Responsive Promoter by a Retroviral Expression System for enChIP Using CRISPR
Source: PLoS One. 2014 Jul 22;9(7):e103084. doi: 10.1371/journal.pone.0103084 (PMC4106880; doi:10.1371/journal.pone.0103084)
Supplement: Table S1 — List of proteins detected in enChIP-SILAC. (XLSX) [file pone.0103084.s007.xlsx]

## Sheet: Sheet1
Table S1	List of proteins detected in enChIP-SILAC
Accession	Coverage	# PSMs	# Peptides	# AAs	MW [kDa]	calc. pI	Score	Area	Heavy/Light	Heavy/Light Count	Heavy/Light Variability [%]	Description
Q92499	3.92	3	2	740	82.3798	7.2251	69.2667	102183	1.87094	1		ATP-dependent RNA helicase DDX1 OS=Homo sapiens GN=DDX1 PE=1 SV=2 - [DDX1_HUMAN]
	Confidence Icon	Sequence	Protein Accessions	# Proteins	# Protein Groups	Activation Type	Modifications	IonScore	Exp Value	Δ Score	Rank	Identity High	Homology Threshold	QuanResultID	# Missing Channels	# Single-Peak Channels	Area	Quan Channel	Quan Info	Quan Usage	Heavy/Light	Charge	m/z [Da]	MH+ [Da]	ΔM [ppm]	RT [min]	First Scan	Last Scan	MS Order	Ions Matched	Spectrum File	Annotation
	High	GHVDILAPTVQELAALEK	Q92499	1	1	CID		41.32	0.00417654	1	1	38	19				115540		No Quan Values	Not Used		3	635.357	1904.06	4.36529	86.6751	10439	10439	MS2	11/176	140211_Fujii_S1_4u.raw
	Medium	GHVDILAPTVQELAALEk	Q92499	1	1	CID	K18(Label:13C(6))	35.77	0.0128187	1	1	38	15						No Quan Values	Not Used		3	637.364	1910.08	4.45399	86.6611	10437	10437	MS2	7/176	140211_Fujii_S1_4u.raw
	Medium	ELAEQTLNNIk	Q92499	1	1	CID	K11(Label:13C(6))	31.51	0.051985	0.65625	1	39	25	8642			88826.7	Heavy	Unique	Used	1.87094	2	639.854	1278.7	0.128513	41.4371	4963	4963	MS2	8/102	140211_Fujii_S3_4u.raw
P46821	1.18	2	2	2468	270.468	4.80518	91.9433	83819.6	1.74673	1		Microtubule-associated protein 1B OS=Homo sapiens GN=MAP1B PE=1 SV=2 - [MAP1B_HUMAN]
	Confidence Icon	Sequence	Protein Accessions	# Proteins	# Protein Groups	Activation Type	Modifications	IonScore	Exp Value	Δ Score	Rank	Identity High	Homology Threshold	QuanResultID	# Missing Channels	# Single-Peak Channels	Area	Quan Channel	Quan Info	Quan Usage	Heavy/Light	Charge	m/z [Da]	MH+ [Da]	ΔM [ppm]	RT [min]	First Scan	Last Scan	MS Order	Ions Matched	Spectrum File	Annotation
	High	NLISPDLGVVFLNVPENLk	P46821	1	1	CID	K19(Label:13C(6))	83.67	1.38311e-07	1	1	36	25						No Quan Values	Not Used		2	1044.1	2087.19	1.76581	89.6827	11724	11724	MS2	13/204	140211_Fujii_S2_4u.raw
	Medium	AIGNIELGIr	P46821	1	1	CID	R10(Label:13C(6)15N(4))	32.36	0.0259311	0.59375	1	37	28	5729			83819.6	Heavy	Unique	Used	1.74673	2	533.318	1065.63	-0.824746	59.6756	7696	7696	MS2	8/84	140211_Fujii_S2_4u.raw
Q7Z739	4.96	3	2	585	63.8218	9.0415	71.9	141616	1.68792	3	7.07593	YTH domain family protein 3 OS=Homo sapiens GN=YTHDF3 PE=1 SV=1 - [YTHD3_HUMAN]
	Confidence Icon	Sequence	Protein Accessions	# Proteins	# Protein Groups	Activation Type	Modifications	IonScore	Exp Value	Δ Score	Rank	Identity High	Homology Threshold	QuanResultID	# Missing Channels	# Single-Peak Channels	Area	Quan Channel	Quan Info	Quan Usage	Heavy/Light	Charge	m/z [Da]	MH+ [Da]	ΔM [ppm]	RT [min]	First Scan	Last Scan	MS Order	Ions Matched	Spectrum File	Annotation
	High	HTTSIFDDFAHYEK	Q7Z739	1	1	CID		47.34	0.000498154	1	1	35	25	5907			213605	Light	Unique	Used	1.38261	3	570.93	1710.78	0.274147	65.026	8425	8425	MS2	14/126	140211_Fujii_S2_4u.raw
	High	HTTSIFDDFAHYEk	Q7Z739	1	1	CID	K14(Label:13C(6))	38.11	0.00540839	1	1	36	20	9421			134199	Heavy	Unique	Used	1.68792	3	572.937	1716.8	0.280526	65.1339	7871	7871	MS2	14/126	140211_Fujii_S3_4u.raw
	Medium	VPGISSIEQGMTGLk	Q7Z739	1	1	CID	K15(Label:13C(6))	34.45	0.0316928	0.647059	1	40	27	6279			69626.8	Heavy	Unique	Used	1.77033	2	761.915	1522.82	-0.498051	75.9718	9850	9850	MS2	8/138	140211_Fujii_S2_4u.raw
Q6PKG0	2.19	3	2	1096	123.434	8.82178	182.13	94678	1.62999	1		La-related protein 1 OS=Homo sapiens GN=LARP1 PE=1 SV=2 - [LARP1_HUMAN]
	Confidence Icon	Sequence	Protein Accessions	# Proteins	# Protein Groups	Activation Type	Modifications	IonScore	Exp Value	Δ Score	Rank	Identity High	Homology Threshold	QuanResultID	# Missing Channels	# Single-Peak Channels	Area	Quan Channel	Quan Info	Quan Usage	Heavy/Light	Charge	m/z [Da]	MH+ [Da]	ΔM [ppm]	RT [min]	First Scan	Last Scan	MS Order	Ions Matched	Spectrum File	Annotation
	High	VQALTTDISLIFAALk	Q6PKG0	1	1	CID	K16(Label:13C(6))	90.85	1.67738e-08	1	1	34	26	3238			126696	Heavy	Unique	Used	1.62999	2	855.513	1710.02	2.30866	91.3607	11082	11082	MS2	12/156	140211_Fujii_S1_4u.raw
	High	VQALTTDISLIFAALK	Q6PKG0	1	1	CID		83.36	1.31014e-07	1	1	35	27	3238			77728.5	Light	Redundant	Not Used	1.62999	2	852.504	1704	3.88544	91.3471	11080	11080	MS2	11/156	140211_Fujii_S1_4u.raw
	High	YGLEcLFr	Q6PKG0	1	1	CID	C5(Carbamidomethyl), R8(Label:13C(6)15N(4))	49.17	0.00050603	1	1	37	22	6257		1	62659.6	Heavy	Excluded by Method	Not Used		2	534.264	1067.52	-1.54105	75.4633	9786	9786	MS2	7/56	140211_Fujii_S2_4u.raw
P22087	9.97	5	2	321	33.7634	10.1841	280.22	87645.3	1.6172	3	42.1057	rRNA 2'-O-methyltransferase fibrillarin OS=Homo sapiens GN=FBL PE=1 SV=2 - [FBRL_HUMAN]
	Confidence Icon	Sequence	Protein Accessions	# Proteins	# Protein Groups	Activation Type	Modifications	IonScore	Exp Value	Δ Score	Rank	Identity High	Homology Threshold	QuanResultID	# Missing Channels	# Single-Peak Channels	Area	Quan Channel	Quan Info	Quan Usage	Heavy/Light	Charge	m/z [Da]	MH+ [Da]	ΔM [ppm]	RT [min]	First Scan	Last Scan	MS Order	Ions Matched	Spectrum File	Annotation
	High	ANcIDSTASAEAVFASEVK	P22087	1	1	CID	C3(Carbamidomethyl)	86.4	9.34674e-08	1	1	37	18	9654			70671.7	Light	Unique	Used	1.6172	2	985.463	1969.92	0.453379	73.4014	8852	8852	MS2	14/202	140211_Fujii_S3_4u.raw
	High	ANcIDSTASAEAVFASEVk	P22087	1	1	CID	C3(Carbamidomethyl), K19(Label:13C(6))	84.53	1.64381e-07	1	1	37	24	12960			94623.6	Heavy	Unique	Used	2.34283	2	988.467	1975.93	-5.41061	73.4856	9305	9305	MS2	12/202	140211_Fujii_S4_4u.raw
	High	ANcIDSTASAEAVFASEVK	P22087	1	1	CID	C3(Carbamidomethyl)	79.35	4.75613e-07	1	1	37	22	9654			70671.7	Light	Redundant	Not Used	1.6172	2	985.463	1969.92	1.01108	73.5698	8871	8871	MS2	10/202	140211_Fujii_S3_4u.raw
	High	ANcIDSTASAEAVFASEVk	P22087	1	1	CID	C3(Carbamidomethyl), K19(Label:13C(6))	79.15	6.76808e-07	1	1	38	17	9654			114291	Heavy	Redundant	Not Used	1.6172	2	988.473	1975.94	0.581932	73.5317	8866	8866	MS2	10/202	140211_Fujii_S3_4u.raw
	Medium	VSISEGDDkIEYr	P22087	1	1	CID	K9(Label:13C(6)), R13(Label:13C(6)15N(4))	36.48	0.0143377	0.638889	1	39	28	11644			61000	Heavy	Unique	Used	1.23147	2	763.883	1526.76	-5.00172	34.9562	4273	4273	MS2	10/122	140211_Fujii_S4_4u.raw
P31939	7.94	3	3	592	64.5753	6.7124	191.003	222844	1.58897	2	91.4464	Bifunctional purine biosynthesis protein PURH OS=Homo sapiens GN=ATIC PE=1 SV=3 - [PUR9_HUMAN]
	Confidence Icon	Sequence	Protein Accessions	# Proteins	# Protein Groups	Activation Type	Modifications	IonScore	Exp Value	Δ Score	Rank	Identity High	Homology Threshold	QuanResultID	# Missing Channels	# Single-Peak Channels	Area	Quan Channel	Quan Info	Quan Usage	Heavy/Light	Charge	m/z [Da]	MH+ [Da]	ΔM [ppm]	RT [min]	First Scan	Last Scan	MS Order	Ions Matched	Spectrum File	Annotation
	High	AEISNAIDQYVTGTIGEDEDLIK	P31939	1	1	CID		112.33	4.38008e-10	1	1	39	26	6836			589854	Light	Unique	Used	0.939204	2	1247.61	2494.22	1.0361	88.2735	11516	11516	MS2	12/248	140211_Fujii_S2_4u.raw
	High	NLTALGLNLVASGGTAk	P31939	1	1	CID	K17(Label:13C(6))	97.12	7.93822e-09	1	1	37	28	6532			61392.8	Heavy	Unique	Used	2.68827	2	803.469	1605.93	2.06668	82.7027	10725	10725	MS2	19/184	140211_Fujii_S2_4u.raw
	Medium	LDFNLIr	P31939	1	1	CID	R7(Label:13C(6)15N(4))	34.22	0.018468	0.705882	1	38	25				17285.4		No Quan Values	Not Used		2	450.762	900.517	-1.27946	68.1136	8820	8820	MS2	6/54	140211_Fujii_S2_4u.raw
O60282	3.13	4	3	957	109.427	6.18896	44.1379	70690.7	1.569	2	20.2608	Kinesin heavy chain isoform 5C OS=Homo sapiens GN=KIF5C PE=1 SV=1 - [KIF5C_HUMAN]
	Confidence Icon	Sequence	Protein Accessions	# Proteins	# Protein Groups	Activation Type	Modifications	IonScore	Exp Value	Δ Score	Rank	Identity High	Homology Threshold	QuanResultID	# Missing Channels	# Single-Peak Channels	Area	Quan Channel	Quan Info	Quan Usage	Heavy/Light	Charge	m/z [Da]	MH+ [Da]	ΔM [ppm]	RT [min]	First Scan	Last Scan	MS Order	Ions Matched	Spectrum File	Annotation
	High	ILQDSLGGNcR	O60282	3	1	CID	C10(Carbamidomethyl)	38.72	0.00676754	1	1	38	23	4378			27415.5	Light	Unique	Used	1.79628	2	616.806	1232.61	-0.085317	24.1849	2938	2938	MS2	8/98	140211_Fujii_S2_4u.raw
	Medium	TGAEGAVLDEAk	O60282	3	1	CID	K12(Label:13C(6))	32.33	0.0353506	0.46875	1	39		959			25963.5	Heavy	Unique	Used	1.37047	2	583.803	1166.6	-0.231045	23.732	2639	2639	MS2	8/106	140211_Fujii_S1_4u.raw
	Medium	ALESALK	O60282	2	1	CID		28.16	0.0636995		2	37		3950			158693	Light	Redundant	Not Used	1.04568	2	366.218	731.429	-1.53644	15.1505	1712	1712	MS2	5/50	140211_Fujii_S2_4u.raw
	Medium	ALESALK	O60282	2	1	CID		26.11	0.101269		2	37		3950			158693	Light	Redundant	Not Used	1.04568	2	366.218	731.429	-0.701978	15.1091	1706	1706	MS2	5/50	140211_Fujii_S2_4u.raw
Q8NE71	5.8	8	4	845	95.8665	6.80029	146.835	120737	1.55426	3	5.6846	ATP-binding cassette sub-family F member 1 OS=Homo sapiens GN=ABCF1 PE=1 SV=2 - [ABCF1_HUMAN]
	Confidence Icon	Sequence	Protein Accessions	# Proteins	# Protein Groups	Activation Type	Modifications	IonScore	Exp Value	Δ Score	Rank	Identity High	Homology Threshold	QuanResultID	# Missing Channels	# Single-Peak Channels	Area	Quan Channel	Quan Info	Quan Usage	Heavy/Light	Charge	m/z [Da]	MH+ [Da]	ΔM [ppm]	RT [min]	First Scan	Last Scan	MS Order	Ions Matched	Spectrum File	Annotation
	High	LQGQLEQGDDTAAEr	Q8NE71	1	1	CID	R15(Label:13C(6)15N(4))	54.05	0.000167652	0.796296	1	37	27	4090			124347	Heavy	Unique	Used	1.11789	2	820.891	1640.77	-0.445344	18.1035	2115	2115	MS2	9/154	140211_Fujii_S2_4u.raw
	High	IGFFNQQYAEQLr	Q8NE71	1	1	CID	R13(Label:13C(6)15N(4))	43.09	0.00317617	1	1	39	22	9696		1	96698.5	Heavy	Excluded by Method	Not Used		2	812.411	1623.82	0.053569	75.2959	9057	9057	MS2	9/112	140211_Fujii_S3_4u.raw
	High	AVSEEQQPALk	Q8NE71	1	1	CID	K11(Label:13C(6))	39.39	0.00804985	0.717949	1	39	26	3862			136705	Heavy	Unique	Used	1.55426	2	603.327	1205.65	-0.449939	13.6632	1500	1500	MS2	7/94	140211_Fujii_S2_4u.raw
	High	IGFFNQQYAEQLR	Q8NE71	1	1	CID		39.02	0.00874693	1	1	39	25	9696		1	39546	Light	Excluded by Method	Not Used		2	807.408	1613.81	0.563696	75.3094	9059	9059	MS2	15/112	140211_Fujii_S3_4u.raw
	High	STLLLLLTGK	Q8NE71	1	1	CID		38.07	0.00184027	1	1	31	15						No Quan Values	Not Used		2	529.845	1058.68	0.607818	87.372	10454	10454	MS2	5/86	140211_Fujii_S3_4u.raw
	Medium	IGFFNQQYAEQLr	Q8NE71	1	1	CID	R13(Label:13C(6)15N(4))	34.97	0.0199808	1	1	39	22	13008			101158	Heavy	Unique	Used	1.61496	2	812.408	1623.81	-4.15625	75.2085	9513	9513	MS2	9/112	140211_Fujii_S4_4u.raw
	Medium	IGFFNQQYAEQLr	Q8NE71	1	1	CID	R13(Label:13C(6)15N(4))	31.42	0.0478455	1	1	39	22	2665		1	48071.1	Heavy	Excluded by Method	Not Used		2	812.412	1623.82	0.805318	75.4228	9114	9114	MS2	8/112	140211_Fujii_S1_4u.raw
	Medium	AVSEEQQPALK	Q8NE71	1	1	CID		30.24	0.0629721	0.433333	1	39	31	3862			87955.1	Light	Redundant	Not Used	1.55426	2	600.317	1199.63	-0.666215	13.8015	1519	1519	MS2	10/94	140211_Fujii_S2_4u.raw
P09874	3.75	6	2	1014	113.012	8.88037	264.844	352841	1.5101	3	40.2575	Poly [ADP-ribose] polymerase 1 OS=Homo sapiens GN=PARP1 PE=1 SV=4 - [PARP1_HUMAN]
	Confidence Icon	Sequence	Protein Accessions	# Proteins	# Protein Groups	Activation Type	Modifications	IonScore	Exp Value	Δ Score	Rank	Identity High	Homology Threshold	QuanResultID	# Missing Channels	# Single-Peak Channels	Area	Quan Channel	Quan Info	Quan Usage	Heavy/Light	Charge	m/z [Da]	MH+ [Da]	ΔM [ppm]	RT [min]	First Scan	Last Scan	MS Order	Ions Matched	Spectrum File	Annotation
	High	VVSEDFLQDVSASTk	P09874	1	1	CID	K15(Label:13C(6))	94.03	3.13723e-08	1	1	40	18	6025			503398	Heavy	Unique	Used	3.38837	2	815.918	1630.83	1.82554	68.6643	8896	8896	MS2	12/148	140211_Fujii_S2_4u.raw
	High	VVSEDFLQDVSASTk	P09874	1	1	CID	K15(Label:13C(6))	78.64	1.08324e-06	1	1	40	25	2503			92395.5	Heavy	Unique	Used	1.16273	2	815.917	1630.83	0.553061	68.9632	8318	8318	MS2	12/148	140211_Fujii_S1_4u.raw
	High	VVSEDFLQDVSASTK	P09874	1	1	CID		52.9	0.000360798	1	1	39	25	6025			146783	Light	Redundant	Not Used	3.38837	2	812.907	1624.81	0.697613	68.6915	8900	8900	MS2	20/148	140211_Fujii_S2_4u.raw
	High	VADGMVFGALLPcEEcSGQLVFk	P09874	1	1	CID	C13(Carbamidomethyl), C16(Carbamidomethyl), K23(Label:13C(6))	51.87	0.000437862	1	1	39	23	6870			202285	Heavy	Unique	Used	1.5101	2	1267.11	2533.22	-0.596479	88.7428	11588	11588	MS2	12/212	140211_Fujii_S2_4u.raw
	High	VVSEDFLQDVSASTK	P09874	1	1	CID		49.53	0.000769978	1	1	39	16	2503			91709.5	Light	Redundant	Not Used	1.16273	2	812.906	1624.8	-1.25575	69.0534	8330	8330	MS2	11/148	140211_Fujii_S1_4u.raw
	High	VVSEDFLQDVSASTk	P09874	1	1	CID	K15(Label:13C(6))	41.48	0.00540522	1	1	40	21	2503			92395.5	Heavy	Redundant	Not Used	1.16273	2	815.916	1630.83	-0.794272	69.2501	8355	8355	MS2	9/148	140211_Fujii_S1_4u.raw
Q09028	4.94	3	2	425	47.6261	4.89404	71.496	404889	1.49518	2	23.7006	Histone-binding protein RBBP4 OS=Homo sapiens GN=RBBP4 PE=1 SV=3 - [RBBP4_HUMAN]
	Confidence Icon	Sequence	Protein Accessions	# Proteins	# Protein Groups	Activation Type	Modifications	IonScore	Exp Value	Δ Score	Rank	Identity High	Homology Threshold	QuanResultID	# Missing Channels	# Single-Peak Channels	Area	Quan Channel	Quan Info	Quan Usage	Heavy/Light	Charge	m/z [Da]	MH+ [Da]	ΔM [ppm]	RT [min]	First Scan	Last Scan	MS Order	Ions Matched	Spectrum File	Annotation
	High	TVALWDLr	Q09028	2	1	CID	R8(Label:13C(6)15N(4))	41.94	0.00424784	0.5	1	39		9574			24010.1	Heavy	Unique	Used	1.75055	2	492.281	983.555	0.245039	70.5676	8505	8505	MS2	7/66	140211_Fujii_S3_4u.raw
	Medium	TPSSDVLVFDYTK	Q09028	2	1	CID		38.68	0.00956764	1	1	39	20	5989			605935	Light	Unique	Used	1.27707	2	736.375	1471.74	7.59106	67.7435	8772	8772	MS2	9/118	140211_Fujii_S2_4u.raw
	Medium	TPSSDVLVFDYTk	Q09028	2	1	CID	K13(Label:13C(6))	38.48	0.0110757	1	1	40	19	5989			785767	Heavy	Redundant	Not Used	1.27707	2	739.384	1477.76	6.74262	67.6502	8760	8760	MS2	10/118	140211_Fujii_S2_4u.raw
O75534	6.02	4	3	798	88.8289	6.25244	168.092	83881	1.44545	3	10.8422	Cold shock domain-containing protein E1 OS=Homo sapiens GN=CSDE1 PE=1 SV=2 - [CSDE1_HUMAN]
	Confidence Icon	Sequence	Protein Accessions	# Proteins	# Protein Groups	Activation Type	Modifications	IonScore	Exp Value	Δ Score	Rank	Identity High	Homology Threshold	QuanResultID	# Missing Channels	# Single-Peak Channels	Area	Quan Channel	Quan Info	Quan Usage	Heavy/Light	Charge	m/z [Da]	MH+ [Da]	ΔM [ppm]	RT [min]	First Scan	Last Scan	MS Order	Ions Matched	Spectrum File	Annotation
	High	ATNIEVLSNTFQFTNEAr	O75534	1	1	CID	R18(Label:13C(6)15N(4))	95.68	2.1172e-08	0.864583	1	40							No Quan Values	Not Used		2	1033.02	2065.03	3.54593	85.2717	11057	11057	MS2	11/194	140211_Fujii_S2_4u.raw
	High	ATNIEVLSNTFQFTNEAR	O75534	1	1	CID		78.95	9.51944e-07	0.848101	1	39	30	2902			68390.4	Light	Unique	Used	1.44545	2	1028.01	2055.02	2.35972	85.2848	10243	10243	MS2	11/194	140211_Fujii_S1_4u.raw
	High	LLTSYGFIQcSEr	O75534	1	1	CID	C10(Carbamidomethyl), R13(Label:13C(6)15N(4))	43.24	0.00300432	1	1	39	20	5914			117481	Heavy	Unique	Used	1.3438	2	792.394	1583.78	2.50961	65.1509	8442	8442	MS2	9/122	140211_Fujii_S2_4u.raw
	Medium	GDLETLQPGDDVEFTIK	O75534	1	1	CID		29.56	0.0786256	0.566667	1	39	28	6380			65772	Light	Unique	Used	1.58614	2	938.962	1876.92	-0.212819	78.5885	10177	10177	MS2	19/174	140211_Fujii_S2_4u.raw
P0C0S5	31.25	35	4	128	13.5446	10.5796	361.777	3.24387e+06	1.44284	4	18.7567	Histone H2A.Z OS=Homo sapiens GN=H2AFZ PE=1 SV=2 - [H2AZ_HUMAN]
	Confidence Icon	Sequence	Protein Accessions	# Proteins	# Protein Groups	Activation Type	Modifications	IonScore	Exp Value	Δ Score	Rank	Identity High	Homology Threshold	QuanResultID	# Missing Channels	# Single-Peak Channels	Area	Quan Channel	Quan Info	Quan Usage	Heavy/Light	Charge	m/z [Da]	MH+ [Da]	ΔM [ppm]	RT [min]	First Scan	Last Scan	MS Order	Ions Matched	Spectrum File	Annotation
	High	AGLQFPVGR	P0C0S5;Q96KK5	6	2	CID		59.62	5.95381e-05	0.733333	1	38		8914			3.04075e+06	Light	Not Unique	Not Used	1.15812	2	472.769	944.531	-0.176603	49.1621	5939	5939	MS2	8/76	140211_Fujii_S3_4u.raw
	High	GDEELDSLIK	P0C0S5	2	1	CID		56.98	0.000101226	0.736842	1	38		15069			165729	Light	Unique	Used	1.66504	2	559.782	1118.56	-0.0702548	54.9569	5739	5739	MS2	8/82	140211_Fujii_S5_4u.raw
	High	GDEELDSLIk	P0C0S5	2	1	CID	K10(Label:13C(6))	51.26	0.000421219	1	1	38	25	12366			408197	Heavy	Unique	Used	1.60674	2	562.79	1124.57	-4.83479	54.714	6905	6905	MS2	7/82	140211_Fujii_S4_4u.raw
	High	AGLQFPVGR	P0C0S5;Q96KK5	6	2	CID		51.05	0.000440517	0.666667	1	38		1894			279464	Light	Not Unique	Not Used	1.13577	2	472.769	944.53	-0.887418	49.6154	5931	5931	MS2	7/76	140211_Fujii_S1_4u.raw
	High	AGLQFPVGR	P0C0S5;Q96KK5	6	2	CID		49.66	0.0005883	0.7	1	38							No Quan Values	Not Used		2	472.769	944.531	-0.0473636	49.1205	5135	5135	MS2	6/76	140211_Fujii_S5_4u.raw
	High	AGLQFPVGR	P0C0S5;Q96KK5	6	2	CID		48.85	0.000813828	0.44898	1	39		12188			6.2839e+06	Light	Not Unique	Not Used	1.15083	2	472.766	944.526	-6.05702	49.0942	6168	6168	MS2	7/76	140211_Fujii_S4_4u.raw
	High	AGLQFPVGr	P0C0S5;Q96KK5	6	2	CID	R9(Label:13C(6)15N(4))	47.56	0.00106724	0.604167	1	39							No Quan Values	Not Used		2	477.773	954.539	-0.652992	51.1272	5350	5350	MS2	6/76	140211_Fujii_S5_4u.raw
	High	GDEELDSLIk	P0C0S5	2	1	CID	K10(Label:13C(6))	46.82	0.00124366	0.553191	1	39		15069			275946	Heavy	Redundant	Not Used	1.66504	2	562.793	1124.58	0.158422	54.8678	5732	5732	MS2	7/82	140211_Fujii_S5_4u.raw
	High	AGLQFPVGR	P0C0S5;Q96KK5	6	2	CID		42.79	0.00295096	0.44186	1	38		5348			1.82e+06	Light	Not Unique	Not Used	1.17429	2	472.769	944.53	-0.887418	49.0017	6308	6308	MS2	6/76	140211_Fujii_S2_4u.raw
	High	GDEELDSLIK	P0C0S5	2	1	CID		42.48	0.00248855	0.738095	1	37	26	12366			254052	Light	Redundant	Not Used	1.60674	2	559.779	1118.55	-5.96341	54.8839	6929	6929	MS2	7/82	140211_Fujii_S4_4u.raw
	High	AGLQFPVGr	P0C0S5;Q96KK5	6	2	CID	R9(Label:13C(6)15N(4))	39.73	0.00636358	0.65	1	39	29	5348			2.1372e+06	Heavy	Redundant	Not Used	1.17429	2	477.773	954.539	-0.141456	50.144	6454	6454	MS2	5/76	140211_Fujii_S2_4u.raw
	Medium	AGLQFPVGr	P0C0S5;Q96KK5	6	2	CID	R9(Label:13C(6)15N(4))	38.23	0.00898879	0.684211	1	39	27	8914			3.52156e+06	Heavy	Redundant	Not Used	1.15812	2	477.773	954.539	-0.205398	49.1151	5932	5932	MS2	6/76	140211_Fujii_S3_4u.raw
	Medium	GDEELDSLIk	P0C0S5	2	1	CID	K10(Label:13C(6))	37.9	0.00970653	1	1	39	23	9099			108477	Heavy	Unique	Used	1.29565	2	562.793	1124.58	0.592613	54.6837	6598	6598	MS2	8/82	140211_Fujii_S3_4u.raw
	Medium	GDEELDSLIK	P0C0S5	2	1	CID		37.31	0.00975347	0.594595	1	38	30	9099			84958.2	Light	Redundant	Not Used	1.29565	2	559.783	1118.56	0.8028	54.7168	6603	6603	MS2	7/82	140211_Fujii_S3_4u.raw
	Medium	AGLQFPVGR	P0C0S5;Q96KK5	6	2	CID		35.79	0.0168198	0.694444	1	39	26	1894			279464	Light	Redundant	Not Used	1.13577	2	472.77	944.532	0.921928	49.5378	5921	5921	MS2	6/76	140211_Fujii_S1_4u.raw
	Medium	AGLQFPVGr	P0C0S5;Q96KK5	6	2	CID	R9(Label:13C(6)15N(4))	35.52	0.0178005	0.611111	1	39	28	1894			318175	Heavy	Redundant	Not Used	1.13577	2	477.774	954.54	0.625847	49.5119	5917	5917	MS2	8/76	140211_Fujii_S1_4u.raw
	Medium	AGLQFPVGr	P0C0S5;Q96KK5	6	2	CID	R9(Label:13C(6)15N(4))	35.01	0.0189458	0.657143	1	39	27	5348			2.1372e+06	Heavy	Redundant	Not Used	1.17429	2	477.773	954.54	-0.0135722	48.9656	6303	6303	MS2	6/76	140211_Fujii_S2_4u.raw
	Medium	AGLQFPVGr	P0C0S5;Q96KK5	6	2	CID	R9(Label:13C(6)15N(4))	34.69	0.0203945	0.6	1	39	28	8968		1	6466.55	Heavy	Excluded by Method	Not Used		2	477.773	954.54	0.0503698	50.866	6140	6140	MS2	6/76	140211_Fujii_S3_4u.raw
	Medium	HLQLAIr	P0C0S5;Q96KK5	6	2	CID	R7(Label:13C(6)15N(4))	33.77	0.0152163	0.382353	1	36		14469	1		1.88004e+06	Heavy	Excluded by Method	Not Used		2	430.77	860.534	-0.432674	29.873	3047	3047	MS2	6/58	140211_Fujii_S5_4u.raw
	Medium	HLQLAIR	P0C0S5;Q96KK5	6	2	CID		32.88	0.0176466	0.606061	1	36	27	14470			1.33358e+06	Light	Not Unique	Not Used	1.26456	2	425.767	850.526	-0.0445612	28.2338	2880	2880	MS2	6/58	140211_Fujii_S5_4u.raw
	Medium	AGLQFPVGr	P0C0S5;Q96KK5	6	2	CID	R9(Label:13C(6)15N(4))	32.64	0.0326974	0.575758	1	39	29				83.1785		No Quan Values	Not Used		2	477.773	954.54	-0.0135722	49.1018	5133	5133	MS2	6/76	140211_Fujii_S5_4u.raw
	Medium	HLQLAIr	P0C0S5;Q96KK5	6	2	CID	R7(Label:13C(6)15N(4))	31.82	0.0255171	0.40625	1	37							No Quan Values	Not Used		2	430.768	860.529	-5.96502	29.9776	3602	3602	MS2	6/58	140211_Fujii_S4_4u.raw
	Medium	HLQLAIR	P0C0S5;Q96KK5	6	2	CID		31.34	0.0205297	0.516129	1	35							No Quan Values	Not Used		2	425.766	850.525	-0.905702	30.2958	3095	3095	MS2	4/58	140211_Fujii_S5_4u.raw
	Medium	AGLQFPVGr	P0C0S5;Q96KK5	6	2	CID	R9(Label:13C(6)15N(4))	30.97	0.0565483	1	1	39	24	12188			7.23171e+06	Heavy	Redundant	Not Used	1.15083	2	477.77	954.533	-6.9833	49.05	6162	6162	MS2	6/76	140211_Fujii_S4_4u.raw
	Medium	HLQLAIr	P0C0S5;Q96KK5	6	2	CID	R7(Label:13C(6)15N(4))	30.81	0.0300821	0.354839	1	36							No Quan Values	Not Used		2	430.77	860.534	-0.574528	32.5266	3365	3365	MS2	4/58	140211_Fujii_S5_4u.raw
	Medium	HLQLAIr	P0C0S5;Q96KK5	6	2	CID	R7(Label:13C(6)15N(4))	30.65	0.0316846	0.451613	1	36							No Quan Values	Not Used		2	430.771	860.534	-0.219892	29.5044	3454	3454	MS2	6/58	140211_Fujii_S3_4u.raw
	Medium	GDEELDSLIk	P0C0S5	2	1	CID	K10(Label:13C(6))	30.62	0.051801	1	1	39	22	9099			108477	Heavy	Redundant	Not Used	1.29565	2	562.793	1124.58	0.375517	54.6124	6590	6590	MS2	13/82	140211_Fujii_S3_4u.raw
	Medium	ATIAGGGVIPHIHK	P0C0S5	2	1	CID		28.83	0.0691248	0.551724	1	38	27	14664			84268.1	Light	Unique	Used	1.2098	3	457.602	1370.79	0.101519	35.6865	3710	3710	MS2	10/104	140211_Fujii_S5_4u.raw
	Medium	AGLQFPVGr	P0C0S5;Q96KK5	6	2	CID	R9(Label:13C(6)15N(4))	28.01	0.0970096	0.535714	1	39	27						No Quan Values	Not Used		2	477.773	954.539	-1.03665	53.5298	5584	5584	MS2	5/76	140211_Fujii_S5_4u.raw
	Medium	HLQLAIR	P0C0S5;Q96KK5	6	2	CID		27.98	0.0531798	0.5	1	36	28						No Quan Values	Not Used		2	425.767	850.526	0.314247	32.3312	3342	3342	MS2	6/58	140211_Fujii_S5_4u.raw
	Medium	HLQLAIr	P0C0S5;Q96KK5	6	2	CID	R7(Label:13C(6)15N(4))	27.14	0.0766991	0.259259	1	37		11351			2.09169e+06	Heavy	Not Unique	Not Used	1.19978	2	430.768	860.53	-5.11389	27.9558	3323	3323	MS2	5/58	140211_Fujii_S4_4u.raw
	Medium	HLQLAIR	P0C0S5;Q96KK5	6	2	CID		27.08	0.0554353	0.555556	1	35	26	1120			103455	Light	Not Unique	Not Used	1.44332	2	425.766	850.525	-0.475132	28.5205	3224	3224	MS2	4/58	140211_Fujii_S1_4u.raw
	Medium	HLQLAIr	P0C0S5;Q96KK5	6	2	CID	R7(Label:13C(6)15N(4))	26.31	0.0856014	0.576923	1	36	26	4563		1	501030	Heavy	Excluded by Method	Not Used		2	430.77	860.533	-1.21287	28.7369	3559	3559	MS2	6/58	140211_Fujii_S2_4u.raw
	Medium	HLQLAIR	P0C0S5;Q96KK5	6	2	CID		25.82	0.0740946	0.5	1	35	27	4689	1	1	258714	Light	Excluded by Method	Not Used		2	425.766	850.525	-0.475132	31.2099	3892	3892	MS2	4/58	140211_Fujii_S2_4u.raw
	Medium	HLQLAIR	P0C0S5;Q96KK5	6	2	CID		25.03	0.0888764	0.52	1	35	26						No Quan Values	Not Used		2	425.766	850.525	-0.546893	36.3995	3784	3784	MS2	6/58	140211_Fujii_S5_4u.raw
P60228	8.31	14	4	445	52.1874	6.03662	171.12	101627	1.42553	5	2.32696	Eukaryotic translation initiation factor 3 subunit E OS=Homo sapiens GN=EIF3E PE=1 SV=1 - [EIF3E_HUMAN]
	Confidence Icon	Sequence	Protein Accessions	# Proteins	# Protein Groups	Activation Type	Modifications	IonScore	Exp Value	Δ Score	Rank	Identity High	Homology Threshold	QuanResultID	# Missing Channels	# Single-Peak Channels	Area	Quan Channel	Quan Info	Quan Usage	Heavy/Light	Charge	m/z [Da]	MH+ [Da]	ΔM [ppm]	RT [min]	First Scan	Last Scan	MS Order	Ions Matched	Spectrum File	Annotation
	High	YLTTAVITNK	P60228	1	1	CID		42.92	0.00328255	0.744186	1	39	26	8492			71438.9	Light	Unique	Used	1.44305	2	562.322	1123.64	0.768023	37.8574	4501	4501	MS2	13/84	140211_Fujii_S3_4u.raw
	High	YLTTAVITNK	P60228	1	1	CID		42.25	0.00383309	1	1	39	25	4920			107449	Light	Unique	Used	1.42553	2	562.321	1123.64	-0.318364	37.7594	4784	4784	MS2	14/84	140211_Fujii_S2_4u.raw
	High	YLTTAVITNk	P60228	1	1	CID	K10(Label:13C(6))	41.01	0.0049254	0.707317	1	39	27	11736			123991	Heavy	Unique	Used	1.44808	2	565.329	1129.65	-5.16823	38.0707	4658	4658	MS2	7/84	140211_Fujii_S4_4u.raw
	High	YLTTAVITNk	P60228	1	1	CID	K10(Label:13C(6))	40.57	0.00536286	1	1	39	25	1467			29338.8	Heavy	Unique	Used	1.18653	2	565.332	1129.66	0.558966	38.0738	4443	4443	MS2	7/84	140211_Fujii_S1_4u.raw
	Medium	YLTTAVITNk	P60228	1	1	CID	K10(Label:13C(6))	38.57	0.0087289	1	1	39	24	11736			123991	Heavy	Redundant	Not Used	1.44808	2	565.329	1129.65	-4.19568	37.8967	4635	4635	MS2	6/84	140211_Fujii_S4_4u.raw
	Medium	YLTTAVITNK	P60228	1	1	CID		38.11	0.00993599	1	1	39	25	8492			71438.9	Light	Redundant	Not Used	1.44305	2	562.322	1123.64	0.876661	37.7298	4485	4485	MS2	12/84	140211_Fujii_S3_4u.raw
	Medium	YLTTAVITNK	P60228	1	1	CID		33.57	0.0291196	1	1	39	24	4920			107449	Light	Redundant	Not Used	1.42553	2	562.322	1123.64	0.00755249	37.7011	4776	4776	MS2	12/84	140211_Fujii_S2_4u.raw
	Medium	YLTTAVITNk	P60228	1	1	CID	K10(Label:13C(6))	32.24	0.0367774	0.65625	1	39	25	8492			98325.5	Heavy	Redundant	Not Used	1.44305	2	565.331	1129.65	-0.845811	37.7485	4487	4487	MS2	7/84	140211_Fujii_S3_4u.raw
	Medium	NALSSLWGK	P60228	1	1	CID		29.51	0.0646475	1	1	38	24	9320		1	32971.1	Light	Excluded by Method	Not Used		2	488.266	975.526	-0.298307	61.7745	7455	7455	MS2	5/82	140211_Fujii_S3_4u.raw
	Medium	QLQAETEPIVK	P60228	1	1	CID		29.37	0.0814481	1	1	39	20	8231			110842	Light	Unique	Used	0.865689	2	628.348	1255.69	-0.0356114	30.2898	3558	3558	MS2	5/104	140211_Fujii_S3_4u.raw
	Medium	YLTTAVITNk	P60228	1	1	CID	K10(Label:13C(6))	28.78	0.0854862	1	1	39	22	4920			161069	Heavy	Redundant	Not Used	1.42553	2	565.331	1129.65	-1.06193	37.6433	4768	4768	MS2	5/84	140211_Fujii_S2_4u.raw
	Medium	YLTTAVITNK	P60228	1	1	CID		28.68	0.0909332	1	1	39	23	11736			85624.8	Light	Redundant	Not Used	1.44808	2	562.319	1123.63	-4.98985	37.8732	4632	4632	MS2	7/84	140211_Fujii_S4_4u.raw
	Medium	YLTTAVITNk	P60228	1	1	CID	K10(Label:13C(6))	28.1	0.0947101	1	1	39	24	4920			161069	Heavy	Redundant	Not Used	1.42553	2	565.332	1129.66	0.775085	37.8386	4795	4795	MS2	11/84	140211_Fujii_S2_4u.raw
	Medium	WIVNLIr	P60228	1	1	CID	R7(Label:13C(6)15N(4))	26.66	0.0899779		2	37		13115		1	7383.86	Heavy	Excluded by Method	Not Used		2	462.286	923.565	-5.34688	78.9405	9950	9950	MS2	4/56	140211_Fujii_S4_4u.raw
Q99832	8.84	5	3	543	59.3289	7.6499	268.7	94263.2	1.38975	3	27.4722	T-complex protein 1 subunit eta OS=Homo sapiens GN=CCT7 PE=1 SV=2 - [TCPH_HUMAN]
	Confidence Icon	Sequence	Protein Accessions	# Proteins	# Protein Groups	Activation Type	Modifications	IonScore	Exp Value	Δ Score	Rank	Identity High	Homology Threshold	QuanResultID	# Missing Channels	# Single-Peak Channels	Area	Quan Channel	Quan Info	Quan Usage	Heavy/Light	Charge	m/z [Da]	MH+ [Da]	ΔM [ppm]	RT [min]	First Scan	Last Scan	MS Order	Ions Matched	Spectrum File	Annotation
	High	SQDAEVGDGTTSVTLLAAEFLK	Q99832	1	1	CID		105.21	2.61981e-09	1	1	40	24				47726.5		No Quan Values	Not Used		2	1126.57	2252.14	3.39641	89.3937	10827	10827	MS2	14/244	140211_Fujii_S1_4u.raw
	High	SQDAEVGDGTTSVTLLAAEFLk	Q99832	1	1	CID	K22(Label:13C(6))	93.75	3.57388e-08	1	1	40	20	6912			112321	Heavy	Unique	Used	1.728	2	1129.58	2258.15	2.14962	89.3823	11682	11682	MS2	17/244	140211_Fujii_S2_4u.raw
	High	LPIGDVATQYFADR	Q99832	1	1	CID		68.44	1.09849e-05	1	1	40	24	9809			61653.7	Light	Unique	Used	1.38975	2	783.401	1565.8	-0.205311	79.6417	9562	9562	MS2	10/130	140211_Fujii_S3_4u.raw
	High	LPIGDVATQYFADR	Q99832	1	1	CID		58.38	0.000111377	1	1	40	23	9809			61653.7	Light	Redundant	Not Used	1.38975	2	783.401	1565.8	-0.205311	79.6351	9561	9561	MS2	10/130	140211_Fujii_S3_4u.raw
	Medium	ATISNDGATILK	Q99832	1	1	CID		33.32	0.0322884	1	1	39	22	4827			108815	Light	Unique	Used	1.15857	2	602.332	1203.66	-0.401275	35.4219	4480	4480	MS2	5/116	140211_Fujii_S2_4u.raw
Q13243	8.82	3	2	272	31.2453	11.5903	64.72	70056.3	1.37058	2	2.21841	Serine/arginine-rich splicing factor 5 OS=Homo sapiens GN=SRSF5 PE=1 SV=1 - [SRSF5_HUMAN]
	Confidence Icon	Sequence	Protein Accessions	# Proteins	# Protein Groups	Activation Type	Modifications	IonScore	Exp Value	Δ Score	Rank	Identity High	Homology Threshold	QuanResultID	# Missing Channels	# Single-Peak Channels	Area	Quan Channel	Quan Info	Quan Usage	Heavy/Light	Charge	m/z [Da]	MH+ [Da]	ΔM [ppm]	RT [min]	First Scan	Last Scan	MS Order	Ions Matched	Spectrum File	Annotation
	Medium	LNEGVVEFASYGDLk	Q13243	1	1	CID	K15(Label:13C(6))	39	0.0102162	1	1	40	17	2663			81700	Heavy	Unique	Used	1.35023	2	823.921	1646.83	-1.18035	75.2703	9098	9098	MS2	7/158	140211_Fujii_S1_4u.raw
	Medium	LIVENLSSr	Q13243	1	1	CID	R9(Label:13C(6)15N(4))	37.1	0.0118843	0.675676	1	39	27	11713			58412.6	Heavy	Unique	Used	1.39124	2	520.799	1040.59	-5.85639	37.3228	4560	4560	MS2	7/80	140211_Fujii_S4_4u.raw
	Medium	LIVENLSSr	Q13243	1	1	CID	R9(Label:13C(6)15N(4))	30.35	0.0470511	0.666667	1	38	24						No Quan Values	Not Used		2	520.802	1040.6	-1.04673	37.2736	4341	4341	MS2	7/80	140211_Fujii_S1_4u.raw
O00303	12.61	4	3	357	37.5402	5.45264	228.745	55399.3	1.35798	3	17.8454	Eukaryotic translation initiation factor 3 subunit F OS=Homo sapiens GN=EIF3F PE=1 SV=1 - [EIF3F_HUMAN]
	Confidence Icon	Sequence	Protein Accessions	# Proteins	# Protein Groups	Activation Type	Modifications	IonScore	Exp Value	Δ Score	Rank	Identity High	Homology Threshold	QuanResultID	# Missing Channels	# Single-Peak Channels	Area	Quan Channel	Quan Info	Quan Usage	Heavy/Light	Charge	m/z [Da]	MH+ [Da]	ΔM [ppm]	RT [min]	First Scan	Last Scan	MS Order	Ions Matched	Spectrum File	Annotation
	High	IQDALSTVLQYAEDVLSGk	O00303	1	1	CID	K19(Label:13C(6))	114.29	3.20815e-10	1	1	40	25	13566		1	3991.63	Heavy	Excluded by Method	Not Used		2	1028.54	2056.08	-5.27842	93.4779	11729	11729	MS2	12/206	140211_Fujii_S4_4u.raw
	High	IQDALSTVLQYAEDVLSGK	O00303	1	1	CID		110.28	8.02553e-10	0.9	1	40	30	3289			13293.8	Light	Unique	Used	1.20512	2	1025.54	2050.07	-2.38237	93.4865	11277	11277	MS2	15/206	140211_Fujii_S1_4u.raw
	High	VIGLSSDLQQVGGASAR	O00303	1	1	CID		42.84	0.00436277	1	1	40	23	5700			92891.8	Light	Unique	Used	2.23746	2	829.445	1657.88	-2.19255	58.9536	7602	7602	MS2	19/164	140211_Fujii_S2_4u.raw
	High	VSADNTVGr	O00303	1	1	CID	R9(Label:13C(6)15N(4))	39.65	0.00500774	0.625	1	37		3445			60012.2	Heavy	Unique	Used	1.35798	2	464.739	928.47	-2.00953	6.87816	554	554	MS2	7/80	140211_Fujii_S2_4u.raw
Q15056	13.71	8	3	248	27.3684	7.2251	237.985	146917	1.34215	4	14.4969	Eukaryotic translation initiation factor 4H OS=Homo sapiens GN=EIF4H PE=1 SV=5 - [IF4H_HUMAN]
	Confidence Icon	Sequence	Protein Accessions	# Proteins	# Protein Groups	Activation Type	Modifications	IonScore	Exp Value	Δ Score	Rank	Identity High	Homology Threshold	QuanResultID	# Missing Channels	# Single-Peak Channels	Area	Quan Channel	Quan Info	Quan Usage	Heavy/Light	Charge	m/z [Da]	MH+ [Da]	ΔM [ppm]	RT [min]	First Scan	Last Scan	MS Order	Ions Matched	Spectrum File	Annotation
	High	EALTYDGALLGDr	Q15056	1	1	CID	R13(Label:13C(6)15N(4))	84.84	2.22613e-07	1	1	39	25	15166			59972.7	Heavy	Unique	Used	1.54616	2	702.356	1403.7	0.368413	60.7419	6261	6261	MS2	9/118	140211_Fujii_S5_4u.raw
	High	EALTYDGALLGDR	Q15056	1	1	CID		58.43	9.17995e-05	1	1	39	22	15166			38264	Light	Redundant	Not Used	1.54616	2	697.351	1393.69	-0.790383	60.935	6276	6276	MS2	9/118	140211_Fujii_S5_4u.raw
	High	GFcYVEFDEVDSLk	Q15056	1	1	CID	C3(Carbamidomethyl), K14(Label:13C(6))	55.12	6.4598e-05	1	1	34	20	13259			195831	Heavy	Unique	Used	1.41527	2	857.388	1713.77	-4.4133	84.6366	10619	10619	MS2	11/116	140211_Fujii_S4_4u.raw
	High	EALTYDGALLGDR	Q15056	1	1	CID		48.89	0.00077796	1	1	39	22	12560			222004	Light	Unique	Used	1.27281	2	697.348	1393.69	-4.99461	60.5628	7673	7673	MS2	10/118	140211_Fujii_S4_4u.raw
	High	GFcYVEFDEVDSLk	Q15056	1	1	CID	C3(Carbamidomethyl), K14(Label:13C(6))	48.01	0.000307553	1	1	34	16	13259			195831	Heavy	Redundant	Not Used	1.41527	2	857.387	1713.77	-5.69543	84.7644	10635	10635	MS2	11/116	140211_Fujii_S4_4u.raw
	Medium	EALTYDGALLGDR	Q15056	1	1	CID		36.63	0.0139922	1	1	39	20	9297			115717	Light	Unique	Used	1.15191	2	697.352	1393.7	0.873779	60.7976	7339	7339	MS2	6/118	140211_Fujii_S3_4u.raw
	Medium	VDIAEGr	Q15056	1	1	CID	R7(Label:13C(6)15N(4))	34.53	0.0126149	0.457143	1	36					20108.4		No Quan Values	Not Used		2	385.206	769.405	-4.25223	10.6271	1019	1019	MS2	4/54	140211_Fujii_S4_4u.raw
	Medium	VDIAEGr	Q15056	1	1	CID	R7(Label:13C(6)15N(4))	30.63	0.0290629	0.451613	1	36		7331		1	22917.6	Heavy	Excluded by Method	Not Used		2	385.207	769.407	-0.60315	9.79992	945	945	MS2	4/54	140211_Fujii_S3_4u.raw
P13796	6.22	7	3	627	70.2439	5.42725	101.073	144858	1.33203	3	3.17904	Plastin-2 OS=Homo sapiens GN=LCP1 PE=1 SV=6 - [PLSL_HUMAN]
	Confidence Icon	Sequence	Protein Accessions	# Proteins	# Protein Groups	Activation Type	Modifications	IonScore	Exp Value	Δ Score	Rank	Identity High	Homology Threshold	QuanResultID	# Missing Channels	# Single-Peak Channels	Area	Quan Channel	Quan Info	Quan Usage	Heavy/Light	Charge	m/z [Da]	MH+ [Da]	ΔM [ppm]	RT [min]	First Scan	Last Scan	MS Order	Ions Matched	Spectrum File	Annotation
	High	LSPEELLLr	P13796	1	1	CID	R9(Label:13C(6)15N(4))	41.24	0.003589	0.439024	1	38		6238			152032	Heavy	Unique	Used	1.36089	2	540.321	1079.63	0.302289	75.2315	9758	9758	MS2	6/70	140211_Fujii_S2_4u.raw
	High	LSPEELLLr	P13796	1	1	CID	R9(Label:13C(6)15N(4))	40.77	0.00469016	0.463415	1	38		13015			36077.5	Heavy	Unique	Used	1.33203	2	540.318	1079.63	-4.67266	75.4135	9539	9539	MS2	6/70	140211_Fujii_S4_4u.raw
	High	LSPEELLLr	P13796	1	1	CID	R9(Label:13C(6)15N(4))	40.17	0.00458208	0.65	1	38	29	9694		1	68635.5	Heavy	Excluded by Method	Not Used		2	540.32	1079.63	0.076156	75.2305	9049	9049	MS2	8/70	140211_Fujii_S3_4u.raw
	Medium	FSLVGIGGQDLNEGNR	P13796	1	1	CID		37.26	0.0128263	1	1	39	18	6119	1		189543	Light	Excluded by Method	Not Used		2	838.423	1675.84	-1.25021	71.6013	9288	9288	MS2	11/156	140211_Fujii_S2_4u.raw
	Medium	LSPEELLLr	P13796	1	1	CID	R9(Label:13C(6)15N(4))	34.91	0.0159972	0.457143	1	38		6238			152032	Heavy	Redundant	Not Used	1.36089	2	540.32	1079.63	-0.37611	74.8802	9719	9719	MS2	6/70	140211_Fujii_S2_4u.raw
	Medium	VYALPEDLVEVNPK	P13796	1	1	CID		33.79	0.0352231	1	1	40	23	9738			92997.3	Light	Unique	Used	1.02296	2	793.427	1585.85	-0.266068	77.1749	9272	9272	MS2	9/116	140211_Fujii_S3_4u.raw
	Medium	LSPEELLLR	P13796	1	1	CID		29.06	0.0602822	0.344828	1	38		6238			111715	Light	Redundant	Not Used	1.36089	2	535.317	1069.63	1.41665	75.047	9740	9740	MS2	8/70	140211_Fujii_S2_4u.raw
Q14444	3.24	3	2	709	78.318	5.24951	87.6333	142123	1.32843	2	37.1853	Caprin-1 OS=Homo sapiens GN=CAPRIN1 PE=1 SV=2 - [CAPR1_HUMAN]
	Confidence Icon	Sequence	Protein Accessions	# Proteins	# Protein Groups	Activation Type	Modifications	IonScore	Exp Value	Δ Score	Rank	Identity High	Homology Threshold	QuanResultID	# Missing Channels	# Single-Peak Channels	Area	Quan Channel	Quan Info	Quan Usage	Heavy/Light	Charge	m/z [Da]	MH+ [Da]	ΔM [ppm]	RT [min]	First Scan	Last Scan	MS Order	Ions Matched	Spectrum File	Annotation
	High	LNQDQLDAVSk	Q14444	1	1	CID	K11(Label:13C(6))	63.8	3.17446e-05	0.8125	1	40	29	4434			165872	Heavy	Unique	Used	1.69339	2	618.83	1236.65	-0.201311	25.7503	3142	3142	MS2	8/110	140211_Fujii_S2_4u.raw
	High	YQEVTNNLEFAK	Q14444	1	1	CID		38.39	0.00785234	1	1	38	21	5284			118373	Light	Unique	Used	1.04212	2	728.36	1455.71	0.329984	47	6052	6052	MS2	9/120	140211_Fujii_S2_4u.raw
	Medium	LNQDQLDAVSK	Q14444	1	1	CID		34.11	0.024667	1	1	39	23	4434			94051	Light	Redundant	Not Used	1.69339	2	615.818	1230.63	-2.69237	25.8641	3157	3157	MS2	9/110	140211_Fujii_S2_4u.raw
Q9UQ80	34.52	48	11	394	43.7592	6.55127	1132.47	473702	1.32837	18	11.9835	Proliferation-associated protein 2G4 OS=Homo sapiens GN=PA2G4 PE=1 SV=3 - [PA2G4_HUMAN]
	Confidence Icon	Sequence	Protein Accessions	# Proteins	# Protein Groups	Activation Type	Modifications	IonScore	Exp Value	Δ Score	Rank	Identity High	Homology Threshold	QuanResultID	# Missing Channels	# Single-Peak Channels	Area	Quan Channel	Quan Info	Quan Usage	Heavy/Light	Charge	m/z [Da]	MH+ [Da]	ΔM [ppm]	RT [min]	First Scan	Last Scan	MS Order	Ions Matched	Spectrum File	Annotation
	High	SLVEASSSGVSVLSLcEk	Q9UQ80	1	1	CID	C16(Carbamidomethyl), K18(Label:13C(6))	114.3	3.18591e-10	1	1	40	28	9659			209656	Heavy	Unique	Used	1.13068	2	929.482	1857.96	-0.30453	73.6767	8883	8883	MS2	13/168	140211_Fujii_S3_4u.raw
	High	SLVEASSSGVSVLSLcEk	Q9UQ80	1	1	CID	C16(Carbamidomethyl), K18(Label:13C(6))	87.41	1.55771e-07	1	1	40	27				202321		No Quan Values	Not Used		2	929.483	1857.96	1.2066	73.6067	9556	9556	MS2	14/168	140211_Fujii_S2_4u.raw
	High	sGEDEQQEQTIAEDLVVTk	Q9UQ80	1	1	CID	N-Term(Acetyl), K19(Label:13C(6))	80.61	4.39694e-07	1	1	38	18	13087			185998	Heavy	Unique	Used	1.12517	2	1084.02	2167.02	-5.31073	78.1305	9857	9857	MS2	18/204	140211_Fujii_S4_4u.raw
	High	sGEDEQQEQTIAEDLVVTK	Q9UQ80	1	1	CID	N-Term(Acetyl)	79.76	4.8825e-07	1	1	37	24	9766		1	292534	Light	Excluded by Method	Not Used		2	1081.01	2161.01	-0.529894	78.1476	9385	9385	MS2	12/204	140211_Fujii_S3_4u.raw
	High	sGEDEQQEQTIAEDLVVTk	Q9UQ80	1	1	CID	N-Term(Acetyl), K19(Label:13C(6))	79.22	6.79749e-07	1	1	38	17	9766		1	111078	Heavy	Excluded by Method	Not Used		2	1084.02	2167.03	-0.353615	78.086	9378	9378	MS2	13/204	140211_Fujii_S3_4u.raw
	High	sGEDEQQEQTIAEDLVVTk	Q9UQ80	1	1	CID	N-Term(Acetyl), K19(Label:13C(6))	78.51	8.42755e-07	1	1	39	17	6359		1	53841	Heavy	Excluded by Method	Not Used		2	1084.02	2167.04	2.01227	78.1752	10124	10124	MS2	19/204	140211_Fujii_S2_4u.raw
	High	sGEDEQQEQTIAEDLVVTK	Q9UQ80	1	1	CID	N-Term(Acetyl)	68.3	6.78911e-06	1	1	37	23	9766		1	292534	Light	Excluded by Method	Not Used		2	1081.01	2161.01	-0.868819	78.3833	9413	9413	MS2	20/204	140211_Fujii_S3_4u.raw
	High	SLVEASSSGVSVLSLcEk	Q9UQ80	1	1	CID	C16(Carbamidomethyl), K18(Label:13C(6))	68.02	1.35122e-05	1	1	40	23						No Quan Values	Not Used		2	929.483	1857.96	1.1409	75.1654	9750	9750	MS2	13/168	140211_Fujii_S2_4u.raw
	High	sGEDEQQEQTIAEDLVVTk	Q9UQ80	1	1	CID	N-Term(Acetyl), K19(Label:13C(6))	66.22	1.35986e-05	1	1	38	20	9766		1	111078	Heavy	Excluded by Method	Not Used		2	1084.02	2167.03	-1.59289	78.6083	9440	9440	MS2	17/204	140211_Fujii_S3_4u.raw
	High	ITSGPFEPDLYK	Q9UQ80	1	1	CID		58.7	8.48498e-05	1	1	39	23	9238			414664	Light	Unique	Used	1.2663	2	683.848	1366.69	-0.855763	59.2354	7147	7147	MS2	9/102	140211_Fujii_S3_4u.raw
	High	sGEDEQQEQTIAEDLVVTK	Q9UQ80	1	1	CID	N-Term(Acetyl)	57.26	7.88373e-05	1	1	37	21	13087			172024	Light	Redundant	Not Used	1.12517	2	1081.01	2161	-4.70999	77.9597	9838	9838	MS2	16/204	140211_Fujii_S4_4u.raw
	High	ALLQSSASR	Q9UQ80	1	1	CID		56.3	0.000128464	0.535714	1	38		7440			160345	Light	Unique	Used	1.515	2	466.762	932.516	-0.0359516	11.9919	1228	1228	MS2	8/80	140211_Fujii_S3_4u.raw
	High	ITSGPFEPDLYk	Q9UQ80	1	1	CID	K12(Label:13C(6))	54.11	0.000279468	1	1	39	21	12515			474978	Heavy	Unique	Used	1.30328	2	686.854	1372.7	-5.91168	59.1189	7488	7488	MS2	9/102	140211_Fujii_S4_4u.raw
	High	ITSGPFEPDLYk	Q9UQ80	1	1	CID	K12(Label:13C(6))	53.83	0.000303255	0.759259	1	39	29	12515			474978	Heavy	Redundant	Not Used	1.30328	2	686.854	1372.7	-6.17846	59.4338	7529	7529	MS2	9/102	140211_Fujii_S4_4u.raw
	High	ALLQSSASR	Q9UQ80	1	1	CID		53.65	0.00024424	0.574074	1	38		10652			127566	Light	Unique	Used	1.32241	2	466.759	932.512	-4.74853	12.8762	1317	1317	MS2	8/80	140211_Fujii_S4_4u.raw
	High	ALLQSSASr	Q9UQ80	1	1	CID	R9(Label:13C(6)15N(4))	50.09	0.000462809	0.5	1	37		7440			242923	Heavy	Redundant	Not Used	1.515	2	471.766	942.524	-0.584665	11.9468	1222	1222	MS2	8/80	140211_Fujii_S3_4u.raw
	High	ALLQSSASr	Q9UQ80	1	1	CID	R9(Label:13C(6)15N(4))	49.23	0.000591024	0.530612	1	38		10652			168694	Heavy	Redundant	Not Used	1.32241	2	471.763	942.52	-4.98817	12.7962	1307	1307	MS2	8/80	140211_Fujii_S4_4u.raw
	High	ITSGPFEPDLYk	Q9UQ80	1	1	CID	K12(Label:13C(6))	47.62	0.0013631	1	1	40	23	9238			525088	Heavy	Redundant	Not Used	1.2663	2	686.859	1372.71	0.668922	59.1019	7130	7130	MS2	9/102	140211_Fujii_S3_4u.raw
	High	ITSGPFEPDLYk	Q9UQ80	1	1	CID	K12(Label:13C(6))	45.8	0.00210421	1	1	40	23	5701			750574	Heavy	Unique	Used	1.45027	2	686.858	1372.71	-0.30927	58.9715	7604	7604	MS2	9/102	140211_Fujii_S2_4u.raw
	High	ITSGPFEPDLYK	Q9UQ80	1	1	CID		45.17	0.00188991	0.711111	1	39	29	5701			517542	Light	Redundant	Not Used	1.45027	2	683.847	1366.69	-1.74895	59.0675	7615	7615	MS2	9/102	140211_Fujii_S2_4u.raw
	High	TAENATSGETLEENEAGD	Q9UQ80	1	1	CID		44.47	0.000158986	1	1	27	15				227405		Indistinguishable Channels	Not Used		2	919.381	1837.76	-0.843712	23.9297	2755	2755	MS2	20/190	140211_Fujii_S3_4u.raw
	High	ALLQSSASr	Q9UQ80	1	1	CID	R9(Label:13C(6)15N(4))	41.85	0.00298154	0.571429	1	37		13985			23224.9	Heavy	Unique	Used	1.48298	2	471.766	942.524	-0.519908	12.3119	1196	1196	MS2	8/80	140211_Fujii_S5_4u.raw
	High	ITSGPFEPDLYK	Q9UQ80	1	1	CID		41.56	0.00444076	0.714286	1	39	27	9238			414664	Light	Redundant	Not Used	1.2663	2	683.848	1366.69	0.216057	59.1977	7142	7142	MS2	9/102	140211_Fujii_S3_4u.raw
	High	SDQDYILk	Q9UQ80	1	1	CID	K8(Label:13C(6))	41.27	0.00408307	0.707317	1	38	27	8113			227165	Heavy	Unique	Used	1.35891	2	494.258	987.508	-0.445414	27.1441	3150	3150	MS2	7/72	140211_Fujii_S3_4u.raw
	Medium	HELLQPFNVLYEk	Q9UQ80	1	1	CID	K13(Label:13C(6))	38.44	0.0120161	0.631579	1	40	29	9786			144300	Heavy	Unique	Used	1.2345	2	818.445	1635.88	0.00873591	78.6924	9451	9451	MS2	7/132	140211_Fujii_S3_4u.raw
	High	AFFSEVEr	Q9UQ80	1	1	CID	R8(Label:13C(6)15N(4))	36.56	0.00803714	0.702703	1	36	26	8696			215472	Heavy	Unique	Used	1.4861	2	497.747	994.486	-0.405778	42.8473	5142	5142	MS2	6/62	140211_Fujii_S3_4u.raw
	High	AFFSEVEr	Q9UQ80	1	1	CID	R8(Label:13C(6)15N(4))	36.46	0.00821305	1	1	36	22	5117			280468	Heavy	Unique	Used	1.34636	2	497.747	994.486	-0.528526	42.7174	5456	5456	MS2	6/62	140211_Fujii_S2_4u.raw
	Medium	TIIQNPTDQQK	Q9UQ80	1	1	CID		35.51	0.0204003	0.722222	1	39	25	7791			377999	Light	Unique	Used	1.32284	2	643.341	1285.67	-0.547188	19.1928	2161	2161	MS2	7/108	140211_Fujii_S3_4u.raw
	Medium	HELLQPFNVLYEk	Q9UQ80	1	1	CID	K13(Label:13C(6))	35.21	0.0253695	0.685714	1	40	26	9787			81700.1	Heavy	Unique	Used	1.15857	3	545.966	1635.88	-0.036794	78.7324	9456	9456	MS2	14/132	140211_Fujii_S3_4u.raw
	Medium	HELLQPFNVLYEK	Q9UQ80	1	1	CID		35.2	0.0263038	1	1	40	24	9786			113892	Light	Redundant	Not Used	1.2345	2	815.436	1629.86	0.600204	78.6792	9449	9449	MS2	8/132	140211_Fujii_S3_4u.raw
	Medium	ITSGPFEPDLYK	Q9UQ80	1	1	CID		35.09	0.0175779	0.685714	1	38	26	12515			364449	Light	Redundant	Not Used	1.30328	2	683.844	1366.68	-6.03626	59.2805	7510	7510	MS2	7/102	140211_Fujii_S4_4u.raw
	Medium	AAHLcAEAALr	Q9UQ80	1	1	CID	C5(Carbamidomethyl), R11(Label:13C(6)15N(4))	34.93	0.0192016	0.114286	1	39		7909			86929	Heavy	Unique	Used	1.45689	3	398.209	1192.61	-0.308746	21.9927	2514	2514	MS2	11/80	140211_Fujii_S3_4u.raw
	Medium	sGEDEQQEQTIAEDLVVTk	Q9UQ80	1	1	CID	N-Term(Acetyl), K19(Label:13C(6))	33.55	0.0251474	1	1	38	21	9769		1	33715.6	Heavy	Excluded by Method	Not Used		3	723.016	2167.03	-0.83863	78.2212	9393	9393	MS2	15/204	140211_Fujii_S3_4u.raw
	High	TAENATSGETLEENEAGD	Q9UQ80	1	1	CID		33.36	0.00198367	1	1	27	15						Indistinguishable Channels	Not Used		2	919.38	1837.75	-2.03934	25.954	3169	3169	MS2	11/190	140211_Fujii_S2_4u.raw
	Medium	ITSGPFEPDLYk	Q9UQ80	1	1	CID	K12(Label:13C(6))	33.27	0.0360062	1	1	40	23	9238			525088	Heavy	Redundant	Not Used	1.2663	2	686.858	1372.71	0.135363	59.8028	7213	7213	MS2	9/102	140211_Fujii_S3_4u.raw
	Medium	AAHLcAEAALr	Q9UQ80	1	1	CID	C5(Carbamidomethyl), R11(Label:13C(6)15N(4))	32.59	0.0314236	0.272727	1	38		11110		1	58420.8	Heavy	Excluded by Method	Not Used		3	398.207	1192.61	-6.60364	22.5377	2609	2609	MS2	7/80	140211_Fujii_S4_4u.raw
	Medium	HELLQPFNVLYEK	Q9UQ80	1	1	CID		31.54	0.061693	1	1	40	22	9786			113892	Light	Redundant	Not Used	1.2345	2	815.435	1629.86	-0.44834	78.7119	9453	9453	MS2	7/132	140211_Fujii_S3_4u.raw
	Medium	ALLQSSASR	Q9UQ80	1	1	CID		29.73	0.0573573		2	38					206102		No Quan Values	Not Used		2	466.761	932.515	-1.21409	12.4793	1328	1328	MS2	6/80	140211_Fujii_S2_4u.raw
	Medium	SLVEASSSGVSVLSLcEK	Q9UQ80	1	1	CID	C16(Carbamidomethyl)	29.33	0.0969619	1	1	40	17	6232			67299.2	Light	Unique	Used	1.25786	2	926.471	1851.93	-1.03739	74.7262	9700	9700	MS2	13/168	140211_Fujii_S2_4u.raw
	Medium	ALLQSSASR	Q9UQ80	1	1	CID		28.77	0.0737368	0.448276	1	38	30	458			25107.9	Light	Unique	Used	1.46128	2	466.761	932.515	-0.625021	12.5841	1267	1267	MS2	7/80	140211_Fujii_S1_4u.raw
	Medium	sGEDEQQEQTIAEDLVVTk	Q9UQ80	1	1	CID	N-Term(Acetyl), K19(Label:13C(6))	28.39	0.0806242	1	1	38	18	13103		1	114685	Heavy	Excluded by Method	Not Used		2	1084.02	2167.03	-2.38152	78.5072	9902	9902	MS2	14/204	140211_Fujii_S4_4u.raw
	Medium	EGEFVAQFK	Q9UQ80	1	1	CID		27.94	0.0650811	1	1	37	22	5142			206818	Light	Unique	Used	1.33393	2	527.763	1054.52	-0.933621	43.3134	5541	5541	MS2	6/72	140211_Fujii_S2_4u.raw
	Medium	AFFSEVEr	Q9UQ80	1	1	CID	R8(Label:13C(6)15N(4))	27.85	0.0597175	0.535714	1	36	28	5117			280468	Heavy	Redundant	Not Used	1.34636	2	497.747	994.486	-0.405778	42.903	5483	5483	MS2	5/62	140211_Fujii_S2_4u.raw
	Medium	AFFSEVEr	Q9UQ80	1	1	CID	R8(Label:13C(6)15N(4))	27.49	0.0675522	1	1	37	21	8696			215472	Heavy	Redundant	Not Used	1.4861	2	497.747	994.486	-1.01951	42.6711	5119	5119	MS2	6/62	140211_Fujii_S3_4u.raw
	Medium	AFFSEVEr	Q9UQ80	1	1	CID	R8(Label:13C(6)15N(4))	27.39	0.056632	0.518519	1	36	27	11948		1	246964	Heavy	Excluded by Method	Not Used		2	497.745	994.482	-4.94744	42.5874	5281	5281	MS2	6/62	140211_Fujii_S4_4u.raw
	Medium	AFFSEVEr	Q9UQ80	1	1	CID	R8(Label:13C(6)15N(4))	25.37	0.0911863	0.52	1	36	27	11948		1	246964	Heavy	Excluded by Method	Not Used		2	497.744	994.481	-5.56118	42.7458	5303	5303	MS2	5/62	140211_Fujii_S4_4u.raw
	Medium	AFFSEVEr	Q9UQ80	1	1	CID	R8(Label:13C(6)15N(4))	25.34	0.0909411	1	1	36	22	11948		1	246964	Heavy	Excluded by Method	Not Used		2	497.744	994.481	-5.86806	42.9832	5338	5338	MS2	5/62	140211_Fujii_S4_4u.raw
	Medium	TAENATSGETLEENEAGD	Q9UQ80	1	1	CID		18.03	0.0495805	1	1	26	14						Indistinguishable Channels	Not Used		2	919.377	1837.75	-5.75909	27.9872	3328	3328	MS2	15/190	140211_Fujii_S4_4u.raw
O00299	26.14	23	5	241	26.9057	5.17334	507.996	871393	1.32612	9	14.4901	Chloride intracellular channel protein 1 OS=Homo sapiens GN=CLIC1 PE=1 SV=4 - [CLIC1_HUMAN]
	Confidence Icon	Sequence	Protein Accessions	# Proteins	# Protein Groups	Activation Type	Modifications	IonScore	Exp Value	Δ Score	Rank	Identity High	Homology Threshold	QuanResultID	# Missing Channels	# Single-Peak Channels	Area	Quan Channel	Quan Info	Quan Usage	Heavy/Light	Charge	m/z [Da]	MH+ [Da]	ΔM [ppm]	RT [min]	First Scan	Last Scan	MS Order	Ions Matched	Spectrum File	Annotation
	High	LAALNPESNTAGLDIFAk	O00299	1	1	CID	K18(Label:13C(6))	82.69	4.26579e-07	0.807229	1	40					234194		No Quan Values	Not Used		2	926	1850.99	-1.42348	85.6592	10213	10213	MS2	14/176	140211_Fujii_S3_4u.raw
	High	GVTFNVTTVDTK	O00299	1	1	CID		72.24	3.93446e-06	0.791667	1	39		12184			177304	Light	Unique	Used	1.37186	2	641.333	1281.66	-6.99702	49.2766	6194	6194	MS2	8/118	140211_Fujii_S4_4u.raw
	High	GVTFNVTTVDTk	O00299	1	1	CID	K12(Label:13C(6))	67.02	1.45481e-05	0.626866	1	39		12184			243236	Heavy	Redundant	Not Used	1.37186	2	644.345	1287.68	-5.05854	49.1314	6173	6173	MS2	8/118	140211_Fujii_S4_4u.raw
	High	GVTFNVTTVDTK	O00299	1	1	CID		65.19	2.05679e-05	0.815385	1	39	29	8912			99286.5	Light	Unique	Used	1.20325	2	641.338	1281.67	-0.615676	49.1807	5942	5942	MS2	10/118	140211_Fujii_S3_4u.raw
	High	GVTFNVTTVDTK	O00299	1	1	CID		60.61	5.74817e-05	0.803279	1	39	28	12184			177304	Light	Redundant	Not Used	1.37186	2	641.335	1281.66	-4.8064	48.95	6148	6148	MS2	9/118	140211_Fujii_S4_4u.raw
	High	GVTFNVTTVDTk	O00299	1	1	CID	K12(Label:13C(6))	58.59	9.51202e-05	0.745763	1	39	31	8912			121530	Heavy	Redundant	Not Used	1.20325	2	644.348	1287.69	-0.318617	48.9769	5916	5916	MS2	8/118	140211_Fujii_S3_4u.raw
	High	GVTFNVTTVDTk	O00299	1	1	CID	K12(Label:13C(6))	56.25	0.000165759	0.714286	1	39		8912			121530	Heavy	Redundant	Not Used	1.20325	2	644.347	1287.69	-0.792608	49.0776	5927	5927	MS2	7/118	140211_Fujii_S3_4u.raw
	High	GVTFNVTTVDTK	O00299	1	1	CID		55.63	0.000182032	0.767857	1	39	29	12184			177304	Light	Redundant	Not Used	1.37186	2	641.335	1281.66	-5.09214	49.1853	6181	6181	MS2	7/118	140211_Fujii_S4_4u.raw
	High	GVTFNVTTVDTK	O00299	1	1	CID		54.98	0.000215869	1	1	39	25	8912			99286.5	Light	Redundant	Not Used	1.20325	2	641.338	1281.67	-0.615676	48.8903	5908	5908	MS2	7/118	140211_Fujii_S3_4u.raw
	High	GVTFNVTTVDTk	O00299	1	1	CID	K12(Label:13C(6))	52.95	0.000369089	0.679245	1	39		12184			243236	Heavy	Redundant	Not Used	1.37186	2	644.345	1287.68	-4.77415	48.8664	6137	6137	MS2	9/118	140211_Fujii_S4_4u.raw
	High	LAALNPESNTAGLDIFAK	O00299	1	1	CID		47.59	0.00150579	0.145833	1	40					334957		No Quan Values	Not Used		2	922.989	1844.97	-2.16276	85.5841	10203	10203	MS2	13/176	140211_Fujii_S3_4u.raw
	High	NSNPALNDNLEk	O00299	1	1	CID	K12(Label:13C(6))	43.91	0.00241631	0.772727	1	38	26	7882			127609	Heavy	Unique	Used	1.06902	2	667.835	1334.66	-0.760262	21.4351	2442	2442	MS2	14/128	140211_Fujii_S3_4u.raw
	High	LAALNPESNTAGLDIFAK	O00299	1	1	CID		41.53	0.006064		2	40					2.18642e+06		No Quan Values	Not Used		2	922.986	1844.96	-6.19877	85.5444	10735	10735	MS2	13/176	140211_Fujii_S4_4u.raw
	High	GVTFNVTTVDTk	O00299	1	1	CID	K12(Label:13C(6))	40.98	0.00590516	0.756098	1	39	25	5343			165935	Heavy	Unique	Used	1.39524	2	644.349	1287.69	1.19815	48.7932	6281	6281	MS2	7/118	140211_Fujii_S2_4u.raw
	Medium	aEEQPQVELFVk	O00299	1	1	CID	N-Term(Acetyl), K12(Label:13C(6))	39.43	0.00888255	0.538462	1	40		13072			165101	Heavy	Unique	Used	1.45882	2	732.884	1464.76	-5.29097	77.3797	9773	9773	MS2	7/116	140211_Fujii_S4_4u.raw
	Medium	NSNPALNDNLEk	O00299	1	1	CID	K12(Label:13C(6))	36.23	0.0141867	0.666667	1	38	27	4250			177871	Heavy	Unique	Used	1.32612	2	667.836	1334.66	-0.302954	21.6313	2597	2597	MS2	9/128	140211_Fujii_S2_4u.raw
	Medium	NSNPALNDNLEK	O00299	1	1	CID		35.95	0.0118282	1	1	37	20	7882			123094	Light	Redundant	Not Used	1.06902	2	664.826	1328.64	-0.313811	21.4039	2438	2438	MS2	14/128	140211_Fujii_S3_4u.raw
	Medium	IGNcPFSQr	O00299	1	1	CID	C4(Carbamidomethyl), R9(Label:13C(6)15N(4))	35.15	0.0102645	0.685714	1	36	26	7830			24449.4	Heavy	Unique	Used	0.754767	2	544.763	1088.52	0.411556	19.9584	2260	2260	MS2	5/76	140211_Fujii_S3_4u.raw
	Medium	NSNPALNDNLEk	O00299	1	1	CID	K12(Label:13C(6))	34.92	0.0180702	1	1	38	17	11074			184523	Heavy	Unique	Used	1.12708	2	667.833	1334.66	-4.87605	21.6133	2491	2491	MS2	6/128	140211_Fujii_S4_4u.raw
	Medium	NSNPALNDNLEK	O00299	1	1	CID		31.44	0.0316547	1	1	37	18	11074			163718	Light	Redundant	Not Used	1.12708	2	664.822	1328.64	-4.9995	21.6516	2496	2496	MS2	11/128	140211_Fujii_S4_4u.raw
	Medium	aEEQPQVELFVk	O00299	1	1	CID	N-Term(Acetyl), K12(Label:13C(6))	30.66	0.0658004	1	1	40	22	9747			114971	Heavy	Unique	Used	1.53838	2	732.887	1464.77	-0.790712	77.4874	9307	9307	MS2	7/116	140211_Fujii_S3_4u.raw
	Medium	aEEQPQVELFVk	O00299	1	1	CID	N-Term(Acetyl), K12(Label:13C(6))	29.54	0.0850475	1	1	40	23	9747			114971	Heavy	Redundant	Not Used	1.53838	2	732.887	1464.77	-0.624037	77.9595	9363	9363	MS2	5/116	140211_Fujii_S3_4u.raw
	Medium	IGNcPFSQR	O00299	1	1	CID	C4(Carbamidomethyl)	25.4	0.0927216	0.32	1	36		7830			32393.3	Light	Redundant	Not Used	0.754767	2	539.758	1078.51	-0.519567	20.0468	2272	2272	MS2	5/76	140211_Fujii_S3_4u.raw
Q9BXJ9	4.73	3	3	866	101.208	7.41553	57.38	171312	1.3236	1		N-alpha-acetyltransferase 15, NatA auxiliary subunit OS=Homo sapiens GN=NAA15 PE=1 SV=1 - [NAA15_HUMAN]
	Confidence Icon	Sequence	Protein Accessions	# Proteins	# Protein Groups	Activation Type	Modifications	IonScore	Exp Value	Δ Score	Rank	Identity High	Homology Threshold	QuanResultID	# Missing Channels	# Single-Peak Channels	Area	Quan Channel	Quan Info	Quan Usage	Heavy/Light	Charge	m/z [Da]	MH+ [Da]	ΔM [ppm]	RT [min]	First Scan	Last Scan	MS Order	Ions Matched	Spectrum File	Annotation
	Medium	NLQTcMEVLEALYDGSLGDcK	Q9BXJ9	1	1	CID	C5(Carbamidomethyl), C20(Carbamidomethyl)	34.98	0.00891113	1	1	35	22						No Quan Values	Not Used		3	806.036	2416.09	3.95024	89.8132	11741	11741	MS2	29/230	140211_Fujii_S2_4u.raw
	Medium	LEDAADVYr	Q9BXJ9	1	1	CID	R9(Label:13C(6)15N(4))	34.81	0.0122237	0.628571	1	36	28	4382			144457	Heavy	Unique	Used	1.3236	2	531.26	1061.51	-1.32226	24.2938	2953	2953	MS2	5/72	140211_Fujii_S2_4u.raw
	Medium	RLPLNFLSGEK	Q9BXJ9	1	1	CID		32.09	0.0364939	1	1	38	20	5800		1	198166	Light	Excluded by Method	Not Used		2	637.367	1273.73	0.195331	62.2399	8046	8046	MS2	7/104	140211_Fujii_S2_4u.raw
Q07065	8.14	5	3	602	65.9827	5.92236	182.797	362586	1.32319	2	10.8426	Cytoskeleton-associated protein 4 OS=Homo sapiens GN=CKAP4 PE=1 SV=2 - [CKAP4_HUMAN]
	Confidence Icon	Sequence	Protein Accessions	# Proteins	# Protein Groups	Activation Type	Modifications	IonScore	Exp Value	Δ Score	Rank	Identity High	Homology Threshold	QuanResultID	# Missing Channels	# Single-Peak Channels	Area	Quan Channel	Quan Info	Quan Usage	Heavy/Light	Charge	m/z [Da]	MH+ [Da]	ΔM [ppm]	RT [min]	First Scan	Last Scan	MS Order	Ions Matched	Spectrum File	Annotation
	High	STLQTMESDIYTEVr	Q07065	1	1	CID	R15(Label:13C(6)15N(4))	66.22	1.22256e-05	0.833333	1	38	28	6458			370867	Heavy	Unique	Used	1.23014	2	891.93	1782.85	3.59757	80.2445	10398	10398	MS2	9/158	140211_Fujii_S2_4u.raw
	High	VQSLQATFGTFESILr	Q07065	1	1	CID	R16(Label:13C(6)15N(4))	64.12	3.14066e-05	1	1	40	21	6891	1		530619	Heavy	Excluded by Method	Not Used		2	903.988	1806.97	2.96117	89.0005	11628	11628	MS2	11/168	140211_Fujii_S2_4u.raw
	High	STLQTMESDIYTEVR	Q07065	1	1	CID		54.91	0.000164169	1	1	38	22	6458			308733	Light	Redundant	Not Used	1.23014	2	886.927	1772.85	5.80332	80.3704	10415	10415	MS2	10/158	140211_Fujii_S2_4u.raw
	High	VQSLQATFGTFESILR	Q07065	1	1	CID		54.84	0.000279865	1	1	40	21						No Quan Values	Not Used		2	898.984	1796.96	3.2317	88.994	11627	11627	MS2	11/168	140211_Fujii_S2_4u.raw
	Medium	VQEQVHTLLSQDQAQAAr	Q07065	1	1	CID	R18(Label:13C(6)15N(4))	34.1	0.0324658	0.647059	1	40	26	4904			186271	Heavy	Unique	Used	1.42328	3	678.019	2032.04	-0.925934	37.2346	4712	4712	MS2	26/186	140211_Fujii_S2_4u.raw
Q14008	2.9	7	5	2032	225.352	7.79639	94.9978	71024.4	1.30906	4	32.8549	Cytoskeleton-associated protein 5 OS=Homo sapiens GN=CKAP5 PE=1 SV=3 - [CKAP5_HUMAN]
	Confidence Icon	Sequence	Protein Accessions	# Proteins	# Protein Groups	Activation Type	Modifications	IonScore	Exp Value	Δ Score	Rank	Identity High	Homology Threshold	QuanResultID	# Missing Channels	# Single-Peak Channels	Area	Quan Channel	Quan Info	Quan Usage	Heavy/Light	Charge	m/z [Da]	MH+ [Da]	ΔM [ppm]	RT [min]	First Scan	Last Scan	MS Order	Ions Matched	Spectrum File	Annotation
	High	TALAATNPAVr	Q14008	1	1	CID	R11(Label:13C(6)15N(4))	51.45	0.000470864	0.705882	1	39	31	871		1	7078.18	Heavy	Excluded by Method	Not Used		2	547.812	1094.62	-1.73863	20.9942	2335	2335	MS2	7/98	140211_Fujii_S1_4u.raw
	Medium	TTGEVVSGVVSk	Q14008	1	1	CID	K12(Label:13C(6))	33.9	0.0264593	1	1	39	22	4309		1	34338.6	Heavy	Excluded by Method	Not Used		2	584.828	1168.65	-2.23071	22.8997	2761	2761	MS2	7/108	140211_Fujii_S2_4u.raw
	Medium	EGLDEVAGIINDAk	Q14008	1	1	CID	K14(Label:13C(6))	33.11	0.037162	1	1	40	22	6302			32315.9	Heavy	Unique	Used	0.857075	2	725.381	1449.75	1.31468	76.578	9924	9924	MS2	8/132	140211_Fujii_S2_4u.raw
	Medium	DAAFEALGTALk	Q14008	1	1	CID	K12(Label:13C(6))	31.69	0.0479093	1	1	39	24	2564			146419	Heavy	Unique	Used	5.65984	2	606.832	1212.66	-0.416253	71.4412	8636	8636	MS2	8/104	140211_Fujii_S1_4u.raw
	Medium	TTGEVVSGVVSk	Q14008	1	1	CID	K12(Label:13C(6))	30.89	0.0522225	0.516129	1	39	30	927			31179.3	Heavy	Unique	Used	1.29816	2	584.829	1168.65	-0.663898	22.8543	2544	2544	MS2	5/108	140211_Fujii_S1_4u.raw
	Medium	HINDSAPEVr	Q14008	1	1	CID	R10(Label:13C(6)15N(4))	29.65	0.0564184	1	1	38	21	331			18669.8	Heavy	Unique	Used	1.32005	2	574.29	1147.57	0.33249	10.4227	988	988	MS2	9/94	140211_Fujii_S1_4u.raw
	Medium	TTGEVVSGVVSK	Q14008	1	1	CID		29.61	0.078929	0.533333	1	39	28	927			24018	Light	Redundant	Not Used	1.29816	2	581.82	1162.63	1.10674	22.8479	2543	2543	MS2	4/108	140211_Fujii_S1_4u.raw
Q12788	3.34	2	2	808	88.9785	6.90283	74.7772	73844.7	1.30194	2	31.2571	Transducin beta-like protein 3 OS=Homo sapiens GN=TBL3 PE=1 SV=2 - [TBL3_HUMAN]
	Confidence Icon	Sequence	Protein Accessions	# Proteins	# Protein Groups	Activation Type	Modifications	IonScore	Exp Value	Δ Score	Rank	Identity High	Homology Threshold	QuanResultID	# Missing Channels	# Single-Peak Channels	Area	Quan Channel	Quan Info	Quan Usage	Heavy/Light	Charge	m/z [Da]	MH+ [Da]	ΔM [ppm]	RT [min]	First Scan	Last Scan	MS Order	Ions Matched	Spectrum File	Annotation
	High	VNILEVASGAVLR	Q12788	1	1	CID		70.15	4.00428e-06	0.542857	1	37		3009			85757.3	Light	Unique	Used	1.59966	2	670.901	1340.79	3.2008	87.1866	10515	10515	MS2	10/124	140211_Fujii_S1_4u.raw
	Medium	GTQLLSSGSDGLVK	Q12788	1	1	CID		30.72	0.0623983	1	1	39	23	1821			61932	Light	Unique	Used	1.05963	2	681.368	1361.73	1.03686	47.6241	5687	5687	MS2	7/142	140211_Fujii_S1_4u.raw
Q9Y285	3.54	3	2	508	57.5275	7.79639	104.885	36967.3	1.28662	2	38.1966	Phenylalanine--tRNA ligase alpha subunit OS=Homo sapiens GN=FARSA PE=1 SV=3 - [SYFA_HUMAN]
	Confidence Icon	Sequence	Protein Accessions	# Proteins	# Protein Groups	Activation Type	Modifications	IonScore	Exp Value	Δ Score	Rank	Identity High	Homology Threshold	QuanResultID	# Missing Channels	# Single-Peak Channels	Area	Quan Channel	Quan Info	Quan Usage	Heavy/Light	Charge	m/z [Da]	MH+ [Da]	ΔM [ppm]	RT [min]	First Scan	Last Scan	MS Order	Ions Matched	Spectrum File	Annotation
	High	aDGQVAELLLr	Q9Y285	1	1	CID	N-Term(Acetyl), R11(Label:13C(6)15N(4))	62.05	4.43164e-05	0.725806	1	39		10093			50378.9	Heavy	Unique	Used	1.00311	2	618.846	1236.68	1.2114	87.7089	10500	10500	MS2	10/104	140211_Fujii_S3_4u.raw
	High	LGITQLR	Q9Y285	1	1	CID		57.79	8.17567e-05	0.603448	1	38		8430			14274	Light	Unique	Used	1.65026	2	400.753	800.499	0.212038	35.959	4270	4270	MS2	6/52	140211_Fujii_S3_4u.raw
	High	LGITQLr	Q9Y285	1	1	CID	R7(Label:13C(6)15N(4))	44.46	0.00104743	0.386364	1	35		8430			23555.7	Heavy	Redundant	Not Used	1.65026	2	405.757	810.507	0.248631	35.8196	4252	4252	MS2	6/52	140211_Fujii_S3_4u.raw
P08758	12.5	11	3	320	35.9144	5.04639	513.691	203960	1.28172	7	6.37219	Annexin A5 OS=Homo sapiens GN=ANXA5 PE=1 SV=2 - [ANXA5_HUMAN]
	Confidence Icon	Sequence	Protein Accessions	# Proteins	# Protein Groups	Activation Type	Modifications	IonScore	Exp Value	Δ Score	Rank	Identity High	Homology Threshold	QuanResultID	# Missing Channels	# Single-Peak Channels	Area	Quan Channel	Quan Info	Quan Usage	Heavy/Light	Charge	m/z [Da]	MH+ [Da]	ΔM [ppm]	RT [min]	First Scan	Last Scan	MS Order	Ions Matched	Spectrum File	Annotation
	High	GLGTDEESILTLLTSR	P08758	1	1	CID		105.84	2.22696e-09	1	1	40	28	13470			327731	Light	Unique	Used	1.27979	2	852.951	1704.9	-3.77394	89.1572	11262	11262	MS2	13/142	140211_Fujii_S4_4u.raw
	High	GLGTDEESILTLLTSR	P08758	1	1	CID		89.61	9.3588e-08	1	1	40	24	10186			19858.2	Light	Unique	Used	1.28172	2	852.955	1704.9	0.88005	89.2054	10704	10704	MS2	12/142	140211_Fujii_S3_4u.raw
	High	ETSGNLEQLLLAVVK	P08758	1	1	CID		83.65	2.63874e-07	0.785714	1	39		10220			48067.3	Light	Unique	Used	1.08993	2	807.46	1613.91	1.05579	89.8503	10786	10786	MS2	11/144	140211_Fujii_S3_4u.raw
	High	ETSGNLEQLLLAVVk	P08758	1	1	CID	K15(Label:13C(6))	79.25	5.36609e-07	1	1	37	27	10220			52390.1	Heavy	Redundant	Not Used	1.08993	2	810.47	1619.93	1.21036	89.8436	10785	10785	MS2	11/144	140211_Fujii_S3_4u.raw
	High	GLGTDEESILTLLTSr	P08758	1	1	CID	R16(Label:13C(6)15N(4))	75.03	2.84844e-06	0.76	1	40		10186			25452.6	Heavy	Redundant	Not Used	1.28172	2	857.959	1714.91	1.03581	89.1718	10699	10699	MS2	10/142	140211_Fujii_S3_4u.raw
	High	ETSGNLEQLLLAVVK	P08758	1	1	CID		69.34	8.28276e-06	0.826087	1	39	28	13504			18566.3	Light	Unique	Used	1.30301	2	807.454	1613.9	-6.28097	89.8877	11367	11367	MS2	11/144	140211_Fujii_S4_4u.raw
	High	GLGTDEESILTLLTSr	P08758	1	1	CID	R16(Label:13C(6)15N(4))	66.27	2.0961e-05	0.818182	1	40	29	13470			441896	Heavy	Redundant	Not Used	1.27979	2	857.955	1714.9	-3.94693	89.2519	11275	11275	MS2	10/142	140211_Fujii_S4_4u.raw
	High	ETSGNLEQLLLAVVK	P08758	1	1	CID		64.38	2.59522e-05	1	1	39	26	13504			18566.3	Light	Redundant	Not Used	1.30301	2	807.454	1613.9	-6.28097	89.8809	11366	11366	MS2	12/144	140211_Fujii_S4_4u.raw
	High	GLGTDEESILTLLTSR	P08758	1	1	CID		59.81	8.97937e-05	1	1	40	23	6905			371964	Light	Unique	Used	1.05914	2	852.957	1704.91	2.52684	89.2451	11661	11661	MS2	10/142	140211_Fujii_S2_4u.raw
	High	ETSGNLEQLLLAVVk	P08758	1	1	CID	K15(Label:13C(6))	48.06	0.000667464	1	1	37	22	6938			94702.7	Heavy	Unique	Used	1.33795	2	810.471	1619.94	2.71746	89.8983	11752	11752	MS2	10/144	140211_Fujii_S2_4u.raw
	Medium	SEIDLFNIr	P08758	1	1	CID	R9(Label:13C(6)15N(4))	35.74	0.018068	1	1	39	23	13076			75281.4	Heavy	Unique	Used	1.58891	2	558.797	1116.59	-4.18795	77.4693	9784	9784	MS2	6/74	140211_Fujii_S4_4u.raw
Q13151	11.8	3	2	305	30.8218	9.29053	91.55	158084	1.27972	2	10.0185	Heterogeneous nuclear ribonucleoprotein A0 OS=Homo sapiens GN=HNRNPA0 PE=1 SV=1 - [ROA0_HUMAN]
	Confidence Icon	Sequence	Protein Accessions	# Proteins	# Protein Groups	Activation Type	Modifications	IonScore	Exp Value	Δ Score	Rank	Identity High	Homology Threshold	QuanResultID	# Missing Channels	# Single-Peak Channels	Area	Quan Channel	Quan Info	Quan Usage	Heavy/Light	Charge	m/z [Da]	MH+ [Da]	ΔM [ppm]	RT [min]	First Scan	Last Scan	MS Order	Ions Matched	Spectrum File	Annotation
	High	LFIGGLNVQTSESGLR	Q13151	1	1	CID		55.06	0.000248731	1	1	40	25	6444			94651	Light	Unique	Used	1.36895	2	845.962	1690.92	2.56209	79.8125	10341	10341	MS2	13/144	140211_Fujii_S2_4u.raw
	High	GDVAEGDLIEHFSQFGTVEK	Q13151	1	1	CID		42.49	0.00284073	0.761905	1	38	25	9931			192402	Light	Unique	Used	1.1963	3	726.683	2178.03	-0.0528175	84.874	10119	10119	MS2	17/198	140211_Fujii_S3_4u.raw
	High	GDVAEGDLIEHFSQFGTVEk	Q13151	1	1	CID	K20(Label:13C(6))	42.39	0.0036394	1	1	39	24	9931			221517	Heavy	Redundant	Not Used	1.1963	3	728.69	2184.05	-0.214577	84.8549	10117	10117	MS2	19/198	140211_Fujii_S3_4u.raw
P11388	2.61	6	3	1531	174.276	8.71924	102.125	70415.1	1.27781	3	1.5552	DNA topoisomerase 2-alpha OS=Homo sapiens GN=TOP2A PE=1 SV=3 - [TOP2A_HUMAN]
	Confidence Icon	Sequence	Protein Accessions	# Proteins	# Protein Groups	Activation Type	Modifications	IonScore	Exp Value	Δ Score	Rank	Identity High	Homology Threshold	QuanResultID	# Missing Channels	# Single-Peak Channels	Area	Quan Channel	Quan Info	Quan Usage	Heavy/Light	Charge	m/z [Da]	MH+ [Da]	ΔM [ppm]	RT [min]	First Scan	Last Scan	MS Order	Ions Matched	Spectrum File	Annotation
	High	YSGPEDDAAISLAFSk	P11388	1	1	CID	K16(Label:13C(6))	48.96	0.000676581	1	1	38	23	2571			81654.2	Heavy	Unique	Used	0.741524	2	838.909	1676.81	-0.466384	71.7787	8679	8679	MS2	13/146	140211_Fujii_S1_4u.raw
	Medium	TLAVSGLGVVGR	P11388	1	1	CID		36.79	0.010303	1	1	38	24	2166			50447.9	Light	Unique	Used	1.27781	2	564.84	1128.67	-0.405785	57.8625	6932	6932	MS2	8/96	140211_Fujii_S1_4u.raw
	Medium	YSGPEDDAAISLAFSK	P11388	1	1	CID		35.5	0.0123868	1	1	37	17	2571			112887	Light	Redundant	Not Used	0.741524	2	835.9	1670.79	0.693375	71.8892	8693	8693	MS2	12/146	140211_Fujii_S1_4u.raw
	Medium	TLAVSGLGVVGR	P11388	1	1	CID		33.14	0.0255019	0.636364	1	38	27	2166			50447.9	Light	Redundant	Not Used	1.27781	2	564.84	1128.67	-0.0813231	57.75	6917	6917	MS2	13/96	140211_Fujii_S1_4u.raw
	Medium	YSGPEDDAAISLAFSK	P11388	1	1	CID		28.7	0.0545655	1	1	37	21	2571			112887	Light	Redundant	Not Used	0.741524	2	835.898	1670.79	-1.42541	71.7388	8674	8674	MS2	8/146	140211_Fujii_S1_4u.raw
	Medium	SVVSDLEADDVK	P11388	1	1	CID		27.77	0.0829696	1	1	38	22	1896			47910.9	Light	Unique	Used	1.29128	2	638.816	1276.63	-1.3502	49.5785	5926	5926	MS2	9/106	140211_Fujii_S1_4u.raw
O00541	3.23	3	2	588	67.96	7.32764	66.8819	83312.1	1.26577	1		Pescadillo homolog OS=Homo sapiens GN=PES1 PE=1 SV=1 - [PESC_HUMAN]
	Confidence Icon	Sequence	Protein Accessions	# Proteins	# Protein Groups	Activation Type	Modifications	IonScore	Exp Value	Δ Score	Rank	Identity High	Homology Threshold	QuanResultID	# Missing Channels	# Single-Peak Channels	Area	Quan Channel	Quan Info	Quan Usage	Heavy/Light	Charge	m/z [Da]	MH+ [Da]	ΔM [ppm]	RT [min]	First Scan	Last Scan	MS Order	Ions Matched	Spectrum File	Annotation
	High	LQLSLADFr	O00541	1	1	CID	R9(Label:13C(6)15N(4))	49.3	0.000896447	0.591837	1	40		6354			91632.7	Heavy	Unique	Used	1.26577	2	536.806	1072.6	2.20556	78.0276	10104	10104	MS2	8/84	140211_Fujii_S2_4u.raw
	High	LAALSASLAR	O00541	1	1	CID		44.91	0.00174823	0.466667	1	38		5097		1	74991.5	Light	Excluded by Method	Not Used		2	486.796	972.584	0.0786905	42.0988	5374	5374	MS2	8/76	140211_Fujii_S2_4u.raw
	Medium	LAALSASLAR	O00541	1	1	CID		34.36	0.0198609	0.441176	1	38		8670		1	29160	Light	Excluded by Method	Not Used		2	486.796	972.585	1.20829	42.2076	5058	5058	MS2	7/76	140211_Fujii_S3_4u.raw
P12236	9.73	3	3	298	32.8452	9.74463	39.4367	26088.6	1.26024	1		ADP/ATP translocase 3 OS=Homo sapiens GN=SLC25A6 PE=1 SV=4 - [ADT3_HUMAN]
	Confidence Icon	Sequence	Protein Accessions	# Proteins	# Protein Groups	Activation Type	Modifications	IonScore	Exp Value	Δ Score	Rank	Identity High	Homology Threshold	QuanResultID	# Missing Channels	# Single-Peak Channels	Area	Quan Channel	Quan Info	Quan Usage	Heavy/Light	Charge	m/z [Da]	MH+ [Da]	ΔM [ppm]	RT [min]	First Scan	Last Scan	MS Order	Ions Matched	Spectrum File	Annotation
	Medium	DFLAGGIAAAISk	P12236	1	1	CID	K13(Label:13C(6))	30.6	0.0560901	1	1	39	19	13236		1	28188.1	Heavy	Excluded by Method	Not Used		2	620.352	1239.7	-5.27145	83.7281	10514	10514	MS2	6/118	140211_Fujii_S4_4u.raw
	Medium	GNLANVIr	P12236	1	1	CID	R8(Label:13C(6)15N(4))	28.7	0.0712927	0.448276	1	38	30				20669.2		No Quan Values	Not Used		2	433.758	866.508	0.195169	29.2507	2988	2988	MS2	4/70	140211_Fujii_S5_4u.raw
	Medium	TAVAPIEr	P12236	1	1	CID	R8(Label:13C(6)15N(4))	27.91	0.0770206	0.607143	1	38	26	7551			29408.6	Heavy	Unique	Used	1.26024	2	433.752	866.497	0.476386	13.8557	1481	1481	MS2	5/68	140211_Fujii_S3_4u.raw
Q99873	9.97	9	3	361	41.4885	5.42725	215.26	155015	1.25803	2	6.89479	Protein arginine N-methyltransferase 1 OS=Homo sapiens GN=PRMT1 PE=1 SV=2 - [ANM1_HUMAN]
	Confidence Icon	Sequence	Protein Accessions	# Proteins	# Protein Groups	Activation Type	Modifications	IonScore	Exp Value	Δ Score	Rank	Identity High	Homology Threshold	QuanResultID	# Missing Channels	# Single-Peak Channels	Area	Quan Channel	Quan Info	Quan Usage	Heavy/Light	Charge	m/z [Da]	MH+ [Da]	ΔM [ppm]	RT [min]	First Scan	Last Scan	MS Order	Ions Matched	Spectrum File	Annotation
	High	ATLYVTAIEDr	Q99873	1	1	CID	R11(Label:13C(6)15N(4))	52.4	0.000396766	1	1	39	21	9089		1	28303.4	Heavy	Excluded by Method	Not Used		2	631.336	1261.67	-0.63997	54.2229	6542	6542	MS2	8/96	140211_Fujii_S3_4u.raw
	High	ATLYVTAIEDr	Q99873	1	1	CID	R11(Label:13C(6)15N(4))	47.82	0.00113159	1	1	39	23	5540		1	122263	Heavy	Excluded by Method	Not Used		2	631.336	1261.66	-1.414	54.2465	7002	7002	MS2	9/96	140211_Fujii_S2_4u.raw
	High	ATLYVTAIEDR	Q99873	1	1	CID		45.5	0.00195596	1	1	39	20	2041			285408	Light	Unique	Used	1.20093	2	626.332	1251.66	-1.4507	54.1001	6476	6476	MS2	8/96	140211_Fujii_S1_4u.raw
	High	ATLYVTAIEDr	Q99873	1	1	CID	R11(Label:13C(6)15N(4))	45.03	0.00218108	1	1	39	22	2041			348462	Heavy	Redundant	Not Used	1.20093	2	631.336	1261.66	-1.6075	53.9958	6463	6463	MS2	8/96	140211_Fujii_S1_4u.raw
	High	ATLYVTAIEDr	Q99873	1	1	CID	R11(Label:13C(6)15N(4))	44.61	0.00241293	0.755556	1	39	27	2041			348462	Heavy	Redundant	Not Used	1.20093	2	631.337	1261.67	1.10159	55.0475	6589	6589	MS2	8/96	140211_Fujii_S1_4u.raw
	High	ATLYVTAIEDr	Q99873	1	1	CID	R11(Label:13C(6)15N(4))	44.58	0.00238611	1	1	39	24	5540		1	122263	Heavy	Excluded by Method	Not Used		2	631.336	1261.66	-1.414	54.1455	6989	6989	MS2	8/96	140211_Fujii_S2_4u.raw
	High	GQLcELScSTDYR	Q99873	1	1	CID	C4(Carbamidomethyl), C8(Carbamidomethyl)	41.26	0.000546164	1	1	29	21	1512		1	37495.4	Light	Excluded by Method	Not Used		2	794.84	1588.67	-0.414447	39.2864	4602	4602	MS2	8/130	140211_Fujii_S1_4u.raw
	Medium	ATLYVTAIEDr	Q99873	1	1	CID	R11(Label:13C(6)15N(4))	38.49	0.00981853	1	1	39	21	5540		1	122263	Heavy	Excluded by Method	Not Used		2	631.336	1261.66	-1.80101	54.1167	6985	6985	MS2	9/96	140211_Fujii_S2_4u.raw
	Medium	ANkLDHVVTIIk	Q99873	1	1	CID	K3(Label:13C(6)), K12(Label:13C(6))	25.29	0.0464408	1	1	33	19	1473			79087.9	Heavy	Unique	Used	1.31784	3	454.955	1362.85	0.471581	38.2525	4465	4465	MS2	12/116	140211_Fujii_S1_4u.raw
Q96QR8	7.37	2	2	312	33.2205	5.42725	37.769	44408.8	1.25391	1		Transcriptional activator protein Pur-beta OS=Homo sapiens GN=PURB PE=1 SV=3 - [PURB_HUMAN]
	Confidence Icon	Sequence	Protein Accessions	# Proteins	# Protein Groups	Activation Type	Modifications	IonScore	Exp Value	Δ Score	Rank	Identity High	Homology Threshold	QuanResultID	# Missing Channels	# Single-Peak Channels	Area	Quan Channel	Quan Info	Quan Usage	Heavy/Light	Charge	m/z [Da]	MH+ [Da]	ΔM [ppm]	RT [min]	First Scan	Last Scan	MS Order	Ions Matched	Spectrum File	Annotation
	High	GGGEQETQELASK	Q96QR8	1	1	CID		39.28	0.00390096	0.538462	1	36		7378			43294.1	Light	Unique	Used	1.25391	2	667.315	1333.62	0.101411	10.6427	1055	1055	MS2	8/128	140211_Fujii_S3_4u.raw
	Medium	IAEVGAGGSk	Q96QR8	1	1	CID	K10(Label:13C(6))	28.65	0.0781224	0.448276	1	38	30	7170	1		45523.6	Heavy	Excluded by Method	Not Used		2	447.753	894.499	0.130347	7.32408	598	598	MS2	7/84	140211_Fujii_S3_4u.raw
Q71DI3	49.26	39	6	136	15.3785	11.2681	524.747	1.97444e+06	1.24632	8	4.28937	Histone H3.2 OS=Homo sapiens GN=HIST2H3A PE=1 SV=3 - [H32_HUMAN]
	Confidence Icon	Sequence	Protein Accessions	# Proteins	# Protein Groups	Activation Type	Modifications	IonScore	Exp Value	Δ Score	Rank	Identity High	Homology Threshold	QuanResultID	# Missing Channels	# Single-Peak Channels	Area	Quan Channel	Quan Info	Quan Usage	Heavy/Light	Charge	m/z [Da]	MH+ [Da]	ΔM [ppm]	RT [min]	First Scan	Last Scan	MS Order	Ions Matched	Spectrum File	Annotation
	High	FQSSAVMALQEASEAYLVGLFEDTNLcAIHAk	Q71DI3	1	1	CID	C27(Carbamidomethyl), K32(Label:13C(6))	129.75	6.239e-12	0.907692	1	38		13543			348048	Heavy	Unique	Used	1.26067	3	1173.9	3519.7	-6.73873	91.7892	11587	11587	MS2	17/350	140211_Fujii_S4_4u.raw
	High	STELLIr	Q71DI3	1	1	CID	R7(Label:13C(6)15N(4))	59.98	3.03394e-05	0.75	1	36		14618			2.60095e+06	Heavy	Unique	Used	1.2605	2	421.254	841.501	-0.500252	33.1585	3443	3443	MS2	6/52	140211_Fujii_S5_4u.raw
	High	STELLIr	Q71DI3	1	1	CID	R7(Label:13C(6)15N(4))	56.87	7.2059e-05	0.754386	1	36		11572			4.115e+06	Heavy	Unique	Used	1.23229	2	421.253	841.498	-4.77962	32.9712	4009	4009	MS2	6/52	140211_Fujii_S4_4u.raw
	High	STELLIR	Q71DI3	1	1	CID		53.43	0.000185662	0.754717	1	37	29						No Quan Values	Not Used		2	416.25	831.493	-0.10407	35.1069	3660	3660	MS2	6/52	140211_Fujii_S5_4u.raw
	High	STELLIR	Q71DI3	1	1	CID		50.3	0.000381701	0.7	1	37		4746			901277	Light	Unique	Used	1.18427	2	416.25	831.493	-0.10407	32.8774	4124	4124	MS2	6/52	140211_Fujii_S2_4u.raw
	High	STELLIR	Q71DI3	1	1	CID		45.78	0.00106885	0.695652	1	37	29						No Quan Values	Not Used		2	416.25	831.493	-0.6179	36.6691	3812	3812	MS2	6/52	140211_Fujii_S5_4u.raw
	High	STELLIR	Q71DI3	1	1	CID		45.08	0.00145604	0.733333	1	37	27	11572			3.33932e+06	Light	Redundant	Not Used	1.23229	2	416.249	831.49	-4.50835	32.9274	4003	4003	MS2	6/52	140211_Fujii_S4_4u.raw
	High	STELLIr	Q71DI3	1	1	CID	R7(Label:13C(6)15N(4))	44.44	0.00111702	0.75	1	36	27	14661		1	8998.67	Heavy	Excluded by Method	Not Used		2	421.254	841.501	-0.427721	35.4124	3687	3687	MS2	6/52	140211_Fujii_S5_4u.raw
	High	STELLIr	Q71DI3	1	1	CID	R7(Label:13C(6)15N(4))	44.04	0.0012524	0.636364	1	36		4746			1.06735e+06	Heavy	Redundant	Not Used	1.18427	2	421.254	841.502	-0.210127	33.8604	4265	4265	MS2	6/52	140211_Fujii_S2_4u.raw
	High	STELLIR	Q71DI3	1	1	CID		43.45	0.00184809	0.674419	1	37	29	14618			2.06342e+06	Light	Redundant	Not Used	1.2605	2	416.25	831.493	-0.10407	33.0912	3435	3435	MS2	5/52	140211_Fujii_S5_4u.raw
	High	STELLIr	Q71DI3	1	1	CID	R7(Label:13C(6)15N(4))	42.73	0.00169334	0.72093	1	36	27	4746			1.06735e+06	Heavy	Redundant	Not Used	1.18427	2	421.255	841.502	0.0799978	32.8123	4115	4115	MS2	6/52	140211_Fujii_S2_4u.raw
	High	STELLIr	Q71DI3	1	1	CID	R7(Label:13C(6)15N(4))	42.36	0.00184393	0.738095	1	36	26	14661		1	8998.67	Heavy	Excluded by Method	Not Used		2	421.254	841.502	-0.0650647	35.2224	3671	3671	MS2	6/52	140211_Fujii_S5_4u.raw
	High	STELLIr	Q71DI3	1	1	CID	R7(Label:13C(6)15N(4))	41.93	0.00199096	0.666667	1	36		8333			1.64553e+06	Heavy	Unique	Used	1.22066	2	421.254	841.501	-0.427721	32.7646	3885	3885	MS2	10/52	140211_Fujii_S3_4u.raw
	High	YrPGTVALr	Q71DI3	1	1	CID	R2(Label:13C(6)15N(4)), R9(Label:13C(6)15N(4))	41.57	0.00409965	0.666667	1	38	29	14207	1		597982	Heavy	Excluded by Method	Not Used		3	351.542	1052.61	0.0432878	18.881	1915	1915	MS2	7/78	140211_Fujii_S5_4u.raw
	High	STELLIR	Q71DI3	1	1	CID		41.28	0.00381303	0.658537	1	38	29						No Quan Values	Not Used		2	416.25	831.494	0.262951	36.8007	3824	3824	MS2	6/52	140211_Fujii_S5_4u.raw
	High	STELLIR	Q71DI3	1	1	CID		41.1	0.00405589	0.634146	1	38	30	8333			1.42701e+06	Light	Redundant	Not Used	1.22066	2	416.25	831.494	0.0427388	32.7368	3881	3881	MS2	5/52	140211_Fujii_S3_4u.raw
	High	STELLIr	Q71DI3	1	1	CID	R7(Label:13C(6)15N(4))	40.45	0.00286249	0.7	1	36	27	1308		1	224701	Heavy	Excluded by Method	Not Used		2	421.255	841.502	0.0799978	33.4062	3842	3842	MS2	5/52	140211_Fujii_S1_4u.raw
	High	STELLIR	Q71DI3	1	1	CID		40.13	0.00396939	0.65	1	37	29	4746			901277	Light	Redundant	Not Used	1.18427	2	416.25	831.493	-0.177474	33.6077	4229	4229	MS2	5/52	140211_Fujii_S2_4u.raw
	High	STELLIR	Q71DI3	1	1	CID		39.45	0.00464219	0.717949	1	37	26	4746			901277	Light	Redundant	Not Used	1.18427	2	416.25	831.493	-0.324283	33.475	4210	4210	MS2	6/52	140211_Fujii_S2_4u.raw
	High	STELLIR	Q71DI3	1	1	CID		38.29	0.00695301	0.552632	1	37							No Quan Values	Not Used		2	416.248	831.49	-4.72856	34.9874	4277	4277	MS2	5/52	140211_Fujii_S4_4u.raw
	Medium	YrPGTVALr	Q71DI3	1	1	CID	R2(Label:13C(6)15N(4)), R9(Label:13C(6)15N(4))	37.52	0.0108596	0.473684	1	39		10943	1		965477	Heavy	Excluded by Method	Not Used		3	351.54	1052.61	-6.04512	18.6456	2101	2101	MS2	7/78	140211_Fujii_S4_4u.raw
	High	STELLIR	Q71DI3	1	1	CID		37.31	0.00759842	0.594595	1	37	29	1308		1	246200	Light	Excluded by Method	Not Used		2	416.25	831.493	-0.397687	33.7112	3882	3882	MS2	5/52	140211_Fujii_S1_4u.raw
	High	STELLIr	Q71DI3	1	1	CID	R7(Label:13C(6)15N(4))	36.24	0.00742763	1	1	36	24						No Quan Values	Not Used		2	421.255	841.502	0.22506	37.0614	3849	3849	MS2	6/52	140211_Fujii_S5_4u.raw
	Medium	STELLIR	Q71DI3	1	1	CID		35.79	0.0137748	0.666667	1	38	26						No Quan Values	Not Used		2	416.25	831.494	0.0427388	36.5384	3798	3798	MS2	5/52	140211_Fujii_S5_4u.raw
	Medium	STELLIr	Q71DI3	1	1	CID	R7(Label:13C(6)15N(4))	34.77	0.0104196	0.6	1	36							No Quan Values	Not Used		2	421.255	841.502	0.442654	35.6674	3707	3707	MS2	5/52	140211_Fujii_S5_4u.raw
	Medium	DIQLAr	Q71DI3	1	1	CID	R6(Label:13C(6)15N(4))	34.02	0.0265308		2	39		7720		1	443597	Heavy	Excluded by Method	Not Used		2	363.213	725.418	0.078691	17.9969	2013	2013	MS2	5/46	140211_Fujii_S3_4u.raw
	Medium	STELLIr	Q71DI3	1	1	CID	R7(Label:13C(6)15N(4))	33.79	0.0142062	0.647059	1	36	26						No Quan Values	Not Used		2	421.253	841.498	-4.63455	34.9813	4276	4276	MS2	5/52	140211_Fujii_S4_4u.raw
	Medium	STELLIR	Q71DI3	1	1	CID		33.62	0.0177715	0.705882	1	37	25	4746			901277	Light	Redundant	Not Used	1.18427	2	416.25	831.493	-0.397687	32.8184	4116	4116	MS2	5/52	140211_Fujii_S2_4u.raw
	Medium	STELLIR	Q71DI3	1	1	CID		33.11	0.0199859	0.545455	1	37		4746			901277	Light	Redundant	Not Used	1.18427	2	416.25	831.493	-0.544496	33.8241	4260	4260	MS2	6/52	140211_Fujii_S2_4u.raw
	Medium	kQLATK	Q71DI3	1	1	CID	N-Term(Acetyl)	32.48	0.0204225	0.40625	1	36		13709			24073.6	Light	Unique	Used	1.29334	2	365.726	730.445	-0.680731	6.94893	545	545	MS2	5/50	140211_Fujii_S5_4u.raw
	Medium	STELLIR	Q71DI3	1	1	CID		30.83	0.033785	1	1	37	24	1308		1	246200	Light	Excluded by Method	Not Used		2	416.25	831.493	-0.397687	33.2819	3826	3826	MS2	5/52	140211_Fujii_S1_4u.raw
	Medium	YrPGTVALr	Q71DI3	1	1	CID	R2(Label:13C(6)15N(4)), R9(Label:13C(6)15N(4))	29.19	0.0713381	0.275862	1	38		14206			1.36471e+06	Heavy	Unique	Used	1.14336	2	526.809	1052.61	-0.552775	19.4791	1992	1992	MS2	8/78	140211_Fujii_S5_4u.raw
	Medium	STELLIR	Q71DI3	1	1	CID		28.81	0.0673395	0.448276	1	38	30						No Quan Values	Not Used		2	416.25	831.494	0.116143	36.9648	3842	3842	MS2	5/52	140211_Fujii_S5_4u.raw
	Medium	kQLATk	Q71DI3	1	1	CID	N-Term(Acetyl), K1(Label:13C(6)), K6(Label:13C(6))	28.67	0.0385082	0.344828	1	35		13709			31135.3	Heavy	Redundant	Not Used	1.29334	2	371.747	742.486	-0.389136	6.94286	544	544	MS2	7/50	140211_Fujii_S5_4u.raw
	Medium	STELLIr	Q71DI3	1	1	CID	R7(Label:13C(6)15N(4))	28.4	0.0510963	0.535714	1	36	27						No Quan Values	Not Used		2	421.252	841.497	-5.14228	35.9195	4387	4387	MS2	4/52	140211_Fujii_S4_4u.raw
	Medium	EIAQDFK	Q71DI3	1	1	CID		28.08	0.0546922	0.5	1	36							No Quan Values	Not Used		2	425.717	850.426	-4.83534	17.9809	2018	2018	MS2	6/62	140211_Fujii_S4_4u.raw
	Medium	EIAQDFK	Q71DI3	1	1	CID		28.04	0.0562975	0.285714	1	36		4037			328688	Light	Unique	Used	1.33512	2	425.719	850.43	-0.457363	16.9263	1948	1948	MS2	6/62	140211_Fujii_S2_4u.raw
	Medium	EIAQDFK	Q71DI3	1	1	CID		26.66	0.0751974	0.444444	1	36		4037			328688	Light	Redundant	Not Used	1.33512	2	425.719	850.43	-0.959752	17.0345	1964	1964	MS2	6/62	140211_Fujii_S2_4u.raw
	Medium	STELLIr	Q71DI3	1	1	CID	R7(Label:13C(6)15N(4))	25.46	0.0888894	0.32	1	36							No Quan Values	Not Used		2	421.255	841.502	0.370123	34.7848	4131	4131	MS2	5/52	140211_Fujii_S3_4u.raw
Q71UM5	40.48	37	4	84	9.47087	9.45166	730.217	366662	1.2454	3	15.2963	40S ribosomal protein S27-like OS=Homo sapiens GN=RPS27L PE=1 SV=3 - [RS27L_HUMAN]
	Confidence Icon	Sequence	Protein Accessions	# Proteins	# Protein Groups	Activation Type	Modifications	IonScore	Exp Value	Δ Score	Rank	Identity High	Homology Threshold	QuanResultID	# Missing Channels	# Single-Peak Channels	Area	Quan Channel	Quan Info	Quan Usage	Heavy/Light	Charge	m/z [Da]	MH+ [Da]	ΔM [ppm]	RT [min]	First Scan	Last Scan	MS Order	Ions Matched	Spectrum File	Annotation
	High	LVQSPNSYFmDVK	P42677;Q71UM5	2	2	CID	M10(Oxidation)	67.38	9.66151e-06	1	1	38	25	15076			282884	Light	Not Unique	Not Used	0.994006	2	772.377	1543.75	-0.253385	55.8461	5829	5829	MS2	10/130	140211_Fujii_S5_4u.raw
	High	LVQSPNSYFmDVk	P42677;Q71UM5	2	2	CID	M10(Oxidation), K13(Label:13C(6))	66.02	1.41395e-05	1	1	38	24	12388			414259	Heavy	Not Unique	Not Used	1.12353	2	775.382	1549.76	-6.15183	55.5507	7017	7017	MS2	9/130	140211_Fujii_S4_4u.raw
	High	LVQSPNSYFmDVk	P42677;Q71UM5	2	2	CID	M10(Oxidation), K13(Label:13C(6))	61.29	4.51756e-05	1	1	39	25						No Quan Values	Not Used		2	775.387	1549.77	0.228332	59.0875	6105	6105	MS2	8/130	140211_Fujii_S5_4u.raw
	High	LVQSPNSYFMDVK	P42677;Q71UM5	2	2	CID		57.48	9.65597e-05	0.789474	1	38	28	12671			268105	Light	Not Unique	Not Used	1.20619	2	764.374	1527.74	-6.86049	63.857	8087	8087	MS2	8/130	140211_Fujii_S4_4u.raw
	High	LVQSPNSYFmDVK	P42677;Q71UM5	2	2	CID	M10(Oxidation)	56.72	0.000109493	0.824561	1	38	26						No Quan Values	Not Used		2	772.376	1543.75	-0.648756	58.0483	6013	6013	MS2	10/130	140211_Fujii_S5_4u.raw
	High	LVQSPNSYFmDVk	P42677;Q71UM5	2	2	CID	M10(Oxidation), K13(Label:13C(6))	53.96	0.000244891	1	1	39	21						No Quan Values	Not Used		2	775.387	1549.77	0.0707982	57.3313	5961	5961	MS2	9/130	140211_Fujii_S5_4u.raw
	High	LVQSPNSYFMDVK	P42677;Q71UM5	2	2	CID		50.56	0.000544115	1	1	39	20						No Quan Values	Not Used		2	764.379	1527.75	-0.228577	63.859	7718	7718	MS2	6/130	140211_Fujii_S3_4u.raw
	High	LVQSPNSYFmDVK	P42677;Q71UM5	2	2	CID	M10(Oxidation)	49.4	0.000532169	1	1	37	22	12388			368712	Light	Redundant	Not Used	1.12353	2	772.373	1543.74	-5.39323	55.4199	7000	7000	MS2	9/130	140211_Fujii_S4_4u.raw
	High	LVQSPNSYFmDVK	P42677;Q71UM5	2	2	CID	M10(Oxidation)	47.41	0.000824244	1	1	37	19	12388			368712	Light	Redundant	Not Used	1.12353	2	772.372	1543.74	-5.94675	55.3075	6985	6985	MS2	9/130	140211_Fujii_S4_4u.raw
	High	LVQSPNSYFMDVK	P42677;Q71UM5	2	2	CID		47.15	0.00114399	1	1	38	23	12671			268105	Light	Redundant	Not Used	1.20619	2	764.377	1527.75	-3.42467	63.7251	8070	8070	MS2	6/130	140211_Fujii_S4_4u.raw
	High	LVQSPNSYFmDVk	P42677;Q71UM5	2	2	CID	M10(Oxidation), K13(Label:13C(6))	46.11	0.00148413	1	1	39	23						No Quan Values	Not Used		2	775.386	1549.77	-0.401803	58.9147	6085	6085	MS2	7/130	140211_Fujii_S5_4u.raw
	High	LVQSPNSYFmDVk	P42677;Q71UM5	2	2	CID	M10(Oxidation), K13(Label:13C(6))	44.17	0.00232949	1	1	39	22						No Quan Values	Not Used		2	775.387	1549.77	-0.24427	59.5314	6148	6148	MS2	7/130	140211_Fujii_S5_4u.raw
	High	LVQSPNSYFmDVk	P42677;Q71UM5	2	2	CID	M10(Oxidation), K13(Label:13C(6))	43.59	0.00268201	1	1	39	20						No Quan Values	Not Used		2	775.386	1549.77	-0.559337	59.3871	6132	6132	MS2	7/130	140211_Fujii_S5_4u.raw
	High	LTEGcSFR	P42677;Q71UM5	2	2	CID	C5(Carbamidomethyl)	41.84	0.000903398	1	1	32	23	10802			324997	Light	Not Unique	Not Used	1.23008	2	485.224	969.44	-5.95625	15.6242	1702	1702	MS2	7/64	140211_Fujii_S4_4u.raw
	High	LVQSPNSYFmDVK	P42677;Q71UM5	2	2	CID	M10(Oxidation)	40.01	0.00513317	0.75	1	38	25						No Quan Values	Not Used		2	772.376	1543.75	-0.648756	59.6548	6164	6164	MS2	9/130	140211_Fujii_S5_4u.raw
	High	LTEGcSFr	P42677;Q71UM5	2	2	CID	C5(Carbamidomethyl), R8(Label:13C(6)15N(4))	39.49	0.0023448	1	1	34	24	7622			297848	Heavy	Not Unique	Not Used	1.17423	2	490.231	979.454	0.1817	15.1371	1646	1646	MS2	7/64	140211_Fujii_S3_4u.raw
	High	LTEGcSFr	P42677;Q71UM5	2	2	CID	C5(Carbamidomethyl), R8(Label:13C(6)15N(4))	39.48	0.00226567	0.641026	1	34		10802			399772	Heavy	Redundant	Not Used	1.23008	2	490.228	979.449	-5.36441	15.618	1701	1701	MS2	7/64	140211_Fujii_S4_4u.raw
	High	LVQSPNSYFmDVk	P42677;Q71UM5	2	2	CID	M10(Oxidation), K13(Label:13C(6))	38.66	0.00788957	1	1	38	18				59631.4		No Quan Values	Not Used		2	775.383	1549.76	-4.2614	59.6396	7554	7554	MS2	11/130	140211_Fujii_S4_4u.raw
	High	LTEGcSFR	P42677;Q71UM5	2	2	CID	C5(Carbamidomethyl)	38.39	0.00223111	1	1	33	23	7622			253655	Light	Redundant	Not Used	1.17423	2	485.227	969.446	-0.164001	15.1433	1647	1647	MS2	5/64	140211_Fujii_S3_4u.raw
	Medium	LVQSPNSYFMDVK	P42677;Q71UM5	2	2	CID		38.34	0.00878596	1	1	39	23						No Quan Values	Not Used		2	764.378	1527.75	-1.42711	63.9078	7723	7723	MS2	7/130	140211_Fujii_S3_4u.raw
	High	LTEGcSFr	P42677;Q71UM5	2	2	CID	C5(Carbamidomethyl), R8(Label:13C(6)15N(4))	36.74	0.00434264	1	1	34	21	14104			473305	Heavy	Not Unique	Not Used	1.14823	2	490.231	979.454	-0.316824	15.0492	1518	1518	MS2	6/64	140211_Fujii_S5_4u.raw
	Medium	DLLHPSLEEEK	Q71UM5	1	1	CID		36.08	0.0155484	1	1	39	24	8811			212421	Light	Unique	Used	1.2454	2	655.335	1309.66	-0.545159	45.5938	5505	5505	MS2	12/98	140211_Fujii_S3_4u.raw
	Medium	LVQSPNSYFmDVK	P42677;Q71UM5	2	2	CID	M10(Oxidation)	35.51	0.014875	1	1	38	17						No Quan Values	Not Used		2	772.377	1543.75	-0.0952369	57.7844	5991	5991	MS2	15/130	140211_Fujii_S5_4u.raw
	High	LTEGcSFR	P42677;Q71UM5	2	2	CID	C5(Carbamidomethyl)	35.46	0.00422402	1	1	32	22	14104			412203	Light	Redundant	Not Used	1.14823	2	485.226	969.445	-0.415837	15.0615	1520	1520	MS2	6/64	140211_Fujii_S5_4u.raw
	Medium	DLLHPSLEEEK	Q71UM5	1	1	CID		34.8	0.021358	0.6	1	39	28	1762			98154.3	Light	Unique	Used	1.37993	2	655.334	1309.66	-1.47723	46.0073	5476	5476	MS2	11/98	140211_Fujii_S1_4u.raw
	Medium	LVQSPNSYFmDVK	P42677;Q71UM5	2	2	CID	M10(Oxidation)	34.4	0.0188619	1	1	38	20	15076			282884	Light	Redundant	Not Used	0.994006	2	772.376	1543.75	-0.72783	55.3259	5778	5778	MS2	8/130	140211_Fujii_S5_4u.raw
	Medium	LVQSPNSYFMDVk	P42677;Q71UM5	2	2	CID	K13(Label:13C(6))	33.91	0.0273333	1	1	39	22	12671			327329	Heavy	Redundant	Not Used	1.20619	2	767.385	1533.76	-5.07438	64.0041	8104	8104	MS2	11/130	140211_Fujii_S4_4u.raw
	Medium	DLLHPSLEEEkkk	Q71UM5	1	1	CID	K11(Label:13C(6)), K12(Label:13C(6)), K13(Label:13C(6))	33.84	0.0200948	0.588235	1	38	29	14477			58057.5	Heavy	Unique	Used	1.11043	3	528.642	1583.91	-0.858379	28.0619	2857	2857	MS2	6/118	140211_Fujii_S5_4u.raw
	Medium	LVQSPNSYFmDVK	P42677;Q71UM5	2	2	CID	M10(Oxidation)	32.86	0.0253886	1	1	38	16						No Quan Values	Not Used		2	772.374	1543.74	-2.94191	58.4845	7404	7404	MS2	17/130	140211_Fujii_S4_4u.raw
	Medium	LVQSPNSYFmDVk	P42677;Q71UM5	2	2	CID	M10(Oxidation), K13(Label:13C(6))	32.06	0.0391738	0.625	1	39	27						No Quan Values	Not Used		2	775.388	1549.77	1.17353	59.6413	6162	6162	MS2	8/130	140211_Fujii_S5_4u.raw
	Medium	LVQSPNSYFmDVk	P42677;Q71UM5	2	2	CID	M10(Oxidation), K13(Label:13C(6))	31.27	0.0420624	1	1	38	19						No Quan Values	Not Used		2	775.382	1549.76	-6.07306	57.3028	7250	7250	MS2	10/130	140211_Fujii_S4_4u.raw
	Medium	LVQSPNSYFMDVk	P42677;Q71UM5	2	2	CID	K13(Label:13C(6))	31.1	0.0551135	1	1	39	18	12671			327329	Heavy	Redundant	Not Used	1.20619	2	767.386	1533.77	-3.72136	63.7119	8068	8068	MS2	6/130	140211_Fujii_S4_4u.raw
	Medium	LTEGcSFR	P42677;Q71UM5	2	2	CID	C5(Carbamidomethyl)	30.18	0.0141991	0.633333	1	32		633			51621.7	Light	Not Unique	Not Used	0.91466	2	485.226	969.445	-0.856549	15.7144	1672	1672	MS2	6/64	140211_Fujii_S1_4u.raw
	Medium	LTEGcSFR	P42677;Q71UM5	2	2	CID	C5(Carbamidomethyl)	29.04	0.0178376	1	1	32	20	10802			324997	Light	Redundant	Not Used	1.23008	2	485.224	969.44	-5.70441	16.1498	1775	1775	MS2	7/64	140211_Fujii_S4_4u.raw
	Medium	LTEGcSFR	P42677;Q71UM5	2	2	CID	C5(Carbamidomethyl)	28.45	0.022005	1	1	33	21	3958			119696	Light	Not Unique	Not Used	1.31779	2	485.227	969.446	0.150793	15.3163	1736	1736	MS2	7/64	140211_Fujii_S2_4u.raw
	Medium	LVQSPNSYFmDVK	P42677;Q71UM5	2	2	CID	M10(Oxidation)	28.42	0.0638107	1	1	37	23						No Quan Values	Not Used		2	772.372	1543.74	-6.57935	58.0001	7341	7341	MS2	8/130	140211_Fujii_S4_4u.raw
	Medium	LTEGcSFR	P42677;Q71UM5	2	2	CID	C5(Carbamidomethyl)	23.24	0.0701878	1	1	32	21	14104			412203	Light	Redundant	Not Used	1.14823	2	485.226	969.445	-0.604713	15.5319	1577	1577	MS2	7/64	140211_Fujii_S5_4u.raw
P05787	7.87	24	5	483	53.6711	5.59229	335.294	1.15438e+06	1.24498	2	24.2498	Keratin, type II cytoskeletal 8 OS=Homo sapiens GN=KRT8 PE=1 SV=7 - [K2C8_HUMAN]
	Confidence Icon	Sequence	Protein Accessions	# Proteins	# Protein Groups	Activation Type	Modifications	IonScore	Exp Value	Δ Score	Rank	Identity High	Homology Threshold	QuanResultID	# Missing Channels	# Single-Peak Channels	Area	Quan Channel	Quan Info	Quan Usage	Heavy/Light	Charge	m/z [Da]	MH+ [Da]	ΔM [ppm]	RT [min]	First Scan	Last Scan	MS Order	Ions Matched	Spectrum File	Annotation
	High	LEGLTDEINFLr	P05787	1	1	CID	R12(Label:13C(6)15N(4))	74.27	2.96857e-06	0.783784	1	40		10005			279699	Heavy	Unique	Used	1.05959	2	715.383	1429.76	1.53038	86.2946	10302	10302	MS2	10/104	140211_Fujii_S3_4u.raw
	High	LEGLTDEINFLR	P05787	1	1	CID		65.84	2.09404e-05	1	1	40	25	10005			272149	Light	Redundant	Not Used	1.05959	2	710.378	1419.75	1.26085	86.3154	10305	10305	MS2	10/104	140211_Fujii_S3_4u.raw
	High	KLLEGEESR	P08670;P05787	2	2	CID		50.47	0.000638969	0.58	1	39		3587			647296	Light	Not Unique	Not Used	0.817688	2	530.785	1060.56	-1.46726	8.99405	845	845	MS2	6/88	140211_Fujii_S2_4u.raw
	High	kLLEGEESr	P08670;P05787	2	2	CID	K1(Label:13C(6)), R9(Label:13C(6)15N(4))	48.77	0.000870771	0.795918	1	39	26	3587			529286	Heavy	Redundant	Not Used	0.817688	2	538.799	1076.59	-0.837262	9.0176	848	848	MS2	7/88	140211_Fujii_S2_4u.raw
	High	kLLEGEESr	P08670;P05787	2	2	CID	K1(Label:13C(6)), R9(Label:13C(6)15N(4))	45.53	0.00187392	0.717391	1	39	28	253			83415.9	Heavy	Not Unique	Not Used	0.896589	2	538.799	1076.59	-0.497104	9.16828	810	810	MS2	6/88	140211_Fujii_S1_4u.raw
	High	KLLEGEESR	P08670;P05787	2	2	CID		44.98	0.00215233	0.644444	1	39	31	10479			101185	Light	Not Unique	Not Used	0.855429	2	530.782	1060.56	-5.84108	9.41343	844	844	MS2	8/88	140211_Fujii_S4_4u.raw
	High	kLLEGEESr	P08670;P05787	2	2	CID	K1(Label:13C(6)), R9(Label:13C(6)15N(4))	44.64	0.00223484	1	1	39	22	7244			247273	Heavy	Not Unique	Not Used	0.846729	2	538.799	1076.59	-0.0435602	8.51424	763	763	MS2	6/88	140211_Fujii_S3_4u.raw
	High	KLLEGEESR	P08670;P05787	2	2	CID		41.97	0.00437743	0.5	1	39		253			97456.6	Light	Redundant	Not Used	0.896589	2	530.785	1060.56	-0.661565	9.18664	812	812	MS2	8/88	140211_Fujii_S1_4u.raw
	High	KLLEGEESR	P08670;P05787	2	2	CID		41.93	0.00428649	0.690476	1	39	28	7244			292032	Light	Redundant	Not Used	0.846729	2	530.785	1060.56	-0.201166	8.50802	762	762	MS2	8/88	140211_Fujii_S3_4u.raw
	High	YEELQSLAGK	P05787	1	1	CID		40.32	0.0048492	0.05	1	38		8455			45416	Light	Unique	Used	1.4628	2	569.292	1137.58	-1.40415	36.741	4363	4363	MS2	8/90	140211_Fujii_S3_4u.raw
	High	YEELQSLAGK	P05787	1	1	CID		39.27	0.00617548	0	1	38	25	8455			45416	Light	Redundant	Not Used	1.4628	2	569.292	1137.58	-1.40415	36.7347	4362	4362	MS2	9/90	140211_Fujii_S3_4u.raw
	Medium	LLEGEESr	P08670;P05787	2	2	CID	R8(Label:13C(6)15N(4))	35.42	0.0106649	1	1	36	24	7324			608104	Heavy	Not Unique	Not Used	1.10382	2	471.742	942.476	-0.322917	9.6768	929	929	MS2	7/64	140211_Fujii_S3_4u.raw
	Medium	FLEQQNK	O43790;P08670;P05787	4	3	CID		34.97	0.0153956	0.314286	1	38		7273			882681	Light	Not Unique	Not Used	1.02876	2	453.738	906.468	0.148833	8.92739	822	822	MS2	6/54	140211_Fujii_S3_4u.raw
	Medium	LLEGEESR	P08670;P05787	2	2	CID		34.7	0.015824	1	1	37	23	7324			548176	Light	Redundant	Not Used	1.10382	2	466.738	932.468	-0.360466	9.71303	934	934	MS2	4/64	140211_Fujii_S3_4u.raw
	Medium	FLEQQNk	O43790;P08670;P05787	4	3	CID	K7(Label:13C(6))	34.53	0.0208427	0.342857	1	38		270			202815	Heavy	Not Unique	Not Used	0.814327	2	456.747	912.487	-1.04234	9.58213	868	868	MS2	6/54	140211_Fujii_S1_4u.raw
	Medium	LLEGEESr	P08670;P05787	2	2	CID	R8(Label:13C(6)15N(4))	33.99	0.0158612	1	1	37	24	327			147703	Heavy	Not Unique	Not Used	0.913822	2	471.742	942.476	-0.64672	10.3977	984	984	MS2	4/64	140211_Fujii_S1_4u.raw
	Medium	LLEGEESR	P08670;P05787	2	2	CID		33.53	0.0212932	1	1	38	24	3657			1.21969e+06	Light	Not Unique	Not Used	1.07697	2	466.737	932.467	-1.08048	10.1823	1018	1018	MS2	7/64	140211_Fujii_S2_4u.raw
	Medium	LLEGEESR	P08670;P05787	2	2	CID		33.07	0.0218723	0.666667	1	37	26	10546			207667	Light	Not Unique	Not Used	1.1234	2	466.735	932.463	-6.05513	10.6751	1025	1025	MS2	6/64	140211_Fujii_S4_4u.raw
	Medium	FLEQQNK	O43790;P08670;P05787	4	3	CID		31.53	0.0340287	0.21875	1	38		13835			195064	Light	Not Unique	Not Used	0.459934	2	453.738	906.468	0.485497	9.17454	830	830	MS2	5/54	140211_Fujii_S5_4u.raw
	Medium	FLEQQNk	O43790;P08670;P05787	4	3	CID	K7(Label:13C(6))	29.68	0.0628117	0.366667	1	38		3610			1.48986e+06	Heavy	Not Unique	Not Used	1.07873	2	456.747	912.487	-0.841671	9.35437	897	897	MS2	6/54	140211_Fujii_S2_4u.raw
	Medium	FLEQQNk	O43790;P08670;P05787	4	3	CID	K7(Label:13C(6))	29.44	0.0650723	0.0344828	1	38	27	7273			902784	Heavy	Redundant	Not Used	1.02876	2	456.748	912.488	-0.0390053	8.91461	820	820	MS2	6/54	140211_Fujii_S3_4u.raw
	Medium	FLEQQNK	O43790;P08670;P05787	4	3	CID		29.39	0.0542027	0.206897	1	37		3610			1.38113e+06	Light	Redundant	Not Used	1.07873	2	453.737	906.467	-0.995828	9.33104	894	894	MS2	5/54	140211_Fujii_S2_4u.raw
	Medium	LLEGEESr	P08670;P05787	2	2	CID	R8(Label:13C(6)15N(4))	28.11	0.0574062	1	1	36	18	3657			1.32599e+06	Heavy	Redundant	Not Used	1.07697	2	471.742	942.476	-0.517199	10.1273	1010	1010	MS2	6/64	140211_Fujii_S2_4u.raw
	Medium	LLEGEESr	P08670;P05787	2	2	CID	R8(Label:13C(6)15N(4))	26.91	0.0755743	0.62963	1	36	25	7324			608104	Heavy	Redundant	Not Used	1.10382	2	471.742	942.477	0.000884803	9.99497	971	971	MS2	7/64	140211_Fujii_S3_4u.raw
P53999	18.9	4	2	127	14.3864	9.59814	68.0899	80011.5	1.24423	2	22.1127	Activated RNA polymerase II transcriptional coactivator p15 OS=Homo sapiens GN=SUB1 PE=1 SV=3 - [TCP4_HUMAN]
	Confidence Icon	Sequence	Protein Accessions	# Proteins	# Protein Groups	Activation Type	Modifications	IonScore	Exp Value	Δ Score	Rank	Identity High	Homology Threshold	QuanResultID	# Missing Channels	# Single-Peak Channels	Area	Quan Channel	Quan Info	Quan Usage	Heavy/Light	Charge	m/z [Da]	MH+ [Da]	ΔM [ppm]	RT [min]	First Scan	Last Scan	MS Order	Ions Matched	Spectrum File	Annotation
	High	GISLNPEQWSQLk	P53999	1	1	CID	K13(Label:13C(6))	45.85	0.00222834	0.391304	1	40		9857			91124.6	Heavy	Unique	Used	1.07374	2	753.407	1505.81	0.57226	81.5075	9762	9762	MS2	8/126	140211_Fujii_S3_4u.raw
	Medium	EQISDIDDAVR	P53999	1	1	CID		32.27	0.0215528	1	1	36	21	11761			68898.4	Light	Unique	Used	1.44179	2	630.803	1260.6	-5.68491	38.6861	4744	4744	MS2	7/112	140211_Fujii_S4_4u.raw
	Medium	EQISDIDDAVR	P53999	1	1	CID		30.42	0.0329993	1	1	36	21	11761			68898.4	Light	Redundant	Not Used	1.44179	2	630.803	1260.6	-5.68491	38.6797	4743	4743	MS2	8/112	140211_Fujii_S4_4u.raw
	Medium	EQISDIDDAVR	P53999	1	1	CID		26.78	0.0765064	1	1	36	21	11761			68898.4	Light	Redundant	Not Used	1.44179	2	630.803	1260.6	-6.26593	38.3737	4701	4701	MS2	5/112	140211_Fujii_S4_4u.raw
P20290	16.02	11	3	206	22.1544	9.37842	187.411	513093	1.24092	8	10.8703	Transcription factor BTF3 OS=Homo sapiens GN=BTF3 PE=1 SV=1 - [BTF3_HUMAN]
	Confidence Icon	Sequence	Protein Accessions	# Proteins	# Protein Groups	Activation Type	Modifications	IonScore	Exp Value	Δ Score	Rank	Identity High	Homology Threshold	QuanResultID	# Missing Channels	# Single-Peak Channels	Area	Quan Channel	Quan Info	Quan Usage	Heavy/Light	Charge	m/z [Da]	MH+ [Da]	ΔM [ppm]	RT [min]	First Scan	Last Scan	MS Order	Ions Matched	Spectrum File	Annotation
	High	VQASLAANTFTITGHAETk	P20290	1	1	CID	K19(Label:13C(6))	79.66	9.17597e-07	1	1	40	23	12348			123671	Heavy	Unique	Used	1.23132	2	983.516	1966.02	-4.79281	54.0429	6824	6824	MS2	14/206	140211_Fujii_S4_4u.raw
	Medium	VQASLAANTFTITGHAETK	P20290	1	1	CID		39.04	0.0101724	1	1	40	24	12335			1.33324e+06	Light	Unique	Used	1.13651	3	654.005	1960	-6.56469	54.1379	6836	6836	MS2	15/206	140211_Fujii_S4_4u.raw
	Medium	VQASLAANTFTITGHAETk	P20290	1	1	CID	K19(Label:13C(6))	38.95	0.0107993	1	1	40	20	9068			708021	Heavy	Unique	Used	1.13299	3	656.016	1966.03	-0.0187238	53.6876	6477	6477	MS2	20/206	140211_Fujii_S3_4u.raw
	Medium	VQASLAANTFTITGHAETk	P20290	1	1	CID	K19(Label:13C(6))	35.51	0.0236481	1	1	40	23	9068			708021	Heavy	Redundant	Not Used	1.13299	3	656.016	1966.03	0.0744106	54.2893	6550	6550	MS2	14/206	140211_Fujii_S3_4u.raw
	Medium	LAEALPK	P20290	1	1	CID		34.31	0.0108424		2	35					85229.6		No Quan Values	Not Used		2	371.229	741.451	0.393772	18.7399	2101	2101	MS2	6/48	140211_Fujii_S3_4u.raw
	Medium	LAEALPK	P20290	1	1	CID		32.86	0.0160976	0.212121	1	36		10957			133963	Light	Unique	Used	1.25756	2	371.227	741.447	-5.1216	19.2773	2185	2185	MS2	4/48	140211_Fujii_S4_4u.raw
	Medium	LAEALPK	P20290	1	1	CID		31.27	0.0218336	0.193548	1	35		4139			67003.3	Light	Unique	Used	1.31543	2	371.229	741.451	0.476091	19.0643	2247	2247	MS2	4/48	140211_Fujii_S2_4u.raw
	Medium	VQASLAANTFTITGHAETK	P20290	1	1	CID		30.77	0.0691799	1	1	40	21	9068			624915	Light	Redundant	Not Used	1.13299	3	654.009	1960.01	-0.679155	53.8112	6493	6493	MS2	25/206	140211_Fujii_S3_4u.raw
	Medium	LAEALPk	P20290	1	1	CID	K7(Label:13C(6))	26.95	0.0538904	0.444444	1	35		14224			53380	Heavy	Unique	Used	1.13037	2	374.239	747.471	-0.245785	18.8935	1917	1917	MS2	5/48	140211_Fujii_S5_4u.raw
	Medium	kLQFSLk	P20290	1	1	CID	K1(Label:13C(6)), K7(Label:13C(6))	26.44	0.0371123		2	33		8387			35966.9	Heavy	Unique	Used	1.49126	2	438.291	875.575	-0.240447	34.3884	4084	4084	MS2	4/60	140211_Fujii_S3_4u.raw
	Medium	kLQFSLk	P20290	1	1	CID	K1(Label:13C(6)), K7(Label:13C(6))	24.62	0.0692013		2	34		11632			72076.1	Heavy	Unique	Used	1.25059	2	438.289	875.571	-4.77153	34.6593	4232	4232	MS2	4/60	140211_Fujii_S4_4u.raw
Q9BQG0	4.52	11	5	1328	148.762	9.27588	160.34	152889	1.23974	6	22.4835	Myb-binding protein 1A OS=Homo sapiens GN=MYBBP1A PE=1 SV=2 - [MBB1A_HUMAN]
	Confidence Icon	Sequence	Protein Accessions	# Proteins	# Protein Groups	Activation Type	Modifications	IonScore	Exp Value	Δ Score	Rank	Identity High	Homology Threshold	QuanResultID	# Missing Channels	# Single-Peak Channels	Area	Quan Channel	Quan Info	Quan Usage	Heavy/Light	Charge	m/z [Da]	MH+ [Da]	ΔM [ppm]	RT [min]	First Scan	Last Scan	MS Order	Ions Matched	Spectrum File	Annotation
	High	VYSTALSSFLTk	Q9BQG0	1	1	CID	K12(Label:13C(6))	44.77	0.00220061	0.755556	1	39	26	6251			114264	Heavy	Unique	Used	1.57835	2	661.867	1322.73	-1.95796	75.411	9779	9779	MS2	9/104	140211_Fujii_S2_4u.raw
	High	LLGAALPLLTK	Q9BQG0	1	1	CID		37.56	0.00147326	1	1	30	21	6609			125743	Light	Unique	Used	1.27568	2	555.371	1109.73	4.04687	84.662	10974	10974	MS2	5/80	140211_Fujii_S2_4u.raw
	High	ATLQEILPEVLK	Q9BQG0	1	1	CID		36.12	0.00863753	1	1	36	18	3017			151354	Light	Unique	Used	0.960119	2	677.406	1353.8	3.79773	87.3461	10538	10538	MS2	7/118	140211_Fujii_S1_4u.raw
	High	LLGAALPLLTk	Q9BQG0	1	1	CID	K11(Label:13C(6))	34.16	0.0015732	0.647059	1	27		6609			171573	Heavy	Redundant	Not Used	1.27568	2	558.381	1115.75	4.25514	84.5219	10955	10955	MS2	8/80	140211_Fujii_S2_4u.raw
	Medium	NSPLTVPMFLSLFSR	Q9BQG0	1	1	CID		32.87	0.0437663	1	1	40	20	6986			30767.2	Light	Unique	Used	0.922027	2	854.956	1708.9	-2.61022	91.0595	11893	11893	MS2	10/164	140211_Fujii_S2_4u.raw
	Medium	ATLQEILPEVLK	Q9BQG0	1	1	CID		32.42	0.0229405	0.6875	1	37	25						No Quan Values	Not Used		2	677.404	1353.8	0.641835	87.352	10451	10451	MS2	10/118	140211_Fujii_S3_4u.raw
	Medium	ATLQEILPEVLk	Q9BQG0	1	1	CID	K12(Label:13C(6))	32.1	0.0163706	1	1	35	21				58298.1		No Quan Values	Not Used		2	680.414	1359.82	0.917569	87.3588	10452	10452	MS2	6/118	140211_Fujii_S3_4u.raw
	Medium	NSPLTVPMFLSLFSR	Q9BQG0	1	1	CID		31.63	0.0582291	1	1	40	20	6986			30767.2	Light	Redundant	Not Used	0.922027	2	854.956	1708.9	-2.61022	91.0459	11891	11891	MS2	21/164	140211_Fujii_S2_4u.raw
	Medium	kPTSQIPETk	Q9BQG0	1	1	CID	K1(Label:13C(6)), K10(Label:13C(6))	29.47	0.0571112	1	1	38	24	3514			60912.1	Heavy	Unique	Used	1.20482	2	570.836	1140.66	-1.52805	7.96513	699	699	MS2	8/102	140211_Fujii_S2_4u.raw
	Medium	ATLQEILPEVLk	Q9BQG0	1	1	CID	K12(Label:13C(6))	28.89	0.0304728	1	1	34	20	3017			172830	Heavy	Redundant	Not Used	0.960119	2	680.415	1359.82	3.34134	87.3396	10537	10537	MS2	5/118	140211_Fujii_S1_4u.raw
	Medium	LLGAALPLLTK	Q9BQG0	1	1	CID		22.98	0.0422941	1	1	30	17	6625			39580.3	Light	Unique	Used	1.31389	2	555.371	1109.73	4.04687	84.7868	10989	10989	MS2	7/80	140211_Fujii_S2_4u.raw
P68363	48.56	171	16	451	50.1196	5.05908	4888.67	8.49598e+06	1.23409	5	5.70826	Tubulin alpha-1B chain OS=Homo sapiens GN=TUBA1B PE=1 SV=1 - [TBA1B_HUMAN]
	Confidence Icon	Sequence	Protein Accessions	# Proteins	# Protein Groups	Activation Type	Modifications	IonScore	Exp Value	Δ Score	Rank	Identity High	Homology Threshold	QuanResultID	# Missing Channels	# Single-Peak Channels	Area	Quan Channel	Quan Info	Quan Usage	Heavy/Light	Charge	m/z [Da]	MH+ [Da]	ΔM [ppm]	RT [min]	First Scan	Last Scan	MS Order	Ions Matched	Spectrum File	Annotation
	High	TIGGGDDSFNTFFSETGAGK	P68363;Q9BQE3	2	2	CID		129.91	2.01636e-12	1	1	34	22	6459		1	2.32565e+06	Light	Excluded by Method	Not Used		2	1004.45	2007.9	3.6949	80.2515	10399	10399	MS2	16/202	140211_Fujii_S2_4u.raw
	High	TIGGGDDSFNTFFSETGAGk	P68363;Q9BQE3	2	2	CID	K20(Label:13C(6))	120.01	2.43439e-11	1	1	35	22	6459		1	1.94234e+06	Heavy	Excluded by Method	Not Used		2	1007.46	2013.91	-2.61368	80.6937	10458	10458	MS2	15/202	140211_Fujii_S2_4u.raw
	High	FDGALNVDLTEFQTNLVPYPR	P68363;Q9BQE3	2	2	CID		114.99	2.83993e-10	1	1	40	27	3099			757061	Light	Not Unique	Not Used	1.17669	2	1205.11	2409.22	4.94155	88.8513	10750	10750	MS2	12/214	140211_Fujii_S1_4u.raw
	High	TIGGGDDSFNTFFSETGAGk	P68363;Q9BQE3	2	2	CID	K20(Label:13C(6))	109.74	3.27002e-10	1	1	36		6459		1	1.94234e+06	Heavy	Excluded by Method	Not Used		2	1007.47	2013.92	4.72053	80.2588	10400	10400	MS2	14/202	140211_Fujii_S2_4u.raw
	High	TIGGGDDSFNTFFSETGAGK	P68363;Q9BQE3	2	2	CID		108.65	2.09464e-10	1	1	33	19	6459		1	2.32565e+06	Light	Excluded by Method	Not Used		2	1004.45	2007.89	-2.81018	80.9019	10486	10486	MS2	15/202	140211_Fujii_S2_4u.raw
	High	TIGGGDDSFNTFFSETGAGk	P68363;Q9BQE3	2	2	CID	K20(Label:13C(6))	106.43	5.30098e-10	1	1	34	20	13149			3.04135e+06	Heavy	Not Unique	Not Used	1.16701	2	1007.46	2013.9	-4.49271	80.2525	10103	10103	MS2	13/202	140211_Fujii_S4_4u.raw
	High	TIGGGDDSFNTFFSETGAGk	P68363;Q9BQE3	2	2	CID	K20(Label:13C(6))	106.4	4.60464e-10	1	1	34	19	13149			3.04135e+06	Heavy	Redundant	Not Used	1.16701	2	1007.45	2013.9	-7.58404	80.2838	10107	10107	MS2	15/202	140211_Fujii_S4_4u.raw
	High	TIGGGDDSFNTFFSETGAGk	P68363;Q9BQE3	2	2	CID	K20(Label:13C(6))	105.83	6.60877e-10	1	1	35	19	9823			3.80619e+06	Heavy	Not Unique	Not Used	1.16822	2	1007.46	2013.91	-1.34079	80.2926	9629	9629	MS2	15/202	140211_Fujii_S3_4u.raw
	High	TIGGGDDSFNTFFSETGAGK	P68363;Q9BQE3	2	2	CID		102.2	7.8634e-10	1	1	32	19						No Quan Values	Not Used		2	1004.44	2007.88	-6.76191	81.7054	10261	10261	MS2	12/202	140211_Fujii_S4_4u.raw
	High	TIGGGDDSFNTFFSETGAGK	P68363;Q9BQE3	2	2	CID		100.59	1.50588e-09	1	1	33	19	2779			978951	Light	Not Unique	Not Used	1.21113	2	1004.45	2007.9	1.50628	80.5747	9691	9691	MS2	13/202	140211_Fujii_S1_4u.raw
	High	TIGGGDDSFNTFFSETGAGk	P68363;Q9BQE3	2	2	CID	K20(Label:13C(6))	100.32	2.33635e-09	1	1	35	19						No Quan Values	Not Used		2	1007.46	2013.91	-0.795272	82.32	9850	9850	MS2	15/202	140211_Fujii_S3_4u.raw
	High	TIGGGDDSFNTFFSETGAGk	P68363;Q9BQE3	2	2	CID	K20(Label:13C(6))	99.69	2.37889e-09	1	1	34	19						No Quan Values	Not Used		2	1007.45	2013.9	-5.46254	82.1547	10319	10319	MS2	14/202	140211_Fujii_S4_4u.raw
	High	TIGGGDDSFNTFFSETGAGK	P68363;Q9BQE3	2	2	CID		98.4	1.8863e-09	1	1	32	19						No Quan Values	Not Used		2	1004.44	2007.88	-6.76191	81.9865	10297	10297	MS2	13/202	140211_Fujii_S4_4u.raw
	High	TIGGGDDSFNTFFSETGAGK	P68363;Q9BQE3	2	2	CID		95.44	5.74376e-09	1	1	34	19	6459		1	2.32565e+06	Light	Excluded by Method	Not Used		2	1004.45	2007.9	4.48523	80.3502	10412	10412	MS2	14/202	140211_Fujii_S2_4u.raw
	High	FDGALNVDLTEFQTNLVPYPr	P68363;Q9BQE3	2	2	CID	R21(Label:13C(6)15N(4))	94.26	3.15915e-08	1	1	40	21	3099			890827	Heavy	Redundant	Not Used	1.17669	2	1210.12	2419.23	4.63149	88.8444	10749	10749	MS2	12/214	140211_Fujii_S1_4u.raw
	High	TIGGGDDSFNTFFSETGAGk	P68363;Q9BQE3	2	2	CID	K20(Label:13C(6))	91.53	1.75768e-08	1	1	35	21	2779			1.20626e+06	Heavy	Redundant	Not Used	1.21113	2	1007.46	2013.91	-1.52264	80.4316	9674	9674	MS2	14/202	140211_Fujii_S1_4u.raw
	High	FDGALNVDLTEFQTNLVPYPr	P68363;Q9BQE3	2	2	CID	R21(Label:13C(6)15N(4))	90.71	7.23502e-08	1	1	40	24	6880			303086	Heavy	Not Unique	Not Used	1.09763	2	1210.11	2419.22	2.2095	89.1268	11646	11646	MS2	11/214	140211_Fujii_S2_4u.raw
	High	TIGGGDDSFNTFFSETGAGK	P68363;Q9BQE3	2	2	CID		85.17	4.40928e-08	1	1	32	18	13149			2.60611e+06	Light	Redundant	Not Used	1.16701	2	1004.45	2007.89	-3.72212	80.1617	10093	10093	MS2	13/202	140211_Fujii_S4_4u.raw
	High	TIGGGDDSFNTFFSETGAGK	P68363;Q9BQE3	2	2	CID		83.37	7.20302e-08	1	1	33	18				978951		No Quan Values	Not Used		2	1004.45	2007.89	-1.65507	81.4428	9789	9789	MS2	14/202	140211_Fujii_S1_4u.raw
	High	AVFVDLEPTVIDEVr	P68363;Q9BQE3	2	2	CID	R15(Label:13C(6)15N(4))	79.37	9.56683e-07	0.835443	1	40	31	10036			4.79591e+06	Heavy	Not Unique	Not Used	1.1192	2	856.459	1711.91	-1.87161	86.8103	10374	10374	MS2	21/128	140211_Fujii_S3_4u.raw
	High	TIGGGDDSFNTFFSETGAGK	P68363;Q9BQE3	2	2	CID		78.55	2.17135e-07	1	1	33	24				978951		No Quan Values	Not Used		2	1004.45	2007.89	-2.567	81.5615	9802	9802	MS2	11/202	140211_Fujii_S1_4u.raw
	High	TIGGGDDSFNTFFSETGAGK	P68363;Q9BQE3	2	2	CID		77.63	2.09689e-07	1	1	32	17						No Quan Values	Not Used		2	1004.44	2007.88	-8.95057	82.4726	10359	10359	MS2	12/202	140211_Fujii_S4_4u.raw
	High	TIGGGDDSFNTFFSETGAGK	P68363;Q9BQE3	2	2	CID		76.44	3.76798e-07	1	1	33	17						No Quan Values	Not Used		2	1004.45	2007.89	0.533563	82.251	9843	9843	MS2	14/202	140211_Fujii_S3_4u.raw
	High	TIGGGDDSFNTFFSETGAGK	P68363;Q9BQE3	2	2	CID		74.94	5.3705e-07	1	1	33	18						No Quan Values	Not Used		2	1004.45	2007.89	0.837539	83.4796	9976	9976	MS2	12/202	140211_Fujii_S3_4u.raw
	High	SIQFVDWcPTGFk	P68363	1	1	CID	C8(Carbamidomethyl), K13(Label:13C(6))	73.34	2.49103e-06	1	1	38	26	10003			1.16946e+06	Heavy	Unique	Used	1.18751	2	795.89	1590.77	0.876673	86.2742	10299	10299	MS2	10/134	140211_Fujii_S3_4u.raw
	High	AVFVDLEPTVIDEVr	P68363;Q9BQE3	2	2	CID	R15(Label:13C(6)15N(4))	72.62	4.30502e-06	0.849315	1	40	28	10036			4.79591e+06	Heavy	Redundant	Not Used	1.1192	2	856.464	1711.92	3.69027	86.9537	10394	10394	MS2	11/128	140211_Fujii_S3_4u.raw
	High	AVFVDLEPTVIDEVR	P68363;Q9BQE3	2	2	CID		71.96	5.47644e-06	0.75	1	40		10036			4.28512e+06	Light	Redundant	Not Used	1.1192	2	851.455	1701.9	-1.68611	86.8242	10376	10376	MS2	11/128	140211_Fujii_S3_4u.raw
	High	LISQIVSSITASLr	P68363;Q9BQE3	2	2	CID	R14(Label:13C(6)15N(4))	70.96	2.70166e-06	1	1	36	26	6882			1.50196e+06	Heavy	Not Unique	Not Used	1.08895	2	749.448	1497.89	1.2214	88.8798	11609	11609	MS2	11/142	140211_Fujii_S2_4u.raw
	High	IHFPLATYAPVISAEk	P68363;Q9BQE3	2	2	CID	K16(Label:13C(6))	70.34	5.32626e-06	1	1	38	22	6509		1	328777	Heavy	Excluded by Method	Not Used		2	881.996	1762.99	1.04754	81.8825	10618	10618	MS2	12/136	140211_Fujii_S2_4u.raw
	High	AVFVDLEPTVIDEVr	P68363;Q9BQE3	2	2	CID	R15(Label:13C(6)15N(4))	69.12	1.02684e-05	0.695652	1	40		13359			5.3178e+06	Heavy	Not Unique	Not Used	1.20678	2	856.458	1711.91	-2.72729	86.8086	10917	10917	MS2	20/128	140211_Fujii_S4_4u.raw
	High	AVFVDLEPTVIDEVr	P68363;Q9BQE3	2	2	CID	R15(Label:13C(6)15N(4))	68.58	1.15933e-05	0.768116	1	40					115559		No Quan Values	Not Used		2	856.458	1711.91	-2.94121	86.853	11288	11288	MS2	11/128	140211_Fujii_S2_4u.raw
	High	SIQFVDWcPTGFK	P68363	1	1	CID	C8(Carbamidomethyl)	68.12	6.35951e-06	1	1	37	22	10003			1.04223e+06	Light	Redundant	Not Used	1.18751	2	792.88	1584.75	0.717996	86.2809	10300	10300	MS2	9/134	140211_Fujii_S3_4u.raw
	High	AVFVDLEPTVIDEVr	P68363;Q9BQE3	2	2	CID	R15(Label:13C(6)15N(4))	68.06	1.23489e-05	0.823529	1	40	28	2988			4.49779e+06	Heavy	Not Unique	Not Used	1.18399	2	856.462	1711.92	1.33718	86.7908	10455	10455	MS2	20/128	140211_Fujii_S1_4u.raw
	High	AVFVDLEPTVIDEVr	P68363;Q9BQE3	2	2	CID	R15(Label:13C(6)15N(4))	68.06	1.21613e-05	0.852941	1	40	27	6720	1		1.24579e+07	Heavy	Excluded by Method	Not Used		2	856.463	1711.92	2.97722	86.7464	11268	11268	MS2	20/128	140211_Fujii_S2_4u.raw
	High	AVFVDLEPTVIDEVR	P68363;Q9BQE3	2	2	CID		67.26	1.61057e-05	0.746269	1	40		2988			3.74466e+06	Light	Redundant	Not Used	1.18399	2	851.458	1701.91	1.61327	86.8251	10460	10460	MS2	13/128	140211_Fujii_S1_4u.raw
	High	AVFVDLEPTVIDEVR	P68363;Q9BQE3	2	2	CID		67.13	1.64112e-05	0.776119	1	40	32						No Quan Values	Not Used		2	851.46	1701.91	3.62158	86.75	11269	11269	MS2	13/128	140211_Fujii_S2_4u.raw
	High	SIQFVDWcPTGFK	P68363	1	1	CID	C8(Carbamidomethyl)	65.47	1.02591e-05	1	1	36	19	13326			621899	Light	Unique	Used	1.12221	2	792.875	1584.74	-5.59833	86.2153	10835	10835	MS2	9/134	140211_Fujii_S4_4u.raw
	High	AVFVDLEPTVIDEVR	P68363;Q9BQE3	2	2	CID		64.3	3.23236e-05	0.78125	1	40	31	13359			4.4066e+06	Light	Redundant	Not Used	1.20678	2	851.454	1701.9	-2.4751	86.8124	10918	10918	MS2	20/128	140211_Fujii_S4_4u.raw
	High	AVFVDLEPTVIDEVR	P68363;Q9BQE3	2	2	CID		63.96	3.49759e-05	0.78125	1	40	30				88110		No Quan Values	Not Used		2	851.454	1701.9	-2.61855	86.812	11282	11282	MS2	21/128	140211_Fujii_S2_4u.raw
	High	TIGGGDDSFNTFFSETGAGK	P68363;Q9BQE3	2	2	CID		63.88	6.17984e-06	1	1	33	16	2779			978951	Light	Redundant	Not Used	1.21113	2	1004.45	2007.89	-2.99257	80.3625	9666	9666	MS2	10/202	140211_Fujii_S1_4u.raw
	High	EIIDLVLDr	P68363;Q9BQE3	2	2	CID	R9(Label:13C(6)15N(4))	62.72	3.62167e-05	0.825397	1	39	27	13139			696374	Heavy	Not Unique	Not Used	0.869281	2	548.314	1095.62	-7.32131	80.0561	10082	10082	MS2	7/78	140211_Fujii_S4_4u.raw
	High	NLDIErPTYTNLNr	P68363;Q9BQE3	2	2	CID	R6(Label:13C(6)15N(4)), R14(Label:13C(6)15N(4))	62.7	4.70708e-05	1	1	40	24	5320			1.31085e+06	Heavy	Not Unique	Not Used	1.12216	2	869.952	1738.9	-1.27057	47.8227	6165	6165	MS2	11/144	140211_Fujii_S2_4u.raw
	High	AVFVDLEPTVIDEVR	P68363;Q9BQE3	2	2	CID		61.98	5.28647e-05	0.774194	1	40	30	2988			3.74466e+06	Light	Redundant	Not Used	1.18399	2	851.46	1701.91	4.2671	86.9567	10481	10481	MS2	20/128	140211_Fujii_S1_4u.raw
	High	TIGGGDDSFNTFFSETGAGK	P68363;Q9BQE3	2	2	CID		61.79	1.08272e-05	1	1	33	16	9823			3.25811e+06	Light	Redundant	Not Used	1.16822	2	1004.45	2007.89	0.107997	80.22	9621	9621	MS2	14/202	140211_Fujii_S3_4u.raw
	High	EIIDLVLDR	P68363;Q9BQE3	2	2	CID		61.7	4.37426e-05	0.806452	1	39	28	2770			175027	Light	Not Unique	Not Used	0.880544	2	543.312	1085.62	-3.25764	79.9737	9621	9621	MS2	7/78	140211_Fujii_S1_4u.raw
	High	DVNAAIATIk	P68363;Q9BQE3	2	2	CID	K10(Label:13C(6))	60.53	4.53622e-05	0.655738	1	38		11926			1.09335e+06	Heavy	Not Unique	Not Used	1.17047	2	511.3	1021.59	-5.95888	41.9883	5197	5197	MS2	8/100	140211_Fujii_S4_4u.raw
	High	DVNAAIATIk	P68363;Q9BQE3	2	2	CID	K10(Label:13C(6))	59.18	6.09342e-05	0.677966	1	38		11926			1.09335e+06	Heavy	Redundant	Not Used	1.17047	2	511.3	1021.59	-6.25761	42.512	5270	5270	MS2	8/100	140211_Fujii_S4_4u.raw
	High	IHFPLATYAPVISAEK	P68363;Q9BQE3	2	2	CID		57.96	0.000113649	0.724138	1	39		9885			1.07161e+06	Light	Not Unique	Not Used	1.16165	3	586.326	1756.96	-0.457476	82.58	9880	9880	MS2	10/136	140211_Fujii_S3_4u.raw
	High	DVNAAIATIk	P68363;Q9BQE3	2	2	CID	K10(Label:13C(6))	57.26	9.14288e-05	0.736842	1	38		14829			109713	Heavy	Not Unique	Not Used	1.00798	2	511.303	1021.6	-0.342836	42.3793	4411	4411	MS2	8/100	140211_Fujii_S5_4u.raw
	High	DVNAAIATIK	P68363;Q9BQE3	2	2	CID		56.99	0.000111592	0.701754	1	38		8665			1.29434e+06	Light	Not Unique	Not Used	1.17334	2	508.293	1015.58	0.42401	42.1041	5043	5043	MS2	8/100	140211_Fujii_S3_4u.raw
	High	AVFVDLEPTVIDEVR	P68363;Q9BQE3	2	2	CID		56.98	0.00016577	0.649123	1	40		10036			4.28512e+06	Light	Redundant	Not Used	1.1192	2	851.46	1701.91	3.90848	86.9589	10395	10395	MS2	21/128	140211_Fujii_S3_4u.raw
	High	TIGGGDDSFNTFFSETGAGK	P68363;Q9BQE3	2	2	CID		56.72	3.45823e-05	1	1	33	16	9923	1		9606.4	Light	Excluded by Method	Not Used		2	1004.45	2007.89	-0.439161	84.4091	10070	10070	MS2	13/202	140211_Fujii_S3_4u.raw
	High	NLDIERPTYTNLNR	P68363;Q9BQE3	2	2	CID		56.61	0.000187169	0.77193	1	40	29	5320			1.16814e+06	Light	Redundant	Not Used	1.12216	2	859.944	1718.88	-1.18031	47.8159	6164	6164	MS2	9/144	140211_Fujii_S2_4u.raw
	High	DVNAAIATIk	P68363;Q9BQE3	2	2	CID	K10(Label:13C(6))	56.04	0.000117599	0.714286	1	37		14829			109713	Heavy	Redundant	Not Used	1.00798	2	511.302	1021.6	-0.880539	42.7809	4463	4463	MS2	8/100	140211_Fujii_S5_4u.raw
	High	DVNAAIATIk	P68363;Q9BQE3	2	2	CID	K10(Label:13C(6))	55.33	0.000142881	0.636364	1	38		8665			1.5187e+06	Heavy	Redundant	Not Used	1.17334	2	511.303	1021.6	0.194867	42.1529	5050	5050	MS2	8/100	140211_Fujii_S3_4u.raw
	High	EIIDLVLDR	P68363;Q9BQE3	2	2	CID		55.25	0.000201812	1	1	39	23	13193			30313.2	Light	Not Unique	Not Used	1.14152	2	543.311	1085.61	-5.50652	82.2322	10330	10330	MS2	7/78	140211_Fujii_S4_4u.raw
	High	TIGGGDDSFNTFFSETGAGK	P68363;Q9BQE3	2	2	CID		53.7	5.95078e-05	1	1	32	16						No Quan Values	Not Used		2	1004.44	2007.88	-5.78917	82.3108	10340	10340	MS2	9/202	140211_Fujii_S4_4u.raw
	High	EDAANNYAR	P68363;Q9BQE3	2	2	CID		52.82	6.24263e-05	1	1	32		3449			463713	Light	Not Unique	Not Used	1.11439	2	512.228	1023.45	-1.22116	6.93453	562	562	MS2	8/74	140211_Fujii_S2_4u.raw
	High	EIIDLVLDR	P68363;Q9BQE3	2	2	CID		52.42	0.000340527	1	1	38	26	6484			219471	Light	Not Unique	Not Used	0.99552	2	543.313	1085.62	-0.78389	81.0304	10504	10504	MS2	7/78	140211_Fujii_S2_4u.raw
	High	DVNAAIATIK	P68363;Q9BQE3	2	2	CID		52.23	0.000394952	0.596154	1	39		11926			941514	Light	Redundant	Not Used	1.17047	2	508.291	1015.57	-4.08343	41.9458	5191	5191	MS2	12/100	140211_Fujii_S4_4u.raw
	High	VGINYQPPTVVPGGDLAk	P68363;Q9BQE3	2	2	CID	K18(Label:13C(6))	52.19	0.000428804	1	1	39	23	2524			1.38404e+06	Heavy	Not Unique	Not Used	1.10438	2	916.005	1831	-2.12109	69.631	8401	8401	MS2	7/176	140211_Fujii_S1_4u.raw
	High	NLDIErPTYTNLNr	P68363;Q9BQE3	2	2	CID	R6(Label:13C(6)15N(4)), R14(Label:13C(6)15N(4))	52.15	0.000536088	1	1	40	23	8886			555757	Heavy	Not Unique	Not Used	1.11901	2	869.953	1738.9	-0.00697622	48.3402	5838	5838	MS2	9/144	140211_Fujii_S3_4u.raw
	High	EIIDLVLDr	P68363;Q9BQE3	2	2	CID	R9(Label:13C(6)15N(4))	51.4	0.000423433	0.784314	1	38	26	9814			343387	Heavy	Not Unique	Not Used	1.03896	2	548.318	1095.63	-0.302058	79.8607	9584	9584	MS2	7/78	140211_Fujii_S3_4u.raw
	High	EIIDLVLDR	P68363;Q9BQE3	2	2	CID		51.39	0.000455268	0.647059	1	39		13139			801093	Light	Redundant	Not Used	0.869281	2	543.312	1085.62	-3.70742	79.6068	10036	10036	MS2	7/78	140211_Fujii_S4_4u.raw
	High	LISQIVSSITASLR	P68363;Q9BQE3	2	2	CID		51.13	0.000253242	0.72549	1	36		6882			1.37928e+06	Light	Redundant	Not Used	1.08895	2	744.444	1487.88	1.37234	88.8868	11610	11610	MS2	18/142	140211_Fujii_S2_4u.raw
	High	AVFVDLEPTVIDEVr	P68363;Q9BQE3	2	2	CID	R15(Label:13C(6)15N(4))	50.8	0.000661668	0.764706	1	40	27	10040			438994	Heavy	Not Unique	Not Used	1.10192	3	571.311	1711.92	2.2563	86.8911	10385	10385	MS2	15/128	140211_Fujii_S3_4u.raw
	High	EIIDLVLDR	P68363;Q9BQE3	2	2	CID		50.59	0.000593184	0.764706	1	39	28	13178			18534.3	Light	Not Unique	Not Used	0.850571	2	543.311	1085.61	-5.28163	81.6569	10255	10255	MS2	7/78	140211_Fujii_S4_4u.raw
	High	EIIDLVLDR	P68363;Q9BQE3	2	2	CID		50.32	0.000639593	0.8	1	39	26	13139			801093	Light	Redundant	Not Used	0.869281	2	543.311	1085.61	-5.73141	79.6381	10040	10040	MS2	8/78	140211_Fujii_S4_4u.raw
	High	LISQIVSSITASLr	P68363;Q9BQE3	2	2	CID	R14(Label:13C(6)15N(4))	49.47	0.000344588	1	1	36	25	3112			336400	Heavy	Not Unique	Not Used	1.03411	2	749.45	1497.89	2.93279	89.059	10781	10781	MS2	8/142	140211_Fujii_S1_4u.raw
	High	NLDIERPTYTNLNR	P68363;Q9BQE3	2	2	CID		49.28	0.00100327	0.693878	1	40	31	8886			496649	Light	Redundant	Not Used	1.11901	2	859.944	1718.88	-0.75421	48.0687	5802	5802	MS2	8/144	140211_Fujii_S3_4u.raw
	High	EDAANNYAr	P68363;Q9BQE3	2	2	CID	R9(Label:13C(6)15N(4))	49.17	0.000150719	0.693878	1	32		7122			438964	Heavy	Not Unique	Not Used	1.30592	2	517.232	1033.46	-0.233635	6.59341	501	501	MS2	8/74	140211_Fujii_S3_4u.raw
	High	DVNAAIATIk	P68363;Q9BQE3	2	2	CID	K10(Label:13C(6))	49.11	0.000597149	0.714286	1	38	29				1.06237e+06		No Quan Values	Not Used		2	511.303	1021.6	-0.342836	43.3714	5210	5210	MS2	8/100	140211_Fujii_S3_4u.raw
	High	AYHEQLSVAEITNAcFEPANQMVK	P68363	1	1	CID	C15(Carbamidomethyl)	49.11	0.000669568	1	1	38	21	6450			1.0496e+06	Light	Unique	Used	1.27622	3	917.439	2750.3	4.2535	80.0019	10366	10366	MS2	26/248	140211_Fujii_S2_4u.raw
	High	EIIDLVLDR	P68363;Q9BQE3	2	2	CID		48.39	0.000903309	0.729167	1	39	28	13193			30313.2	Light	Redundant	Not Used	1.14152	2	543.312	1085.62	-3.93231	82.5277	10366	10366	MS2	7/78	140211_Fujii_S4_4u.raw
	High	SIQFVDWcPTGFK	P68363	1	1	CID	C8(Carbamidomethyl)	48.34	0.000566434	1	1	37	20	6695		1	585632	Light	Excluded by Method	Not Used		2	792.878	1584.75	-2.05502	86.1504	11184	11184	MS2	8/134	140211_Fujii_S2_4u.raw
	High	DVNAAIATIK	P68363;Q9BQE3	2	2	CID		48.05	0.00092595	0.625	1	38		14829			108845	Light	Redundant	Not Used	1.00798	2	508.293	1015.58	-0.0567815	42.4424	4420	4420	MS2	8/100	140211_Fujii_S5_4u.raw
	High	AVFVDLEPTVIDEVr	P68363;Q9BQE3	2	2	CID	R15(Label:13C(6)15N(4))	47.82	0.00138021	1	1	40	25	13364			157972	Heavy	Not Unique	Not Used	0.517134	3	571.308	1711.91	-2.55688	86.8593	10926	10926	MS2	13/128	140211_Fujii_S4_4u.raw
	High	EIIDLVLDR	P68363;Q9BQE3	2	2	CID		47.43	0.000993042	0.765957	1	38	26	9814			306263	Light	Redundant	Not Used	1.03896	2	543.314	1085.62	-0.221675	79.8199	9579	9579	MS2	7/78	140211_Fujii_S3_4u.raw
	High	EIIDLVLDr	P68363;Q9BQE3	2	2	CID	R9(Label:13C(6)15N(4))	47.35	0.00116705	0.702128	1	39	30	13139			696374	Heavy	Redundant	Not Used	0.869281	2	548.316	1095.62	-3.9788	79.6005	10035	10035	MS2	6/78	140211_Fujii_S4_4u.raw
	High	DVNAAIATIK	P68363;Q9BQE3	2	2	CID		47.08	0.00129284	0.723404	1	39	28	11926			941514	Light	Redundant	Not Used	1.17047	2	508.291	1015.57	-4.08343	41.9396	5190	5190	MS2	7/100	140211_Fujii_S4_4u.raw
	High	EIIDLVLDr	P68363;Q9BQE3	2	2	CID	R9(Label:13C(6)15N(4))	47.01	0.00130489	0.702128	1	39	29	2770			154119	Heavy	Redundant	Not Used	0.880544	2	548.316	1095.62	-3.3103	80.017	9626	9626	MS2	6/78	140211_Fujii_S1_4u.raw
	High	EIIDLVLDr	P68363;Q9BQE3	2	2	CID	R9(Label:13C(6)15N(4))	46.86	0.00120444	1	1	38	24	9814			343387	Heavy	Redundant	Not Used	1.03896	2	548.318	1095.63	-0.52489	80.6552	9665	9665	MS2	7/78	140211_Fujii_S3_4u.raw
	High	TIGGGDDSFNTFFSETGAGK	P68363;Q9BQE3	2	2	CID		46.76	0.000344761	1	1	33	15	9923	1		9606.4	Light	Excluded by Method	Not Used		2	1004.45	2007.89	0.168792	84.2031	10054	10054	MS2	13/202	140211_Fujii_S3_4u.raw
	High	NLDIErPTYTNLNr	P68363;Q9BQE3	2	2	CID	R6(Label:13C(6)15N(4)), R14(Label:13C(6)15N(4))	46.56	0.00187128	1	1	40	23	12165	1		457466	Heavy	Excluded by Method	Not Used		2	869.948	1738.89	-5.97399	48.4735	6084	6084	MS2	9/144	140211_Fujii_S4_4u.raw
	High	EIIDLVLDR	P68363;Q9BQE3	2	2	CID		46.03	0.00169009	1	1	39	22	13193			30313.2	Light	Redundant	Not Used	1.14152	2	543.311	1085.62	-4.71941	82.774	10396	10396	MS2	8/78	140211_Fujii_S4_4u.raw
	High	IHFPLATYAPVISAEk	P68363;Q9BQE3	2	2	CID	K16(Label:13C(6))	45.84	0.00149984	1	1	38	20	6522			237756	Heavy	Not Unique	Not Used	1.33555	2	881.996	1762.98	0.839814	82.4021	10685	10685	MS2	12/136	140211_Fujii_S2_4u.raw
	High	NLDIERPTYTNLNR	P68363;Q9BQE3	2	2	CID		45.52	0.00231168	1	1	40	23						No Quan Values	Not Used		2	859.939	1718.87	-7.14581	48.0742	6030	6030	MS2	10/144	140211_Fujii_S4_4u.raw
	High	EIIDLVLDR	P68363;Q9BQE3	2	2	CID		44.56	0.0019212	0.755556	1	38	26	9814			306263	Light	Redundant	Not Used	1.03896	2	543.314	1085.62	-0.109232	79.7937	9576	9576	MS2	6/78	140211_Fujii_S3_4u.raw
	High	EIIDLVLDr	P68363;Q9BQE3	2	2	CID	R9(Label:13C(6)15N(4))	44.51	0.00209212	1	1	38	22	2770			154119	Heavy	Redundant	Not Used	0.880544	2	548.317	1095.63	-2.41896	79.9018	9613	9613	MS2	6/78	140211_Fujii_S1_4u.raw
	High	VGINYQPPTVVPGGDLAk	P68363;Q9BQE3	2	2	CID	K18(Label:13C(6))	44.37	0.00255734	1	1	39	22						No Quan Values	Not Used		2	916.006	1831.01	0.0123064	71.0501	8563	8563	MS2	16/176	140211_Fujii_S3_4u.raw
	High	VGINYQPPTVVPGGDLAk	P68363;Q9BQE3	2	2	CID	K18(Label:13C(6))	44.26	0.00263231	1	1	39	22	6045			7.53976e+06	Heavy	Not Unique	Not Used	1.07484	2	916.005	1831	-1.92108	70.2998	9111	9111	MS2	20/176	140211_Fujii_S2_4u.raw
	High	DVNAAIATIK	P68363;Q9BQE3	2	2	CID		43.75	0.00248379	0.704545	1	38	28	5089			2.26183e+06	Light	Not Unique	Not Used	0.956526	2	508.293	1015.58	0.123515	41.9709	5356	5356	MS2	8/100	140211_Fujii_S2_4u.raw
	High	VGINYQPPTVVPGGDLAK	P68363;Q9BQE3	2	2	CID		43.74	0.00352294	1	1	40	23	6045			6.99702e+06	Light	Redundant	Not Used	1.07484	2	912.995	1824.98	-1.93432	69.2972	8979	8979	MS2	13/176	140211_Fujii_S2_4u.raw
	High	EIIDLVLDR	P68363;Q9BQE3	2	2	CID		43.13	0.00284062	0.697674	1	38	28						No Quan Values	Not Used		2	543.313	1085.62	-1.57099	79.5573	10310	10310	MS2	6/78	140211_Fujii_S2_4u.raw
	High	EIIDLVLDR	P68363;Q9BQE3	2	2	CID		42.72	0.00340785	0.767442	1	39	26	6484			219471	Light	Redundant	Not Used	0.99552	2	543.315	1085.62	3.1516	81.2193	10530	10530	MS2	7/78	140211_Fujii_S2_4u.raw
	High	IHFPLATYAPVISAEk	P68363;Q9BQE3	2	2	CID	K16(Label:13C(6))	42.66	0.00316529	1	1	38	19	9874			181104	Heavy	Not Unique	Not Used	1.38446	2	881.995	1762.98	0.00892592	82.1531	9831	9831	MS2	21/136	140211_Fujii_S3_4u.raw
	High	EIIDLVLDR	P68363;Q9BQE3	2	2	CID		42.65	0.00324049	0.581395	1	39		2796	1		104746	Light	Excluded by Method	Not Used		2	543.313	1085.62	-2.02077	81.1681	9762	9762	MS2	7/78	140211_Fujii_S1_4u.raw
	High	DVNAAIATIk	P68363;Q9BQE3	2	2	CID	K10(Label:13C(6))	42.1	0.0030059	0.738095	1	38	27	14829			109713	Heavy	Redundant	Not Used	1.00798	2	511.303	1021.6	0.0753777	42.2973	4400	4400	MS2	6/100	140211_Fujii_S5_4u.raw
	High	VGINYQPPTVVPGGDLAk	P68363;Q9BQE3	2	2	CID	K18(Label:13C(6))	41.83	0.00458974	1	1	39	21	6045			7.53976e+06	Heavy	Redundant	Not Used	1.07484	2	916.005	1831	-1.32106	70.3817	9122	9122	MS2	15/176	140211_Fujii_S2_4u.raw
	High	VGINYQPPTVVPGGDLAK	P68363;Q9BQE3	2	2	CID		41.74	0.0055366	1	1	40	24	9539			4.33758e+06	Light	Not Unique	Not Used	1.03259	2	912.996	1824.98	-0.395888	69.2277	8354	8354	MS2	14/176	140211_Fujii_S3_4u.raw
	High	VGINYQPPTVVPGGDLAk	P68363;Q9BQE3	2	2	CID	K18(Label:13C(6))	41.62	0.00482401	1	1	39	19	9539			4.5001e+06	Heavy	Redundant	Not Used	1.03259	2	916.005	1831	-1.18773	69.1745	8348	8348	MS2	10/176	140211_Fujii_S3_4u.raw
	High	EIIDLVLDr	P68363;Q9BQE3	2	2	CID	R9(Label:13C(6)15N(4))	41.3	0.00490377	1	1	39	23	13193			32199.7	Heavy	Redundant	Not Used	1.14152	2	548.315	1095.62	-4.98155	82.2259	10329	10329	MS2	7/78	140211_Fujii_S4_4u.raw
	High	VGINYQPPTVVPGGDLAk	P68363;Q9BQE3	2	2	CID	K18(Label:13C(6))	40.96	0.0055917	1	1	39	18						No Quan Values	Not Used		2	916.006	1831	-0.654379	70.7072	8522	8522	MS2	8/176	140211_Fujii_S3_4u.raw
	High	EIIDLVLDR	P68363;Q9BQE3	2	2	CID		40.55	0.00566514	1	1	39	21	13182			26178	Light	Not Unique	Not Used	0.351866	2	543.312	1085.62	-4.04475	81.8789	10283	10283	MS2	7/78	140211_Fujii_S4_4u.raw
	High	EDAANNYAr	P68363;Q9BQE3	2	2	CID	R9(Label:13C(6)15N(4))	40.29	0.00115523	0.35	1	32		3449			516759	Heavy	Redundant	Not Used	1.11439	2	517.232	1033.46	-0.469871	6.96985	567	567	MS2	7/74	140211_Fujii_S2_4u.raw
	High	AVFVDLEPTVIDEVr	P68363;Q9BQE3	2	2	CID	R15(Label:13C(6)15N(4))	40.28	0.00770207	1	1	40	21	15302			7705.33	Heavy	Not Unique	Not Used	1.08174	2	856.46	1711.91	-0.44548	86.8292	7896	7896	MS2	13/128	140211_Fujii_S5_4u.raw
	High	VGINYQPPTVVPGGDLAk	P68363;Q9BQE3	2	2	CID	K18(Label:13C(6))	39.72	0.00798347	1	1	39	21	12824			3.80238e+06	Heavy	Not Unique	Not Used	1.0696	2	916	1830.99	-7.12127	69.354	8769	8769	MS2	12/176	140211_Fujii_S4_4u.raw
	High	VGINYQPPTVVPGGDLAk	P68363;Q9BQE3	2	2	CID	K18(Label:13C(6))	39.55	0.00810252	1	1	39	22	12824			3.80238e+06	Heavy	Redundant	Not Used	1.0696	2	916.002	1831	-5.25453	69.3996	8775	8775	MS2	12/176	140211_Fujii_S4_4u.raw
	High	YmAccLLYr	P68363;Q9BQE3	2	2	CID	M2(Oxidation), C4(Carbamidomethyl), C5(Carbamidomethyl), R9(Label:13C(6)15N(4))	39.34	0.00128636	1	1	31	19						No Quan Values	Not Used		2	638.282	1275.56	0.463157	49.4112	5973	5973	MS2	7/66	140211_Fujii_S3_4u.raw
	High	DVNAAIATIK	P68363;Q9BQE3	2	2	CID		39.19	0.00816412	0.589744	1	39	30	11926			941514	Light	Redundant	Not Used	1.17047	2	508.29	1015.57	-5.76621	42.9894	5339	5339	MS2	7/100	140211_Fujii_S4_4u.raw
	High	EDAANNYAR	P68363;Q9BQE3	2	2	CID		38.76	0.00155663	1	1	31	19	7122			336133	Light	Redundant	Not Used	1.30592	2	512.228	1023.45	-0.386246	6.65822	510	510	MS2	8/74	140211_Fujii_S3_4u.raw
	High	DVNAAIATIK	P68363;Q9BQE3	2	2	CID		38.67	0.00800047	0.564103	1	38					68930.4		No Quan Values	Not Used		2	508.293	1015.58	0.123515	43.4911	5227	5227	MS2	8/100	140211_Fujii_S3_4u.raw
	High	IHFPLATYAPVISAEk	P68363;Q9BQE3	2	2	CID	K16(Label:13C(6))	38.61	0.00783632	1	1	38	19	6531		1	14572.6	Heavy	Excluded by Method	Not Used		2	881.997	1762.99	1.87842	82.6957	10724	10724	MS2	13/136	140211_Fujii_S2_4u.raw
	High	AYHEQLSVAEITNAcFEPANQMVk	P68363	1	1	CID	C15(Carbamidomethyl), K24(Label:13C(6))	38.6	0.00795101	0.717949	1	38	26	6450			1.03316e+06	Heavy	Redundant	Not Used	1.27622	3	919.444	2756.32	1.99013	80.0603	10374	10374	MS2	12/248	140211_Fujii_S2_4u.raw
	Medium	VGINYQPPTVVPGGDLAk	P68363;Q9BQE3	2	2	CID	K18(Label:13C(6))	38.59	0.00982332	1	1	39	24	6045			7.53976e+06	Heavy	Redundant	Not Used	1.07484	2	916.005	1831	-2.12109	69.0967	8953	8953	MS2	13/176	140211_Fujii_S2_4u.raw
	Medium	VGINYQPPTVVPGGDLAK	P68363;Q9BQE3	2	2	CID		37.82	0.013703	1	1	40	22	15248			123619	Light	Not Unique	Not Used	0.889307	2	912.996	1824.99	-0.0614464	69.7808	6917	6917	MS2	11/176	140211_Fujii_S5_4u.raw
	Medium	DVNAAIATIK	P68363;Q9BQE3	2	2	CID		37.15	0.0117965	0.675676	1	39	27	1617			371964	Light	Not Unique	Not Used	1.10276	2	508.292	1015.58	-1.31886	42.3073	4983	4983	MS2	7/100	140211_Fujii_S1_4u.raw
	Medium	VGINYQPPTVVPGGDLAK	P68363;Q9BQE3	2	2	CID		37.02	0.0163257	1	1	40	23						No Quan Values	Not Used		2	912.997	1824.99	0.339884	71.1238	8572	8572	MS2	15/176	140211_Fujii_S3_4u.raw
	Medium	VGINYQPPTVVPGGDLAK	P68363;Q9BQE3	2	2	CID		36.98	0.0166672	1	1	40	18	6045			6.99702e+06	Light	Redundant	Not Used	1.07484	2	912.995	1824.98	-1.4661	69.2358	8971	8971	MS2	11/176	140211_Fujii_S2_4u.raw
	Medium	DVNAAIATIk	P68363;Q9BQE3	2	2	CID	K10(Label:13C(6))	36.92	0.00960289	0.702703	1	37	26	1617			408294	Heavy	Redundant	Not Used	1.10276	2	511.302	1021.6	-0.880539	42.2683	4978	4978	MS2	14/100	140211_Fujii_S1_4u.raw
	Medium	IHFPLATYAPVISAEK	P68363;Q9BQE3	2	2	CID		36.89	0.0144274	1	1	39	18	9874			134030	Light	Redundant	Not Used	1.38446	2	878.985	1756.96	-0.762475	82.2242	9840	9840	MS2	19/136	140211_Fujii_S3_4u.raw
	Medium	QLFHPEQLITGK	P68363;Q9BQE3	2	2	CID		36.6	0.0169223	1	2	40	23	9262			1.03668e+06	Light	Not Unique	Not Used	1.18613	3	470.929	1410.77	-0.699541	60.359	7284	7284	MS2	13/118	140211_Fujii_S3_4u.raw
	Medium	EIIDLVLDr	P68363;Q9BQE3	2	2	CID	R9(Label:13C(6)15N(4))	36.07	0.0131743	1	1	38	21						No Quan Values	Not Used		2	548.318	1095.63	-0.0792265	79.551	10309	10309	MS2	7/78	140211_Fujii_S2_4u.raw
	Medium	QLFHPEQLITGK	P68363;Q9BQE3	2	2	CID		35.69	0.0210693	1	2	40	23	5740			743335	Light	Not Unique	Not Used	1.08717	2	705.89	1410.77	-1.33897	59.8331	7718	7718	MS2	8/118	140211_Fujii_S2_4u.raw
	Medium	EIIDLVLDR	P68363;Q9BQE3	2	2	CID		35.33	0.0161053	1	1	38	22	2770			175027	Light	Redundant	Not Used	0.880544	2	543.314	1085.62	-0.221675	79.8269	9604	9604	MS2	5/78	140211_Fujii_S1_4u.raw
	Medium	AVFVDLEPTVIDEVR	P68363;Q9BQE3	2	2	CID		34.88	0.0273561	0.714286	1	40	25	10040			398391	Light	Redundant	Not Used	1.10192	3	567.975	1701.91	1.99986	86.8981	10386	10386	MS2	9/128	140211_Fujii_S3_4u.raw
	Medium	NLDIErPTYTNLNr	P68363;Q9BQE3	2	2	CID	R6(Label:13C(6)15N(4)), R14(Label:13C(6)15N(4))	34.66	0.0301968	0.542857	1	40	31	8878			3.69555e+06	Heavy	Not Unique	Not Used	1.13853	3	580.305	1738.9	0.40649	48.3163	5835	5835	MS2	5/144	140211_Fujii_S3_4u.raw
	Medium	EIIDLVLDR	P68363;Q9BQE3	2	2	CID		34.49	0.0207689	0.676471	1	38	25	6514			140867	Light	Not Unique	Not Used	0.915518	2	543.313	1085.62	-0.671447	82.1965	10656	10656	MS2	6/78	140211_Fujii_S2_4u.raw
	High	YmAccLLYr	P68363;Q9BQE3	2	2	CID	M2(Oxidation), C4(Carbamidomethyl), C5(Carbamidomethyl), R9(Label:13C(6)15N(4))	34.16	0.00283943	1	1	29	18	12134		1	43306.3	Heavy	Excluded by Method	Not Used		2	638.278	1275.55	-6.23586	47.7515	5988	5988	MS2	7/66	140211_Fujii_S4_4u.raw
	Medium	AYHEQLSVAEITNAcFEPANQmVk	P68363	1	1	CID	C15(Carbamidomethyl), M22(Oxidation), K24(Label:13C(6))	33.88	0.0182121	0.647059	1	37	26	12926			182969	Heavy	Unique	Used	2.34261	3	924.769	2772.29	-5.19172	72.1936	9137	9137	MS2	20/248	140211_Fujii_S4_4u.raw
	Medium	VGINYQPPTVVPGGDLAK	P68363;Q9BQE3	2	2	CID		33.84	0.0340764	1	1	40	22	9552			651779	Light	Not Unique	Not Used	1.0268	3	609	1824.98	-0.336368	69.7661	8420	8420	MS2	15/176	140211_Fujii_S3_4u.raw
	Medium	EIIDLVLDR	P68363;Q9BQE3	2	2	CID		33.44	0.0271286	1	1	39	23						No Quan Values	Not Used		2	543.315	1085.62	2.81428	79.5008	10302	10302	MS2	8/78	140211_Fujii_S2_4u.raw
	Medium	QLFHPEQLITGK	P68363;Q9BQE3	2	2	CID		32.92	0.0392068	0.69697	2	40	25	9266			375890	Light	Not Unique	Not Used	1.07375	2	705.891	1410.77	0.305053	60.1509	7257	7257	MS2	8/118	140211_Fujii_S3_4u.raw
	Medium	NLDIErPTYTNLNr	P68363;Q9BQE3	2	2	CID	R6(Label:13C(6)15N(4)), R14(Label:13C(6)15N(4))	32.69	0.0467756	0.666667	1	40	26	1857			176400	Heavy	Not Unique	Not Used	1.09968	2	869.952	1738.9	-0.989774	48.5284	5804	5804	MS2	8/144	140211_Fujii_S1_4u.raw
	Medium	IHFPLATYAPVISAEk	P68363;Q9BQE3	2	2	CID	K16(Label:13C(6))	32.29	0.0344382	1	1	38	22	9874			181104	Heavy	Redundant	Not Used	1.38446	2	881.995	1762.98	-0.752723	82.3604	9855	9855	MS2	19/136	140211_Fujii_S3_4u.raw
	Medium	EIIDLVLDR	P68363;Q9BQE3	2	2	CID		32.15	0.0363589	1	1	39	22	6514			140867	Light	Redundant	Not Used	0.915518	2	543.313	1085.62	-1.90832	82.1435	10650	10650	MS2	6/78	140211_Fujii_S2_4u.raw
	Medium	VGINYQPPTVVPGGDLAK	P68363;Q9BQE3	2	2	CID		31.87	0.0541233	0.5	1	40	30	2524			936708	Light	Redundant	Not Used	1.10438	2	912.995	1824.98	-1.26544	70.687	8539	8539	MS2	7/176	140211_Fujii_S1_4u.raw
	Medium	DVNAAIATIk	P68363;Q9BQE3	2	2	CID	K10(Label:13C(6))	31.83	0.0319871	0.59375	1	38	27						No Quan Values	Not Used		2	511.303	1021.6	0.135122	44.4121	5346	5346	MS2	10/100	140211_Fujii_S3_4u.raw
	Medium	VGINYQPPTVVPGGDLAK	P68363;Q9BQE3	2	2	CID		31.81	0.0557332	1	1	40	23	2524			936708	Light	Redundant	Not Used	1.10438	2	912.994	1824.98	-2.40255	69.6442	8403	8403	MS2	15/176	140211_Fujii_S1_4u.raw
	Medium	LSVDYGkk	P68363;Q9BQE3	2	2	CID	K7(Label:13C(6)), K8(Label:13C(6))	31.62	0.046243	0.5625	1	39	29	7412			148926	Heavy	Not Unique	Not Used	1.47116	2	461.276	921.544	-0.266242	11.2445	1136	1136	MS2	9/62	140211_Fujii_S3_4u.raw
	Medium	DVNAAIATIk	P68363;Q9BQE3	2	2	CID	K10(Label:13C(6))	31.44	0.0324084	1	1	37	24						No Quan Values	Not Used		2	511.303	1021.6	0.852059	44.4794	5356	5356	MS2	7/100	140211_Fujii_S3_4u.raw
	Medium	AVFVDLEPTVIDEVR	P68363;Q9BQE3	2	2	CID		31.32	0.060545	0.612903	1	40	27	2992			398487	Light	Not Unique	Not Used	1.1076	3	567.977	1701.92	5.9806	86.8931	10471	10471	MS2	8/128	140211_Fujii_S1_4u.raw
	Medium	EIIDLVLDR	P68363;Q9BQE3	2	2	CID		31.04	0.0436023	1	1	38	22						No Quan Values	Not Used		2	543.314	1085.62	0.0032113	82.1739	9834	9834	MS2	7/78	140211_Fujii_S3_4u.raw
	Medium	DVNAAIATIk	P68363;Q9BQE3	2	2	CID	K10(Label:13C(6))	31	0.0387235	1	1	38	24	5089			2.15955e+06	Heavy	Redundant	Not Used	0.956526	2	511.303	1021.6	-0.223346	41.9035	5346	5346	MS2	6/100	140211_Fujii_S2_4u.raw
	Medium	VGINYQPPTVVPGGDLAK	P68363;Q9BQE3	2	2	CID		30.96	0.0690646	1	1	40	22	12824			3.54226e+06	Light	Redundant	Not Used	1.0696	2	912.991	1824.97	-6.21522	69.2419	8754	8754	MS2	11/176	140211_Fujii_S4_4u.raw
	Medium	IHFPLATYAPVISAEK	P68363;Q9BQE3	2	2	CID		30.84	0.058555	1	1	39	20	9874			134030	Light	Redundant	Not Used	1.38446	2	878.985	1756.96	-0.415084	82.5447	9877	9877	MS2	18/136	140211_Fujii_S3_4u.raw
	Medium	QLFHPEQLITGK	P68363;Q9BQE3	2	2	CID		30.81	0.0651848	1	2	40	22	9262			1.03668e+06	Light	Redundant	Not Used	1.18613	3	470.929	1410.77	-0.829332	59.9718	7234	7234	MS2	7/118	140211_Fujii_S3_4u.raw
	Medium	NLDIERPTYTNLNR	P68363;Q9BQE3	2	2	CID		30.54	0.0752384	1	1	40	24	5311			5.49027e+06	Light	Not Unique	Not Used	1.10633	3	573.632	1718.88	-0.122876	47.709	6149	6149	MS2	12/144	140211_Fujii_S2_4u.raw
	Medium	IHFPLATYAPVISAEk	P68363;Q9BQE3	2	2	CID	K16(Label:13C(6))	30.53	0.0520891	0.322581	1	38							No Quan Values	Not Used		3	588.333	1762.98	-0.137183	83.2328	9947	9947	MS2	14/136	140211_Fujii_S3_4u.raw
	Medium	AVFVDLEPTVIDEVr	P68363;Q9BQE3	2	2	CID	R15(Label:13C(6)15N(4))	30.31	0.0732782	1	1	40	17	2992			441365	Heavy	Redundant	Not Used	1.1076	3	571.313	1711.92	5.46506	86.8864	10470	10470	MS2	19/128	140211_Fujii_S1_4u.raw
	Medium	EIIDLVLDr	P68363;Q9BQE3	2	2	CID	R9(Label:13C(6)15N(4))	30.28	0.0576601	1	1	39	23	6543			30014.3	Heavy	Not Unique	Not Used	0.804251	2	548.318	1095.63	0.477852	83.0822	10772	10772	MS2	7/78	140211_Fujii_S2_4u.raw
	Medium	AYHEQLSVAEITNAcFEPANQMVk	P68363	1	1	CID	C15(Carbamidomethyl), K24(Label:13C(6))	30.21	0.0535948	1	1	38	22	6450			1.03316e+06	Heavy	Redundant	Not Used	1.27622	3	919.44	2756.31	-2.19505	80.1326	10384	10384	MS2	20/248	140211_Fujii_S2_4u.raw
	Medium	IHFPLATYAPVISAEk	P68363;Q9BQE3	2	2	CID	K16(Label:13C(6))	30.12	0.0649309	1	1	39	23	13181			855154	Heavy	Not Unique	Not Used	0.782284	3	588.329	1762.97	-5.95344	82.2567	10333	10333	MS2	9/136	140211_Fujii_S4_4u.raw
	Medium	EIIDLVLDR	P68363;Q9BQE3	2	2	CID		30.07	0.0575154	1	1	38	19						No Quan Values	Not Used		2	543.313	1085.62	-0.896333	81.8173	9834	9834	MS2	6/78	140211_Fujii_S1_4u.raw
	Medium	VGINYQPPTVVPGGDLAk	P68363;Q9BQE3	2	2	CID	K18(Label:13C(6))	29.68	0.0764829	1	1	39	19	15248			109238	Heavy	Redundant	Not Used	0.889307	2	916.006	1831	-0.787716	69.801	6919	6919	MS2	6/176	140211_Fujii_S5_4u.raw
	Medium	EIIDLVLDr	P68363;Q9BQE3	2	2	CID	R9(Label:13C(6)15N(4))	29.52	0.0621534	1	1	38	21	9882	1		7649.99	Heavy	Excluded by Method	Not Used		2	548.317	1095.63	-1.19339	82.4524	9867	9867	MS2	7/78	140211_Fujii_S3_4u.raw
	Medium	YmAccLLYr	P68363;Q9BQE3	2	2	CID	M2(Oxidation), C4(Carbamidomethyl), C5(Carbamidomethyl), R9(Label:13C(6)15N(4))	28.93	0.0137533	1	1	31	14						No Quan Values	Not Used		2	638.282	1275.56	0.0803586	49.03	5921	5921	MS2	7/66	140211_Fujii_S3_4u.raw
	Medium	YmAccLLYr	P68363;Q9BQE3	2	2	CID	M2(Oxidation), C4(Carbamidomethyl), C5(Carbamidomethyl), R9(Label:13C(6)15N(4))	28.76	0.00984536	1	1	29	14	12126		1	14084.7	Heavy	Excluded by Method	Not Used		2	638.277	1275.55	-6.42726	47.5348	5958	5958	MS2	7/66	140211_Fujii_S4_4u.raw
	Medium	AYHEQLSVAEITNAcFEPANQMVk	P68363	1	1	CID	C15(Carbamidomethyl), K24(Label:13C(6))	28.55	0.0728904	1	1	38	19	13146			514089	Heavy	Unique	Used	1.23409	3	919.437	2756.3	-5.8488	79.9338	10070	10070	MS2	9/248	140211_Fujii_S4_4u.raw
	Medium	GHYTIGK	P68363;Q9BQE3	2	2	CID		27.58	0.078562	0.571429	1	37	26	10418			144811	Light	Not Unique	Not Used	0.793101	2	388.207	775.406	-4.50697	8.16263	683	683	MS2	9/48	140211_Fujii_S4_4u.raw
	Medium	GHYTIGk	P68363;Q9BQE3	2	2	CID	K7(Label:13C(6))	27.05	0.0804748	0.555556	1	37	26						No Quan Values	Not Used		2	391.218	781.429	-0.785077	7.94027	695	695	MS2	8/48	140211_Fujii_S2_4u.raw
	Medium	GHYTIGk	P68363;Q9BQE3	2	2	CID	K7(Label:13C(6))	26.13	0.096903	1	1	37	23	7172			158811	Heavy	Not Unique	Not Used	0.712561	2	391.218	781.43	-0.238328	7.36642	604	604	MS2	9/48	140211_Fujii_S3_4u.raw
	Medium	LISQIVSSITASLR	P68363;Q9BQE3	2	2	CID		26.02	0.0838866	1	1	36	19	3112			313325	Light	Redundant	Not Used	1.03411	2	744.444	1487.88	1.2903	89.1314	10791	10791	MS2	10/142	140211_Fujii_S1_4u.raw
	Medium	YmAccLLYr	P68363;Q9BQE3	2	2	CID	M2(Oxidation), C4(Carbamidomethyl), C5(Carbamidomethyl), R9(Label:13C(6)15N(4))	23.32	0.0372469	1	1	30	15						No Quan Values	Not Used		2	638.278	1275.55	-5.08745	49.3279	6201	6201	MS2	6/66	140211_Fujii_S4_4u.raw
	Medium	YmAccLLYr	P68363;Q9BQE3	2	2	CID	M2(Oxidation), C4(Carbamidomethyl), C5(Carbamidomethyl), R9(Label:13C(6)15N(4))	23.24	0.050981	1	1	31	16	8863			144972	Heavy	Not Unique	Not Used	1.84896	2	638.282	1275.56	0.0803586	47.6202	5745	5745	MS2	7/66	140211_Fujii_S3_4u.raw
	Medium	YmAccLLYR	P68363;Q9BQE3	2	2	CID	M2(Oxidation), C4(Carbamidomethyl), C5(Carbamidomethyl)	22.41	0.0556893	1	1	31	17	8863			80969.6	Light	Redundant	Not Used	1.84896	2	633.277	1265.55	-0.715771	47.645	5748	5748	MS2	7/66	140211_Fujii_S3_4u.raw
	Medium	YmAccLLYr	P68363;Q9BQE3	2	2	CID	M2(Oxidation), C4(Carbamidomethyl), C5(Carbamidomethyl), R9(Label:13C(6)15N(4))	22.23	0.06403	1	1	31	15	8863			144972	Heavy	Redundant	Not Used	1.84896	2	638.281	1275.56	-0.111041	47.3256	5711	5711	MS2	7/66	140211_Fujii_S3_4u.raw
	Medium	YmAccLLYr	P68363;Q9BQE3	2	2	CID	M2(Oxidation), C4(Carbamidomethyl), C5(Carbamidomethyl), R9(Label:13C(6)15N(4))	21.83	0.0705356	1	1	31	15						No Quan Values	Not Used		2	638.282	1275.56	0.0803586	51.11	6172	6172	MS2	6/66	140211_Fujii_S3_4u.raw
	Medium	YmAccLLYr	P68363;Q9BQE3	2	2	CID	M2(Oxidation), C4(Carbamidomethyl), C5(Carbamidomethyl), R9(Label:13C(6)15N(4))	21.46	0.0835961	1	1	31	17						No Quan Values	Not Used		2	638.282	1275.56	1.32445	49.498	5983	5983	MS2	11/66	140211_Fujii_S3_4u.raw
	Medium	YmAccLLYr	P68363;Q9BQE3	2	2	CID	M2(Oxidation), C4(Carbamidomethyl), C5(Carbamidomethyl), R9(Label:13C(6)15N(4))	21.31	0.0606476	1	1	30	21						No Quan Values	Not Used		2	638.278	1275.55	-4.99175	48.7635	6124	6124	MS2	7/66	140211_Fujii_S4_4u.raw
	Medium	YmAccLLYr	P68363;Q9BQE3	2	2	CID	M2(Oxidation), C4(Carbamidomethyl), C5(Carbamidomethyl), R9(Label:13C(6)15N(4))	20.93	0.0613499	1	1	30	16						No Quan Values	Not Used		2	638.278	1275.55	-5.85306	49.4051	6212	6212	MS2	6/66	140211_Fujii_S4_4u.raw
P07910	24.18	35	7	306	33.6495	5.08447	922.465	442776	1.23223	16	19.6829	Heterogeneous nuclear ribonucleoproteins C1/C2 OS=Homo sapiens GN=HNRNPC PE=1 SV=4 - [HNRPC_HUMAN]
	Confidence Icon	Sequence	Protein Accessions	# Proteins	# Protein Groups	Activation Type	Modifications	IonScore	Exp Value	Δ Score	Rank	Identity High	Homology Threshold	QuanResultID	# Missing Channels	# Single-Peak Channels	Area	Quan Channel	Quan Info	Quan Usage	Heavy/Light	Charge	m/z [Da]	MH+ [Da]	ΔM [ppm]	RT [min]	First Scan	Last Scan	MS Order	Ions Matched	Spectrum File	Annotation
	High	MIAGQVLDINLAAEPK	P07910	1	1	CID		96.83	1.56656e-08	1	1	40	25	6562			322660	Light	Unique	Used	1.28688	2	841.961	1682.91	-0.0433296	83.4643	10820	10820	MS2	13/154	140211_Fujii_S2_4u.raw
	High	MIAGQVLDINLAAEPK	P07910	1	1	CID		91.62	5.14423e-08	1	1	39	24	6562			322660	Light	Redundant	Not Used	1.28688	2	841.965	1682.92	4.67143	83.5921	10837	10837	MS2	13/154	140211_Fujii_S2_4u.raw
	High	VFIGNLNTLVVK	P07910	1	1	CID		72.75	1.63778e-06	1	1	36	24	6483			539787	Light	Unique	Used	1.18254	2	658.9	1316.79	-0.991275	81.0366	10505	10505	MS2	10/102	140211_Fujii_S2_4u.raw
	High	VFIGNLNTLVVK	P07910	1	1	CID		71.05	2.20259e-06	1	1	35	22	6483			539787	Light	Redundant	Not Used	1.18254	2	658.904	1316.8	4.66357	81.0941	10513	10513	MS2	10/102	140211_Fujii_S2_4u.raw
	High	VFIGNLNTLVVk	P07910	1	1	CID	K12(Label:13C(6))	65.63	6.16803e-06	1	1	34	23	6483			638320	Heavy	Redundant	Not Used	1.18254	2	661.91	1322.81	-0.977237	81.0176	10502	10502	MS2	16/102	140211_Fujii_S2_4u.raw
	High	VFIGNLNTLVVk	P07910	1	1	CID	K12(Label:13C(6))	62.84	9.35993e-06	1	1	33	21	6483			638320	Heavy	Redundant	Not Used	1.18254	2	661.913	1322.82	4.00591	81.0877	10512	10512	MS2	9/102	140211_Fujii_S2_4u.raw
	High	GFAFVQYVNER	P07910	1	1	CID		59.71	5.60719e-05	1	1	38	21	9584			261075	Light	Unique	Used	1.13983	2	665.333	1329.66	0.70108	70.9225	8546	8546	MS2	8/90	140211_Fujii_S3_4u.raw
	High	GFAFVQYVNEr	P07910	1	1	CID	R11(Label:13C(6)15N(4))	59.68	6.05512e-05	1	1	38	25	9584			294623	Heavy	Redundant	Not Used	1.13983	2	670.337	1339.67	-0.191633	71.0918	8568	8568	MS2	7/90	140211_Fujii_S3_4u.raw
	High	VFIGNLNTLVVK	P07910	1	1	CID		58.37	4.15534e-05	1	1	35	21	9844			151707	Light	Unique	Used	1.04725	2	658.901	1316.79	0.121159	81.1752	9722	9722	MS2	9/102	140211_Fujii_S3_4u.raw
	High	GFAFVQYVNER	P07910	1	1	CID		55.92	0.00012601	1	1	38	23	12879			273497	Light	Unique	Used	1.26535	2	665.329	1329.65	-6.45981	70.8884	8964	8964	MS2	9/90	140211_Fujii_S4_4u.raw
	High	GFAFVQYVNEr	P07910	1	1	CID	R11(Label:13C(6)15N(4))	55.79	0.000145525	1	1	38	25	6086			367347	Heavy	Unique	Used	1.34334	2	670.338	1339.67	1.3574	70.7741	9174	9174	MS2	8/90	140211_Fujii_S2_4u.raw
	High	VFIGNLNTLVVk	P07910	1	1	CID	K12(Label:13C(6))	55.05	6.79922e-05	1	1	34	18	13168			138324	Heavy	Unique	Used	1.46569	2	661.909	1322.81	-3.00742	81.1559	10201	10201	MS2	9/102	140211_Fujii_S4_4u.raw
	High	KSDVEAIFSK	P07910	1	1	CID		54.31	0.000247059	1	1	39	26	4808			189012	Light	Unique	Used	1.52507	2	562.303	1123.6	-0.550747	34.9485	4417	4417	MS2	6/104	140211_Fujii_S2_4u.raw
	High	KSDVEAIFSK	P07910	1	1	CID		54.03	0.000272605	0.796296	1	39	27	8398			138628	Light	Unique	Used	1.47283	2	562.303	1123.6	0.101107	34.8831	4144	4144	MS2	14/104	140211_Fujii_S3_4u.raw
	High	kSDVEAIFSk	P07910	1	1	CID	K1(Label:13C(6)), K10(Label:13C(6))	49.34	0.000791606	0.653061	1	39		11646			180091	Heavy	Unique	Used	1.1641	2	568.321	1135.63	-4.82235	35.061	4287	4287	MS2	11/104	140211_Fujii_S4_4u.raw
	High	SDVEAIFSk	P07910	1	1	CID	K9(Label:13C(6))	47.73	0.000977357	0.645833	1	38		12043			100800	Heavy	Unique	Used	1.08752	2	501.263	1001.52	-4.93292	45.0643	5619	5619	MS2	6/78	140211_Fujii_S4_4u.raw
	High	GFAFVQYVNER	P07910	1	1	CID		47.25	0.000949359	0.765957	1	38	26	12879			273497	Light	Redundant	Not Used	1.26535	2	665.329	1329.65	-5.26632	71.0516	8986	8986	MS2	8/90	140211_Fujii_S4_4u.raw
	High	NDKSEEEQSSSSVK	P07910	1	1	CID		46.61	0.000361242	0.702128	1	33							No Quan Values	Not Used		2	777.349	1553.69	-0.902105	4.45413	242	242	MS2	9/150	140211_Fujii_S2_4u.raw
	High	VFIGNLNTLVVK	P07910	1	1	CID		45.42	0.000869847	1	1	36	20	13168			107375	Light	Redundant	Not Used	1.46569	2	658.898	1316.79	-3.30885	81.1694	10203	10203	MS2	10/102	140211_Fujii_S4_4u.raw
	High	GFAFVQYVNER	P07910	1	1	CID		45.02	0.00165729	1	1	38	22	6086			273459	Light	Redundant	Not Used	1.34334	2	665.333	1329.66	-0.216977	70.7612	9172	9172	MS2	9/90	140211_Fujii_S2_4u.raw
	High	KSDVEAIFSK	P07910	1	1	CID		42.75	0.00372946	0.744186	1	39	26	4808			189012	Light	Redundant	Not Used	1.52507	2	562.304	1123.6	0.535675	34.784	4394	4394	MS2	6/104	140211_Fujii_S2_4u.raw
	High	GFAFVQYVNEr	P07910	1	1	CID	R11(Label:13C(6)15N(4))	42.51	0.00311943	1	1	38	20	9584			294623	Heavy	Redundant	Not Used	1.13983	2	670.337	1339.67	0.263966	70.8154	8534	8534	MS2	7/90	140211_Fujii_S3_4u.raw
	High	KSDVEAIFSK	P07910	1	1	CID		41.89	0.00414171	1	1	39	24	11646			158716	Light	Redundant	Not Used	1.1641	2	562.302	1123.6	-2.94088	34.9997	4279	4279	MS2	11/104	140211_Fujii_S4_4u.raw
	High	VFIGNLNTLVVk	P07910	1	1	CID	K12(Label:13C(6))	40.87	0.00177198	1	1	34	22	9844			157653	Heavy	Redundant	Not Used	1.04725	2	661.911	1322.81	-0.054428	81.1035	9715	9715	MS2	14/102	140211_Fujii_S3_4u.raw
	High	VFIGNLNTLVVk	P07910	1	1	CID	K12(Label:13C(6))	40.59	0.00192927	1	1	34	19	2804			36709.3	Heavy	Unique	Used	1.00953	2	661.91	1322.81	-0.608113	81.5826	9805	9805	MS2	13/102	140211_Fujii_S1_4u.raw
	High	VFIGNLNTLVVk	P07910	1	1	CID	K12(Label:13C(6))	37.78	0.00368462	1	1	34	20	2800			19988.2	Heavy	Unique	Used	1.47465	2	661.91	1322.81	-1.34636	81.3142	9776	9776	MS2	8/102	140211_Fujii_S1_4u.raw
	High	VFIGNLNTLVVK	P07910	1	1	CID		37.19	0.00553857	1	1	35	25	9844			151707	Light	Redundant	Not Used	1.04725	2	658.9	1316.79	-0.435058	81.1563	9720	9720	MS2	9/102	140211_Fujii_S3_4u.raw
	Medium	KSDVEAIFSK	P07910	1	1	CID		36.93	0.0140011	0.567568	1	39	30	8398			138628	Light	Redundant	Not Used	1.47283	2	562.304	1123.6	0.318391	34.759	4128	4128	MS2	6/104	140211_Fujii_S3_4u.raw
	Medium	kSDVEAIFSk	P07910	1	1	CID	K1(Label:13C(6)), K10(Label:13C(6))	36.68	0.015561	1	1	39	24	4808			286414	Heavy	Redundant	Not Used	1.52507	2	568.323	1135.64	-0.737696	34.9361	4415	4415	MS2	12/104	140211_Fujii_S2_4u.raw
	Medium	kSDVEAIFSk	P07910	1	1	CID	K1(Label:13C(6)), K10(Label:13C(6))	34.63	0.0248276	0.6	1	39	29	8398			202525	Heavy	Redundant	Not Used	1.47283	2	568.324	1135.64	0.444699	35.1031	4168	4168	MS2	12/104	140211_Fujii_S3_4u.raw
	Medium	SDVEAIFSk	P07910	1	1	CID	K9(Label:13C(6))	33.88	0.0242078	0.588235	1	38	29	8793			95358.8	Heavy	Unique	Used	1.50248	2	501.266	1001.52	-0.42317	45.1045	5443	5443	MS2	7/78	140211_Fujii_S3_4u.raw
	Medium	LKGDDLQAIKK	P07910	1	1	CID		30.11	0.0420221	1	1	37	24	7572			58037.8	Light	Unique	Used	1.19997	3	410.247	1228.73	-0.0862962	14.2482	1531	1531	MS2	6/100	140211_Fujii_S3_4u.raw
	Medium	SDVEAIFSK	P07910	1	1	CID		30.02	0.0494716	1	1	38	20	8793			66696.3	Light	Redundant	Not Used	1.50248	2	498.256	995.505	0.419964	45.1491	5449	5449	MS2	6/78	140211_Fujii_S3_4u.raw
	Medium	SDVEAIFSK	P07910	1	1	CID		28.71	0.0641975	1	1	38	23	5211			87164.8	Light	Unique	Used	1.07331	2	498.256	995.506	1.09438	44.9207	5766	5766	MS2	10/78	140211_Fujii_S2_4u.raw
	Medium	SDVEAIFSk	P07910	1	1	CID	K9(Label:13C(6))	27.28	0.0988656	0.185185	1	38		12043			100800	Heavy	Redundant	Not Used	1.08752	2	501.263	1001.52	-6.02989	45.2889	5649	5649	MS2	11/78	140211_Fujii_S4_4u.raw
Q08211	11.42	29	12	1270	140.869	6.84424	518.989	166594	1.23194	15	11.4797	ATP-dependent RNA helicase A OS=Homo sapiens GN=DHX9 PE=1 SV=4 - [DHX9_HUMAN]
	Confidence Icon	Sequence	Protein Accessions	# Proteins	# Protein Groups	Activation Type	Modifications	IonScore	Exp Value	Δ Score	Rank	Identity High	Homology Threshold	QuanResultID	# Missing Channels	# Single-Peak Channels	Area	Quan Channel	Quan Info	Quan Usage	Heavy/Light	Charge	m/z [Da]	MH+ [Da]	ΔM [ppm]	RT [min]	First Scan	Last Scan	MS Order	Ions Matched	Spectrum File	Annotation
	High	DINTDFLLVVLr	Q08211	1	1	CID	R12(Label:13C(6)15N(4))	80.83	4.5556e-07	0.753086	1	38		3212		1	38530.7	Heavy	Excluded by Method	Not Used		2	714.411	1427.81	0.769255	90.8424	11016	11016	MS2	10/114	140211_Fujii_S1_4u.raw
	High	LAAQScALSLVr	Q08211	1	1	CID	C6(Carbamidomethyl), R12(Label:13C(6)15N(4))	69.32	8.85896e-06	0.608696	1	40		5532			185574	Heavy	Unique	Used	1.29554	2	649.86	1298.71	-0.0495548	54.048	6976	6976	MS2	9/112	140211_Fujii_S2_4u.raw
	High	DINTDFLLVVLR	Q08211	1	1	CID		68.81	7.52309e-06	0.782609	1	38		3212		1	19004.5	Light	Excluded by Method	Not Used		2	709.407	1417.81	0.752269	90.8629	11019	11019	MS2	15/114	140211_Fujii_S1_4u.raw
	High	GMTLVTPLQLLLFASK	Q08211	1	1	CID		61.98	1.9333e-05	1	1	36	21	3271			39817.6	Light	Unique	Used	1.0687	2	866.508	1732.01	1.00333	92.0657	11167	11167	MS2	21/158	140211_Fujii_S1_4u.raw
	High	ELDALDANDELTPLGr	Q08211	1	1	CID	R16(Label:13C(6)15N(4))	58.87	8.97648e-05	1	1	39	21	2638			162295	Heavy	Unique	Used	1.60014	2	876.437	1751.87	-1.08655	74.4271	8995	8995	MS2	18/158	140211_Fujii_S1_4u.raw
	High	LAAQScALSLVr	Q08211	1	1	CID	C6(Carbamidomethyl), R12(Label:13C(6)15N(4))	58.71	0.000103026	0.576271	1	40		5532			185574	Heavy	Redundant	Not Used	1.29554	2	649.86	1298.71	-0.425528	54.2001	6996	6996	MS2	9/112	140211_Fujii_S2_4u.raw
	High	LAQFEPSQr	Q08211	1	1	CID	R9(Label:13C(6)15N(4))	58.51	8.06113e-05	0.59322	1	38		880			34206.1	Heavy	Unique	Used	1.01858	2	543.284	1085.56	-1.19211	21.4212	2379	2379	MS2	7/80	140211_Fujii_S1_4u.raw
	High	LAAQScALSLVR	Q08211	1	1	CID	C6(Carbamidomethyl)	46.4	0.00169868	0.630435	1	39		5532			143240	Light	Redundant	Not Used	1.29554	2	644.855	1288.7	-0.832388	53.9444	6962	6962	MS2	9/112	140211_Fujii_S2_4u.raw
	High	ETPFELIEALLK	Q08211	1	1	CID		45.71	0.00195359	1	1	39	24	3276			11090.3	Light	Unique	Used	1.05711	2	701.894	1402.78	-1.91216	92.4692	11201	11201	MS2	7/102	140211_Fujii_S1_4u.raw
	High	ETPFELIEALLk	Q08211	1	1	CID	K12(Label:13C(6))	44.93	0.00194266	1	1	39	24	3276			11723.6	Heavy	Redundant	Not Used	1.05711	2	704.904	1408.8	-1.72174	92.4887	11203	11203	MS2	9/102	140211_Fujii_S1_4u.raw
	High	LAAQScALSLVr	Q08211	1	1	CID	C6(Carbamidomethyl), R12(Label:13C(6)15N(4))	43.21	0.00362683	0.604651	1	40		2052			67424.7	Heavy	Unique	Used	1.23194	2	649.86	1298.71	0.138432	54.2838	6496	6496	MS2	7/112	140211_Fujii_S1_4u.raw
	High	LAQFEPSQr	Q08211	1	1	CID	R9(Label:13C(6)15N(4))	39.28	0.00674553	0.512821	1	38		4238			48762.1	Heavy	Unique	Used	0.889809	2	543.284	1085.56	-1.41701	21.4282	2569	2569	MS2	6/80	140211_Fujii_S2_4u.raw
	High	GMTLVTPLQLLLFASk	Q08211	1	1	CID	K16(Label:13C(6))	37.05	0.00400402	1	1	34	15	3271			42553.2	Heavy	Redundant	Not Used	1.0687	2	869.519	1738.03	1.14758	92.0724	11168	11168	MS2	8/158	140211_Fujii_S1_4u.raw
	Medium	LAAQScALSLVR	Q08211	1	1	CID	C6(Carbamidomethyl)	36.9	0.0155376	0.702703	1	40	25	2052			54730.5	Light	Redundant	Not Used	1.23194	2	644.855	1288.7	-1.6849	54.3212	6501	6501	MS2	9/112	140211_Fujii_S1_4u.raw
	Medium	TPLHEIALSIk	Q08211	1	1	CID	K11(Label:13C(6))	36.25	0.00908236	0.555556	1	37		2071			77875.1	Heavy	Unique	Used	1.26621	3	409.918	1227.74	-0.274025	54.9885	6582	6582	MS2	13/96	140211_Fujii_S1_4u.raw
	Medium	LGGIGQFLAk	Q08211	1	1	CID	K10(Label:13C(6))	36.15	0.0116113	0.666667	1	38	27	2367			82676.6	Heavy	Unique	Used	1.16526	2	505.31	1009.61	-1.31537	64.2484	7745	7745	MS2	11/82	140211_Fujii_S1_4u.raw
	Medium	LQISHEAAAcITGLr	Q08211	1	1	CID	C10(Carbamidomethyl), R15(Label:13C(6)15N(4))	34.51	0.0295234	1	1	40	25	2083	1		42479.7	Heavy	Excluded by Method	Not Used		3	550.627	1649.87	0.259022	55.0797	6593	6593	MS2	16/154	140211_Fujii_S1_4u.raw
	Medium	AAEcNIVVTQPr	Q08211	1	1	CID	C4(Carbamidomethyl), R12(Label:13C(6)15N(4))	33.98	0.0274362	0.647059	1	39	27	1112			45076.4	Heavy	Unique	Used	1.3047	2	684.352	1367.7	0.0622467	27.9736	3151	3151	MS2	13/114	140211_Fujii_S1_4u.raw
	Medium	GISHVIVDEIHER	Q08211	1	1	CID		33.97	0.033292	1	1	40	25	1658			80068.1	Light	Unique	Used	1.23822	3	501.935	1503.79	-1.42341	43.3152	5109	5109	MS2	12/114	140211_Fujii_S1_4u.raw
	Medium	TPLHEIALSIK	Q08211	1	1	CID		32.75	0.024288	0.515152	1	37		2071			68604.4	Light	Redundant	Not Used	1.26621	3	407.911	1221.72	-0.360627	55.0159	6585	6585	MS2	12/96	140211_Fujii_S1_4u.raw
	Medium	GISHVIVDEIHEr	Q08211	1	1	CID	R13(Label:13C(6)15N(4))	32.34	0.0476966	0.625	1	40	26	5121			151912	Heavy	Unique	Used	1.33078	3	505.271	1513.8	-0.445501	42.7307	5458	5458	MS2	11/114	140211_Fujii_S2_4u.raw
	Medium	ELDALDANDELTPLGR	Q08211	1	1	CID		32.28	0.0392797	1	1	39	24	2638			72817.6	Light	Redundant	Not Used	1.60014	2	871.433	1741.86	-0.62047	74.5304	9007	9007	MS2	17/158	140211_Fujii_S1_4u.raw
	Medium	ELDALDANDELTPLGR	Q08211	1	1	CID		31.36	0.0485476	1	1	39	18	2638			72817.6	Light	Redundant	Not Used	1.60014	2	871.433	1741.86	-0.62047	74.5372	9008	9008	MS2	11/158	140211_Fujii_S1_4u.raw
	Medium	LNQYFQk	Q08211	1	1	CID	K7(Label:13C(6))	31.05	0.0419708	0.451613	1	38		868			25909.3	Heavy	Unique	Used	1.12664	2	473.758	946.509	-0.0683289	20.9351	2328	2328	MS2	5/60	140211_Fujii_S1_4u.raw
	Medium	GmTLVTPLQLLLFASK	Q08211	1	1	CID	M2(Oxidation)	30.41	0.0347587	1	1	37	21	3230			64901.5	Light	Unique	Used	1.06941	2	874.508	1748.01	3.20484	91.2038	11061	11061	MS2	18/158	140211_Fujii_S1_4u.raw
	Medium	TPLHEIALSIk	Q08211	1	1	CID	K11(Label:13C(6))	29.43	0.0415621	0.62069	1	36	25	5554			76612.7	Heavy	Unique	Used	1.32937	3	409.918	1227.74	0.397106	54.4494	7028	7028	MS2	7/96	140211_Fujii_S2_4u.raw
	Medium	GISHVIVDEIHEr	Q08211	1	1	CID	R13(Label:13C(6)15N(4))	29.27	0.0977192	1	1	40	22	1658			99141.6	Heavy	Redundant	Not Used	1.23822	3	505.271	1513.8	-1.47364	43.2691	5103	5103	MS2	14/114	140211_Fujii_S1_4u.raw
	Medium	LAQFEPSQR	Q08211	1	1	CID		28.7	0.0711578	0.655172	1	38	25	880			35127.2	Light	Redundant	Not Used	1.01858	2	538.28	1075.55	-1.23275	21.4525	2383	2383	MS2	5/80	140211_Fujii_S1_4u.raw
	Medium	GmTLVTPLQLLLFASk	Q08211	1	1	CID	M2(Oxidation), K16(Label:13C(6))	24.67	0.0892219	1	1	35	21	3230			69406	Heavy	Redundant	Not Used	1.06941	2	877.518	1754.03	2.99224	91.197	11060	11060	MS2	17/158	140211_Fujii_S1_4u.raw
Q02543	42.61	46	8	176	20.7489	10.7114	1079.4	1.09388e+06	1.23139	17	11.2085	60S ribosomal protein L18a OS=Homo sapiens GN=RPL18A PE=1 SV=2 - [RL18A_HUMAN]
	Confidence Icon	Sequence	Protein Accessions	# Proteins	# Protein Groups	Activation Type	Modifications	IonScore	Exp Value	Δ Score	Rank	Identity High	Homology Threshold	QuanResultID	# Missing Channels	# Single-Peak Channels	Area	Quan Channel	Quan Info	Quan Usage	Heavy/Light	Charge	m/z [Da]	MH+ [Da]	ΔM [ppm]	RT [min]	First Scan	Last Scan	MS Order	Ions Matched	Spectrum File	Annotation
	High	SSGEIVYcGQVFEK	Q02543	1	1	CID	C8(Carbamidomethyl)	74.19	1.288e-06	1	1	36	24	9048			773235	Light	Unique	Used	1.14199	2	801.877	1602.75	0.0627304	53.0357	6405	6405	MS2	8/136	140211_Fujii_S3_4u.raw
	High	DLTTAGAVTQcYr	Q02543	1	1	CID	C11(Carbamidomethyl), R13(Label:13C(6)15N(4))	70.33	3.79537e-06	1	1	37	23	8582			720610	Heavy	Unique	Used	1.19523	2	733.353	1465.7	0.131962	40.0435	4782	4782	MS2	10/118	140211_Fujii_S3_4u.raw
	High	DLTTAGAVTQcYr	Q02543	1	1	CID	C11(Carbamidomethyl), R13(Label:13C(6)15N(4))	68.68	4.78382e-06	1	1	36	21	11824			1.36231e+06	Heavy	Unique	Used	1.24741	2	733.349	1465.69	-5.53143	39.7464	4882	4882	MS2	10/118	140211_Fujii_S4_4u.raw
	High	SSGEIVYcGQVFEk	Q02543	1	1	CID	C8(Carbamidomethyl), K14(Label:13C(6))	68.15	6.91286e-06	1	1	37	26	9048			883030	Heavy	Redundant	Not Used	1.14199	2	804.887	1608.77	0.0703287	52.9805	6399	6399	MS2	20/136	140211_Fujii_S3_4u.raw
	High	DLTTAGAVTQcYr	Q02543	1	1	CID	C11(Carbamidomethyl), R13(Label:13C(6)15N(4))	65.09	1.07945e-05	1	1	36	22	11824			1.36231e+06	Heavy	Redundant	Not Used	1.24741	2	733.348	1465.69	-5.86458	40.5471	4994	4994	MS2	11/118	140211_Fujii_S4_4u.raw
	High	DLTTAGAVTQcYr	Q02543	1	1	CID	C11(Carbamidomethyl), R13(Label:13C(6)15N(4))	64.99	1.3439e-05	1	1	37	21	8582			720610	Heavy	Redundant	Not Used	1.19523	2	733.353	1465.7	1.04809	39.7809	4744	4744	MS2	14/118	140211_Fujii_S3_4u.raw
	High	DLTTAGAVTQcYr	Q02543	1	1	CID	C11(Carbamidomethyl), R13(Label:13C(6)15N(4))	63.98	1.61378e-05	1	1	37	25	14766			437645	Heavy	Unique	Used	1.12358	2	733.352	1465.7	-0.534317	39.6524	4113	4113	MS2	8/118	140211_Fujii_S5_4u.raw
	High	SSGEIVYcGQVFEk	Q02543	1	1	CID	C8(Carbamidomethyl), K14(Label:13C(6))	61.61	2.81273e-05	1	1	37	23	12313			1.55434e+06	Heavy	Unique	Used	1.23139	2	804.883	1608.76	-4.93766	52.8582	6676	6676	MS2	7/136	140211_Fujii_S4_4u.raw
	High	DLTTAGAVTQcYr	Q02543	1	1	CID	C11(Carbamidomethyl), R13(Label:13C(6)15N(4))	61.54	2.82686e-05	1	1	37	20	8582			720610	Heavy	Redundant	Not Used	1.19523	2	733.352	1465.7	-0.617602	40.7405	4879	4879	MS2	8/118	140211_Fujii_S3_4u.raw
	High	DLTTAGAVTQcYr	Q02543	1	1	CID	C11(Carbamidomethyl), R13(Label:13C(6)15N(4))	61.14	3.09575e-05	1	1	37	26	5009			498922	Heavy	Unique	Used	1.2144	2	733.352	1465.7	-0.784171	39.7803	5061	5061	MS2	16/118	140211_Fujii_S2_4u.raw
	High	DLTTAGAVTQcYR	Q02543	1	1	CID	C11(Carbamidomethyl)	60.86	3.09683e-05	1	1	37	17	5009			410840	Light	Redundant	Not Used	1.2144	2	728.348	1455.69	-0.392108	39.9108	5079	5079	MS2	9/118	140211_Fujii_S2_4u.raw
	High	SSGEIVYcGQVFEk	Q02543	1	1	CID	C8(Carbamidomethyl), K14(Label:13C(6))	57.92	7.50677e-05	0.810345	1	37	28	15041			101626	Heavy	Unique	Used	1.30327	2	804.888	1608.77	0.677354	53.2181	5554	5554	MS2	10/136	140211_Fujii_S5_4u.raw
	High	SSGEIVYcGQVFEk	Q02543	1	1	CID	C8(Carbamidomethyl), K14(Label:13C(6))	57.46	7.13407e-05	1	1	37	22	12313			1.55434e+06	Heavy	Redundant	Not Used	1.23139	2	804.882	1608.76	-5.99996	53.9216	6807	6807	MS2	11/136	140211_Fujii_S4_4u.raw
	High	DLTTAGAVTQcYR	Q02543	1	1	CID	C11(Carbamidomethyl)	57.01	7.44512e-05	1	1	36	22	8582			602906	Light	Redundant	Not Used	1.19523	2	728.348	1455.69	-0.224393	39.912	4763	4763	MS2	9/118	140211_Fujii_S3_4u.raw
	High	DLTTAGAVTQcYr	Q02543	1	1	CID	C11(Carbamidomethyl), R13(Label:13C(6)15N(4))	52.02	0.000258132	1	1	37	22	5009			498922	Heavy	Redundant	Not Used	1.2144	2	733.353	1465.7	0.298531	39.6599	5044	5044	MS2	8/118	140211_Fujii_S2_4u.raw
	High	SSGEIVYcGQVFEK	Q02543	1	1	CID	C8(Carbamidomethyl)	51.55	0.000229548	1	1	36	18	15041			78226.4	Light	Redundant	Not Used	1.30327	2	801.876	1602.75	-0.927392	53.2248	5555	5555	MS2	9/136	140211_Fujii_S5_4u.raw
	High	DLTTAGAVTQcYR	Q02543	1	1	CID	C11(Carbamidomethyl)	50.39	0.000338222	1	1	36	21	5009			410840	Light	Redundant	Not Used	1.2144	2	728.348	1455.69	-0.475965	39.7158	5052	5052	MS2	8/118	140211_Fujii_S2_4u.raw
	High	VEEIAASK	Q02543	1	1	CID		49.77	0.000595729	0.72	1	38	29	7203			220732	Light	Unique	Used	1.1315	2	423.732	846.457	-0.0693032	7.85591	671	671	MS2	7/66	140211_Fujii_S3_4u.raw
	High	FWYFVSQLk	Q02543	1	1	CID	K9(Label:13C(6))	48.73	0.000929736	1	1	39	24	13367			343857	Heavy	Unique	Used	1.74363	2	612.328	1223.65	-5.94888	86.9242	10935	10935	MS2	6/68	140211_Fujii_S4_4u.raw
	High	DLTTAGAVTQcYR	Q02543	1	1	CID	C11(Carbamidomethyl)	48.59	0.000471796	1	1	36	23	11824			1.10049e+06	Light	Redundant	Not Used	1.24741	2	728.344	1455.68	-5.84287	40.5602	4996	4996	MS2	16/118	140211_Fujii_S4_4u.raw
	High	SSGEIVYcGQVFEK	Q02543	1	1	CID	C8(Carbamidomethyl)	47.8	0.000423195	1	1	35	22	12313			1.26227e+06	Light	Redundant	Not Used	1.23139	2	801.872	1602.74	-6.71584	52.9441	6686	6686	MS2	16/136	140211_Fujii_S4_4u.raw
	High	DLTTAGAVTQcYR	Q02543	1	1	CID	C11(Carbamidomethyl)	46.55	0.000770157	1	1	36	22	11824			1.10049e+06	Light	Redundant	Not Used	1.24741	2	728.344	1455.68	-5.5913	39.7024	4876	4876	MS2	9/118	140211_Fujii_S4_4u.raw
	High	DLTTAGAVTQcYR	Q02543	1	1	CID	C11(Carbamidomethyl)	46.14	0.000918157	1	1	37	20	14766			393685	Light	Redundant	Not Used	1.12358	2	728.348	1455.69	-0.392108	39.6935	4116	4116	MS2	16/118	140211_Fujii_S5_4u.raw
	High	VEEIAASK	Q02543	1	1	CID		43.72	0.00211248	0.636364	1	38		13761			228153	Light	Unique	Used	1.02994	2	423.732	846.457	-0.285623	7.96554	679	679	MS2	7/66	140211_Fujii_S5_4u.raw
	High	DLTTAGAVTQcYr	Q02543	1	1	CID	C11(Carbamidomethyl), R13(Label:13C(6)15N(4))	43.23	0.00173973	0.511628	1	36							No Quan Values	Not Used		2	733.349	1465.69	-4.53201	41.1548	5077	5077	MS2	15/118	140211_Fujii_S4_4u.raw
	High	VEEIAASk	Q02543	1	1	CID	K8(Label:13C(6))	43	0.00249842	1	1	38	23	13761			234255	Heavy	Redundant	Not Used	1.02994	2	426.742	852.477	-0.0540315	7.93523	675	675	MS2	7/66	140211_Fujii_S5_4u.raw
	High	VEEIAASk	Q02543	1	1	CID	K8(Label:13C(6))	42.8	0.00262666	0.72093	1	38	27	7203			249759	Heavy	Redundant	Not Used	1.1315	2	426.742	852.477	0.232358	7.8853	675	675	MS2	6/66	140211_Fujii_S3_4u.raw
	High	VEEIAASk	Q02543	1	1	CID	K8(Label:13C(6))	42.02	0.00306807	0.619048	1	38		10435			364978	Heavy	Unique	Used	1.12803	2	426.74	852.473	-5.06588	8.50026	727	727	MS2	6/66	140211_Fujii_S4_4u.raw
	High	SSGEIVYcGQVFEK	Q02543	1	1	CID	C8(Carbamidomethyl)	41.77	0.00221203	1	1	36	21	9048			773235	Light	Redundant	Not Used	1.14199	2	801.877	1602.75	-0.622739	52.9872	6400	6400	MS2	15/136	140211_Fujii_S3_4u.raw
	High	SSGEIVYcGQVFEK	Q02543	1	1	CID	C8(Carbamidomethyl)	40.39	0.00302571	1	1	36	22	15041			78226.4	Light	Redundant	Not Used	1.30327	2	801.877	1602.75	-0.546575	53.7263	5608	5608	MS2	13/136	140211_Fujii_S5_4u.raw
	High	SSGEIVYcGQVFEK	Q02543	1	1	CID	C8(Carbamidomethyl)	39.6	0.00288922	1	1	35	18						No Quan Values	Not Used		2	801.872	1602.74	-6.18269	54.439	6876	6876	MS2	6/136	140211_Fujii_S4_4u.raw
	High	SSGEIVYcGQVFEk	Q02543	1	1	CID	C8(Carbamidomethyl), K14(Label:13C(6))	39.01	0.0057589	1	1	37	23	5528	1		246316	Heavy	Excluded by Method	Not Used		2	804.887	1608.77	0.373841	53.8442	6949	6949	MS2	15/136	140211_Fujii_S2_4u.raw
	High	SSGEIVYcGQVFEK	Q02543	1	1	CID	C8(Carbamidomethyl)	38.28	0.00419777	1	1	35	20	12374		1	23796.2	Light	Excluded by Method	Not Used		2	801.874	1602.74	-4.27859	54.973	6941	6941	MS2	9/136	140211_Fujii_S4_4u.raw
	High	rPNTFF	Q02543	1	1	CID	R1(Label:13C(6)15N(4))	37.09	0.00920494	1	1	37	24	14670			106837	Heavy	Unique	Used	3.37517	2	396.207	791.407	-0.145442	35.7722	3717	3717	MS2	5/44	140211_Fujii_S5_4u.raw
	Medium	VEEIAASK	Q02543	1	1	CID		36.1	0.0130836	0.472222	1	38		10435			323554	Light	Redundant	Not Used	1.12803	2	423.73	846.452	-5.40522	8.47751	724	724	MS2	7/66	140211_Fujii_S4_4u.raw
	Medium	NFGIWLR	Q02543	1	1	CID		33.42	0.0227039	0.212121	1	38		12988		1	117524	Light	Excluded by Method	Not Used		2	453.251	905.494	-5.31084	74.533	9432	9432	MS2	6/62	140211_Fujii_S4_4u.raw
	Medium	SSGEIVYcGQVFEk	Q02543	1	1	CID	C8(Carbamidomethyl), K14(Label:13C(6))	32.5	0.0257833	0.625	1	37	26	5528	1		246316	Heavy	Excluded by Method	Not Used		2	804.887	1608.77	0.373841	53.8304	6947	6947	MS2	8/136	140211_Fujii_S2_4u.raw
	Medium	NFGIWLr	Q02543	1	1	CID	R7(Label:13C(6)15N(4))	31.07	0.0448654	0.419355	1	38		12978		1	64519.7	Heavy	Excluded by Method	Not Used		2	458.255	915.502	-5.55141	74.0275	9369	9369	MS2	6/62	140211_Fujii_S4_4u.raw
	High	SGTHNmYr	Q02543	1	1	CID	M6(Oxidation), R8(Label:13C(6)15N(4))	30.14	0.00658429	1	1	29	20	13616			29791.4	Heavy	Unique	Used	1.2983	2	496.218	991.429	0.386904	5.38595	343	343	MS2	5/66	140211_Fujii_S5_4u.raw
	Medium	NFGIWLr	Q02543	1	1	CID	R7(Label:13C(6)15N(4))	30.11	0.0579144	0.3	1	38		12978		1	64519.7	Heavy	Excluded by Method	Not Used		2	458.255	915.503	-4.75139	73.9624	9361	9361	MS2	6/62	140211_Fujii_S4_4u.raw
	Medium	NFGIWLr	Q02543	1	1	CID	R7(Label:13C(6)15N(4))	28.82	0.0835215	0.517241	1	39	28	9672			15426.8	Heavy	Unique	Used	0.726946	2	458.258	915.508	0.915426	74.2344	8946	8946	MS2	6/62	140211_Fujii_S3_4u.raw
	Medium	IFAPNHVVAk	Q02543	1	1	CID	K10(Label:13C(6))	28.54	0.0648709	0.413793	1	37		14327			34290.9	Heavy	Unique	Used	1.53737	2	551.329	1101.65	-0.28672	22.6195	2299	2299	MS2	12/84	140211_Fujii_S5_4u.raw
	Medium	VEEIAASK	Q02543	1	1	CID		28.5	0.0702737	0.535714	1	38	27	3546			118709	Light	Unique	Used	1.32019	2	423.732	846.456	-0.646157	8.35745	756	756	MS2	7/66	140211_Fujii_S2_4u.raw
	Medium	NFGIWLr	Q02543	1	1	CID	R7(Label:13C(6)15N(4))	28.45	0.0830902	0.464286	1	38	29						No Quan Values	Not Used		2	458.255	915.502	-5.61808	75.9863	9605	9605	MS2	6/62	140211_Fujii_S4_4u.raw
	Medium	SGTHNmYr	Q02543	1	1	CID	M6(Oxidation), R8(Label:13C(6)15N(4))	27.54	0.01066	1	1	29		13616			29791.4	Heavy	Redundant	Not Used	1.2983	2	496.218	991.429	-0.474976	5.40511	345	345	MS2	6/66	140211_Fujii_S5_4u.raw
	Medium	SGTHNmYr	Q02543	1	1	CID	M6(Oxidation), R8(Label:13C(6)15N(4))	20.8	0.0503217	1	1	29		7058			34125.3	Heavy	Unique	Used	1.28436	2	496.218	991.428	-0.659664	5.43737	353	353	MS2	4/66	140211_Fujii_S3_4u.raw
P40429	40.39	46	11	203	23.5624	10.9312	591.046	1.16379e+06	1.23096	26	10.21	60S ribosomal protein L13a OS=Homo sapiens GN=RPL13A PE=1 SV=2 - [RL13A_HUMAN]
	Confidence Icon	Sequence	Protein Accessions	# Proteins	# Protein Groups	Activation Type	Modifications	IonScore	Exp Value	Δ Score	Rank	Identity High	Homology Threshold	QuanResultID	# Missing Channels	# Single-Peak Channels	Area	Quan Channel	Quan Info	Quan Usage	Heavy/Light	Charge	m/z [Da]	MH+ [Da]	ΔM [ppm]	RT [min]	First Scan	Last Scan	MS Order	Ions Matched	Spectrum File	Annotation
	High	aEVQVLVLDGR	P40429	1	1	CID	N-Term(Acetyl)	73.69	2.90315e-06	0.783784	1	39		13305			452379	Light	Unique	Used	1.18875	2	620.845	1240.68	-5.23359	85.7606	10766	10766	MS2	15/108	140211_Fujii_S4_4u.raw
	High	aEVQVLVLDGr	P40429	1	1	CID	N-Term(Acetyl), R11(Label:13C(6)15N(4))	66.46	1.58951e-05	0.621212	1	39		13305			599762	Heavy	Redundant	Not Used	1.18875	2	625.85	1250.69	-4.28788	85.7669	10767	10767	MS2	9/108	140211_Fujii_S4_4u.raw
	High	aEVQVLVLDGr	P40429	1	1	CID	N-Term(Acetyl), R11(Label:13C(6)15N(4))	62.72	3.92103e-05	0.666667	1	39		9974			275284	Heavy	Unique	Used	1.02387	2	625.852	1250.7	-0.774198	85.8106	10233	10233	MS2	8/108	140211_Fujii_S3_4u.raw
	High	YQAVTATLEEK	P40429	1	1	CID		54.96	0.000223248	0.636364	1	39		4745			693463	Light	Unique	Used	1.22965	2	626.824	1252.64	-0.476018	32.9587	4136	4136	MS2	9/108	140211_Fujii_S2_4u.raw
	High	YQAVTATLEEK	P40429	1	1	CID		53.83	0.000289593	0.685185	1	39		14613			783730	Light	Unique	Used	1.12884	2	626.824	1252.64	-0.476018	33.0082	3424	3424	MS2	9/108	140211_Fujii_S5_4u.raw
	High	cEGINISGNFYr	P40429	1	1	CID	C1(Carbamidomethyl), R12(Label:13C(6)15N(4))	53.48	0.000107475	0.773585	1	35		12496			1.13262e+06	Heavy	Unique	Used	1.19044	2	720.331	1439.66	-3.99484	58.4203	7396	7396	MS2	8/112	140211_Fujii_S4_4u.raw
	High	cEGINISGNFYr	P40429	1	1	CID	C1(Carbamidomethyl), R12(Label:13C(6)15N(4))	53.19	0.000109619	1	1	34	23	12496			1.13262e+06	Heavy	Redundant	Not Used	1.19044	2	720.33	1439.65	-5.26672	59.0492	7478	7478	MS2	8/112	140211_Fujii_S4_4u.raw
	High	cEGINISGNFYr	P40429	1	1	CID	C1(Carbamidomethyl), R12(Label:13C(6)15N(4))	49.58	0.000287502	1	1	35	24	9220			437806	Heavy	Unique	Used	1.2928	2	720.334	1439.66	-0.00964724	58.5897	7072	7072	MS2	13/112	140211_Fujii_S3_4u.raw
	High	aEVQVLVLDGr	P40429	1	1	CID	N-Term(Acetyl), R11(Label:13C(6)15N(4))	49.54	0.000801003	0.64	1	39		9867			29680.5	Heavy	Unique	Used	1.22913	2	625.852	1250.7	-1.35981	81.851	9800	9800	MS2	8/108	140211_Fujii_S3_4u.raw
	High	cEGINISGNFYr	P40429	1	1	CID	C1(Carbamidomethyl), R12(Label:13C(6)15N(4))	47.75	0.000444883	0.6875	1	35		9220			437806	Heavy	Redundant	Not Used	1.2928	2	720.334	1439.66	-0.0944382	58.3452	7042	7042	MS2	9/112	140211_Fujii_S3_4u.raw
	High	aEVQVLVLDGr	P40429	1	1	CID	N-Term(Acetyl), R11(Label:13C(6)15N(4))	44.74	0.00245424	0.688889	1	39	30	15294			23257.8	Heavy	Unique	Used	1.31728	2	625.852	1250.7	-0.578994	85.8102	7827	7827	MS2	14/108	140211_Fujii_S5_4u.raw
	High	aEVQVLVLDGr	P40429	1	1	CID	N-Term(Acetyl), R11(Label:13C(6)15N(4))	44.61	0.00232817	0.511111	1	39		13191		1	35973.8	Heavy	Excluded by Method	Not Used		2	625.849	1250.69	-5.36151	82.1747	10322	10322	MS2	7/108	140211_Fujii_S4_4u.raw
	High	cEGINISGNFYR	P40429	1	1	CID	C1(Carbamidomethyl)	41.66	0.00141926	1	1	34	20	12496			951430	Light	Redundant	Not Used	1.19044	2	715.327	1429.65	-4.89889	58.4586	7401	7401	MS2	9/112	140211_Fujii_S4_4u.raw
	High	cEGINISGNFYR	P40429	1	1	CID	C1(Carbamidomethyl)	41.24	0.0017851	1	1	35	25	9220			343323	Light	Redundant	Not Used	1.2928	2	715.33	1429.65	-0.544253	58.5101	7062	7062	MS2	8/112	140211_Fujii_S3_4u.raw
	High	YQAVTATLEEK	P40429	1	1	CID		39.88	0.00719097	0.7	1	39	27	8326			1.21495e+06	Light	Unique	Used	1.19278	2	626.824	1252.64	-0.476018	32.6621	3871	3871	MS2	8/108	140211_Fujii_S3_4u.raw
	High	LAHEVGWk	P40429	1	1	CID	K8(Label:13C(6))	39.57	0.00809842	0.375	1	39		10855			175770	Heavy	Unique	Used	1.43323	2	473.264	945.52	-4.99422	16.5481	1831	1831	MS2	7/56	140211_Fujii_S4_4u.raw
	High	aEVQVLVLDGR	P40429	1	1	CID	N-Term(Acetyl)	39.03	0.00857678	1	1	39	22	15294			17655.9	Light	Redundant	Not Used	1.31728	2	620.849	1240.69	0.37461	85.8166	7828	7828	MS2	8/108	140211_Fujii_S5_4u.raw
	Medium	YQAVTATLEEk	P40429	1	1	CID	K11(Label:13C(6))	38.92	0.00978418	1	1	40	21	8326			1.44917e+06	Heavy	Redundant	Not Used	1.19278	2	629.834	1258.66	-0.754682	32.6868	3874	3874	MS2	7/108	140211_Fujii_S3_4u.raw
	Medium	YQAVTATLEEK	P40429	1	1	CID		37.99	0.0111119	0.605263	1	39	30	4745			693463	Light	Redundant	Not Used	1.22965	2	626.824	1252.64	-0.476018	33.108	4158	4158	MS2	9/108	140211_Fujii_S2_4u.raw
	High	cEGINISGNFYr	P40429	1	1	CID	C1(Carbamidomethyl), R12(Label:13C(6)15N(4))	36.56	0.00543169	1	1	35	20	5689			306635	Heavy	Unique	Used	1.37416	2	720.333	1439.66	-1.79026	58.5319	7545	7545	MS2	8/112	140211_Fujii_S2_4u.raw
	Medium	aEVQVLVLDGr	P40429	1	1	CID	N-Term(Acetyl), R11(Label:13C(6)15N(4))	36.24	0.017137	0.388889	1	39					50493.5		No Quan Values	Not Used		2	625.852	1250.7	-1.65262	85.8622	11143	11143	MS2	8/108	140211_Fujii_S2_4u.raw
	Medium	YQAVTATLEEK	P40429	1	1	CID		35.76	0.019153	0.5	1	39		4745			693463	Light	Redundant	Not Used	1.22965	2	626.825	1252.64	0.401035	32.8244	4117	4117	MS2	6/108	140211_Fujii_S2_4u.raw
	Medium	YQAVTATLEEK	P40429	1	1	CID		35.27	0.019405	0.685714	1	39	26	11565			1.75899e+06	Light	Unique	Used	1.20361	2	626.821	1252.63	-6.22562	32.7823	3983	3983	MS2	15/108	140211_Fujii_S4_4u.raw
	Medium	RGQAALDR	P40429	1	1	CID		35.17	0.0183974	0.285714	1	39		10323			323625	Light	Unique	Used	1.33575	2	443.744	886.481	-5.01726	6.24676	438	438	MS2	7/70	140211_Fujii_S4_4u.raw
	Medium	YTEVLk	P40429	1	1	CID	K6(Label:13C(6))	34.87	0.017139	0.657143	1	38	27	14069			140952	Heavy	Unique	Used	1.09287	2	379.723	758.439	0.0569296	14.101	1413	1413	MS2	5/42	140211_Fujii_S5_4u.raw
	Medium	YQAVTATLEEk	P40429	1	1	CID	K11(Label:13C(6))	34.6	0.0264387	1	1	40	21	14613			884704	Heavy	Redundant	Not Used	1.12884	2	629.834	1258.66	-0.657698	32.9699	3419	3419	MS2	7/108	140211_Fujii_S5_4u.raw
	Medium	GQAALDr	P40429	1	1	CID	R7(Label:13C(6)15N(4))	33.44	0.0236865	0.333333	1	38		13656			43130.3	Heavy	Unique	Used	1.28667	2	370.7	740.392	-0.461677	6.27849	451	451	MS2	5/58	140211_Fujii_S5_4u.raw
	Medium	FAYLGr	P40429	1	1	CID	R6(Label:13C(6)15N(4))	33.34	0.0212954	0.606061	1	37	27	14547			80396.5	Heavy	Unique	Used	1.21025	2	368.704	736.402	-0.044009	30.9296	3179	3179	MS2	5/42	140211_Fujii_S5_4u.raw
	Medium	FAYLGr	P40429	1	1	CID	R6(Label:13C(6)15N(4))	33.29	0.0208388	1	1	37	23	14547			80396.5	Heavy	Redundant	Not Used	1.21025	2	368.704	736.401	-0.541307	30.4848	3121	3121	MS2	5/42	140211_Fujii_S5_4u.raw
	Medium	YQAVTATLEEK	P40429	1	1	CID		33.11	0.0341568	0.484848	1	39	31						No Quan Values	Not Used		2	626.824	1252.64	-0.281117	33.6914	3999	3999	MS2	9/108	140211_Fujii_S3_4u.raw
	Medium	FAYLGr	P40429	1	1	CID	R6(Label:13C(6)15N(4))	33.04	0.0228184	0.575758	1	37	29	14547			80396.5	Heavy	Redundant	Not Used	1.21025	2	368.704	736.401	-0.209775	30.8043	3162	3162	MS2	5/42	140211_Fujii_S5_4u.raw
	Medium	YQAVTATLEEK	P40429	1	1	CID		31.89	0.0408994	0.625	1	39	27						No Quan Values	Not Used		2	626.821	1252.63	-6.03072	34.2766	4183	4183	MS2	9/108	140211_Fujii_S4_4u.raw
	Medium	GPYHFr	P40429	1	1	CID	R6(Label:13C(6)15N(4))	31.67	0.0178702	0.6875	1	35	25	10610			233820	Heavy	Unique	Used	1.09915	2	393.698	786.388	-5.48884	12.0194	1206	1206	MS2	5/42	140211_Fujii_S4_4u.raw
	Medium	rGQAALDr	P40429	1	1	CID	R1(Label:13C(6)15N(4)), R8(Label:13C(6)15N(4))	31.38	0.045086	0.193548	1	39		13632			287211	Heavy	Unique	Used	1.28432	2	453.754	906.502	-0.257862	5.75816	390	390	MS2	7/70	140211_Fujii_S5_4u.raw
	Medium	FAYLGr	P40429	1	1	CID	R6(Label:13C(6)15N(4))	30.69	0.0400531	1	1	37	21	11462			202074	Heavy	Unique	Used	1.3522	2	368.702	736.398	-5.5972	30.4211	3659	3659	MS2	5/42	140211_Fujii_S4_4u.raw
	Medium	mVVPAALk	P40429	1	1	CID	M1(Oxidation), K8(Label:13C(6))	29.96	0.0593441	0.666667	1	38	25	14370			96938.9	Heavy	Unique	Used	1.04979	2	425.762	850.516	-0.278055	24.2524	2471	2471	MS2	5/58	140211_Fujii_S5_4u.raw
	Medium	LAHEVGWk	P40429	1	1	CID	K8(Label:13C(6))	29.09	0.0723216	0.275862	1	38		14144			35534	Heavy	Unique	Used	1.72335	2	473.266	945.525	0.0408317	16.1414	1648	1648	MS2	6/56	140211_Fujii_S5_4u.raw
	Medium	kVVVVr	P40429	1	1	CID	K1(Label:13C(6)), R6(Label:13C(6)15N(4))	28.93	0.0129857	0.551724	1	31		7161			152668	Heavy	Unique	Used	1.40269	2	358.262	715.516	-0.214664	7.24645	587	587	MS2	5/52	140211_Fujii_S3_4u.raw
	Medium	FAYLGr	P40429	1	1	CID	R6(Label:13C(6)15N(4))	28.77	0.0609938	0.551724	1	37	27	14547			80396.5	Heavy	Redundant	Not Used	1.21025	2	368.704	736.402	-0.044009	30.4225	3112	3112	MS2	5/42	140211_Fujii_S5_4u.raw
	Medium	YTEVLK	P40429	1	1	CID		28.72	0.0536435	0.551724	1	37	27	14069			128974	Light	Redundant	Not Used	1.09287	2	376.713	752.419	0.121756	14.1071	1414	1414	MS2	5/42	140211_Fujii_S5_4u.raw
	Medium	RGQAALDR	P40429	1	1	CID		27.5	0.0930929	0.428571	1	38	30	13632			218717	Light	Redundant	Not Used	1.28432	2	443.746	886.484	-1.02389	5.73373	387	387	MS2	9/70	140211_Fujii_S5_4u.raw
	Medium	YTEVLk	P40429	1	1	CID	K6(Label:13C(6))	27.16	0.102212	0.481481	1	38	29	7554			151681	Heavy	Unique	Used	1.23227	2	379.723	758.44	0.700727	13.9385	1488	1488	MS2	5/42	140211_Fujii_S3_4u.raw
	Medium	KVVVVR	P40429	1	1	CID		26.53	0.0870426	0.259259	1	37		13725			92649.7	Light	Unique	Used	1.23937	2	350.247	699.487	-0.806576	7.27171	589	589	MS2	5/52	140211_Fujii_S5_4u.raw
	Medium	KVVVVR	P40429	1	1	CID		26.4	0.077775	0.346154	1	36		10411			208560	Light	Unique	Used	1.36101	2	350.245	699.483	-6.12929	7.9856	659	659	MS2	5/52	140211_Fujii_S4_4u.raw
	Medium	GPYHFr	P40429	1	1	CID	R6(Label:13C(6)15N(4))	25.01	0.102695	1	1	36	24	13933			94978.1	Heavy	Unique	Used	1.1482	2	393.7	786.392	0.177027	11.3341	1082	1082	MS2	5/42	140211_Fujii_S5_4u.raw
	Medium	kVVVVr	P40429	1	1	CID	K1(Label:13C(6)), R6(Label:13C(6)15N(4))	23.38	0.0466086	0.478261	1	31		13725			114827	Heavy	Redundant	Not Used	1.23937	2	358.261	715.516	-0.641176	7.26561	588	588	MS2	5/52	140211_Fujii_S5_4u.raw
P46778	33.13	25	6	160	18.5531	10.4917	719.437	964226	1.23012	13	22.0663	60S ribosomal protein L21 OS=Homo sapiens GN=RPL21 PE=1 SV=2 - [RL21_HUMAN]
	Confidence Icon	Sequence	Protein Accessions	# Proteins	# Protein Groups	Activation Type	Modifications	IonScore	Exp Value	Δ Score	Rank	Identity High	Homology Threshold	QuanResultID	# Missing Channels	# Single-Peak Channels	Area	Quan Channel	Quan Info	Quan Usage	Heavy/Light	Charge	m/z [Da]	MH+ [Da]	ΔM [ppm]	RT [min]	First Scan	Last Scan	MS Order	Ions Matched	Spectrum File	Annotation
	High	VYNVTQHAVGIVVNK	P46778	1	1	CID		98.45	1.02309e-08	0.887755	1	39	30	8892			143177	Light	Unique	Used	1.18652	2	820.959	1640.91	-0.153943	48.2882	5831	5831	MS2	21/136	140211_Fujii_S3_4u.raw
	High	VYNVTQHAVGIVVNK	P46778	1	1	CID		94.5	2.76577e-08	1	1	40	28	12152			401006	Light	Unique	Used	1.06188	2	820.953	1640.9	-7.59318	48.1677	6043	6043	MS2	11/136	140211_Fujii_S4_4u.raw
	High	VYNVTQHAVGIVVNk	P46778	1	1	CID	K15(Label:13C(6))	81.84	3.56449e-07	1	1	38	24	8892			132447	Heavy	Redundant	Not Used	1.18652	2	823.97	1646.93	0.743708	48.161	5814	5814	MS2	17/136	140211_Fujii_S3_4u.raw
	High	VYNVTQHAVGIVVNk	P46778	1	1	CID	K15(Label:13C(6))	79.02	7.11158e-07	1	1	38	25	8892			132447	Heavy	Redundant	Not Used	1.18652	2	823.97	1646.93	0.22487	48.3537	5840	5840	MS2	17/136	140211_Fujii_S3_4u.raw
	High	VYNVTQHAVGIVVNk	P46778	1	1	CID	K15(Label:13C(6))	77.54	1.13383e-06	1	1	39	22	12152			425819	Heavy	Redundant	Not Used	1.06188	2	823.964	1646.92	-6.5942	48.161	6042	6042	MS2	18/136	140211_Fujii_S4_4u.raw
	High	TNGkEPELLEPIPYEFMA	P46778	1	1	CID	K4(Label:13C(6))	64.78	2.5831e-05	1	1	40	17	10125			251757	Heavy	Unique	Used	0.993444	2	1042.52	2084.03	-0.514873	88.2058	10568	10568	MS2	12/168	140211_Fujii_S3_4u.raw
	High	TNGkEPELLEPIPYEFMA	P46778	1	1	CID	K4(Label:13C(6))	64.61	2.41293e-05	1	1	39	17	13425			379082	Heavy	Unique	Used	0.907363	2	1042.51	2084.02	-6.72376	88.1668	11117	11117	MS2	12/168	140211_Fujii_S4_4u.raw
	High	TNGKEPELLEPIPYEFMA	P46778	1	1	CID		45.93	0.00159799	1	1	39	18	13425			426410	Light	Redundant	Not Used	0.907363	2	1039.5	2078	-6.22061	88.1598	11116	11116	MS2	10/168	140211_Fujii_S4_4u.raw
	High	TNGKEPELLEPIPYEFMA	P46778	1	1	CID		44.96	0.00221652	1	1	39	17	10125			266060	Light	Redundant	Not Used	0.993444	2	1039.51	2078.01	-0.346198	88.2128	10569	10569	MS2	15/168	140211_Fujii_S3_4u.raw
	High	VYNVTQHAVGIVVNK	P46778	1	1	CID		44.44	0.0027269	0.772727	1	40	25	12152			401006	Light	Redundant	Not Used	1.06188	2	820.955	1640.9	-5.73336	48.6271	6106	6106	MS2	16/136	140211_Fujii_S4_4u.raw
	High	VYNVTQHAVGIVVNk	P46778	1	1	CID	K15(Label:13C(6))	42.46	0.00368904	1	1	39	21	12145			1.95158e+06	Heavy	Unique	Used	1.24252	3	549.645	1646.92	-6.23176	48.0608	6028	6028	MS2	16/136	140211_Fujii_S4_4u.raw
	High	VYNVTQHAVGIVVNk	P46778	1	1	CID	K15(Label:13C(6))	41.61	0.00399649	0.738095	1	38	26	14958			233762	Heavy	Unique	Used	1.23872	3	549.649	1646.93	-0.228014	48.599	5078	5078	MS2	15/136	140211_Fujii_S5_4u.raw
	High	VYNVTQHAVGIVVNk	P46778	1	1	CID	K15(Label:13C(6))	40.72	0.00481649	1	1	38	22	8885			1.02951e+06	Heavy	Unique	Used	1.29542	3	549.649	1646.93	0.550244	48.0552	5800	5800	MS2	16/136	140211_Fujii_S3_4u.raw
	High	VYNVTQHAVGIVVNk	P46778	1	1	CID	K15(Label:13C(6))	39.39	0.00659984	1	1	38	22	14958			233762	Heavy	Redundant	Not Used	1.23872	3	549.649	1646.93	-0.00565398	48.2386	5038	5038	MS2	13/136	140211_Fujii_S5_4u.raw
	Medium	VYNVTQHAVGIVVNK	P46778	1	1	CID		38.91	0.0091898	0.589744	1	39	31	14958			187148	Light	Redundant	Not Used	1.23872	3	547.642	1640.91	-0.348117	48.5567	5075	5075	MS2	14/136	140211_Fujii_S5_4u.raw
	Medium	TNGkEPELLEPIPYEFmA	P46778	1	1	CID	K4(Label:13C(6)), M17(Oxidation)	38.23	0.0102289	1	1	39	15	13362			441810	Heavy	Unique	Used	1.23012	2	1050.52	2100.03	-1.57723	86.8454	10924	10924	MS2	7/168	140211_Fujii_S4_4u.raw
	Medium	VYNVTQHAVGIVVNK	P46778	1	1	CID		35.17	0.0225634	1	1	39	23	12145			1.67563e+06	Light	Redundant	Not Used	1.24252	3	547.639	1640.9	-5.14641	48.6749	6112	6112	MS2	19/136	140211_Fujii_S4_4u.raw
	Medium	DSFLkr	P46778	1	1	CID	K5(Label:13C(6)), R6(Label:13C(6)15N(4))	33.21	0.0255478	0.575758	1	38	29	13975			35930.8	Heavy	Unique	Used	0.446037	2	391.231	781.454	0.291496	12.0827	1172	1172	MS2	5/44	140211_Fujii_S5_4u.raw
	Medium	VYNVTQHAVGIVVNk	P46778	1	1	CID	K15(Label:13C(6))	33.19	0.0272728	1	1	38	19	5323			765306	Heavy	Unique	Used	1.38069	3	549.649	1646.93	0.550244	47.8667	6171	6171	MS2	13/136	140211_Fujii_S2_4u.raw
	Medium	VYNVTQHAVGIVVNK	P46778	1	1	CID		32.93	0.0362644	1	1	39	21	5323			541941	Light	Redundant	Not Used	1.38069	3	547.642	1640.91	0.209821	48.1939	6213	6213	MS2	11/136	140211_Fujii_S2_4u.raw
	Medium	VYNVTQHAVGIVVNK	P46778	1	1	CID		30.79	0.0596082	1	1	39	23	1858			94563	Light	Unique	Used	1.44082	3	547.642	1640.91	-0.348117	48.6934	5824	5824	MS2	8/136	140211_Fujii_S1_4u.raw
	Medium	EPELLEPIPYEFMA	P46778	1	1	CID		30.19	0.0512577	1	1	38	14				33178.5		Indistinguishable Channels	Not Used		2	839.409	1677.81	1.25578	90.5047	10866	10866	MS2	5/126	140211_Fujii_S3_4u.raw
	Medium	DSFLKR	P46778	1	1	CID		29.65	0.0754955	0.533333	1	39	28	13975			80555.7	Light	Redundant	Not Used	0.446037	2	383.216	765.426	0.239616	12.0442	1169	1169	MS2	5/44	140211_Fujii_S5_4u.raw
	Medium	KGDIVDIK	P46778	1	1	CID		27.58	0.0867674	0.0714286	1	38		14126			499285	Light	Unique	Used	1.49234	2	444.264	887.52	0.125844	15.6543	1593	1593	MS2	4/76	140211_Fujii_S5_4u.raw
	Medium	EAHFVr	P46778	1	1	CID	R6(Label:13C(6)15N(4))	26.7	0.0798529	0.222222	1	36		7168			69992.9	Heavy	Unique	Used	1.01703	2	384.705	768.402	-0.719795	7.31169	596	596	MS2	5/40	140211_Fujii_S3_4u.raw
P06899	52.38	76	8	126	13.8956	10.3159	2127.03	4.43066e+06	1.22915	5	10.0217	Histone H2B type 1-J OS=Homo sapiens GN=HIST1H2BJ PE=1 SV=3 - [H2B1J_HUMAN]
	Confidence Icon	Sequence	Protein Accessions	# Proteins	# Protein Groups	Activation Type	Modifications	IonScore	Exp Value	Δ Score	Rank	Identity High	Homology Threshold	QuanResultID	# Missing Channels	# Single-Peak Channels	Area	Quan Channel	Quan Info	Quan Usage	Heavy/Light	Charge	m/z [Da]	MH+ [Da]	ΔM [ppm]	RT [min]	First Scan	Last Scan	MS Order	Ions Matched	Spectrum File	Annotation
	High	AMGIMNSFVNDIFEr	O60814;P06899	12	2	CID	R15(Label:13C(6)15N(4))	119.76	4.70284e-11	0.908333	1	37		6895			2.12631e+06	Heavy	Not Unique	Not Used	1.55296	2	877.419	1753.83	1.96255	89.0873	11640	11640	MS2	13/144	140211_Fujii_S2_4u.raw
	High	AmGIMNSFVNDIFER	O60814;P06899	12	2	CID	M2(Oxidation)	112.08	2.06274e-10	0.330357	1	36	27	10124			161355	Light	Not Unique	Not Used	1.2811	2	880.411	1759.81	0.11048	88.2331	10572	10572	MS2	11/144	140211_Fujii_S3_4u.raw
	High	AmGIMNSFVNDIFER	O60814;P06899	12	2	CID	M2(Oxidation)	107.45	4.95589e-10	0.327103	1	35	26	13424			2.6677e+06	Light	Not Unique	Not Used	1.1791	2	880.404	1759.8	-7.86661	88.1373	11113	11113	MS2	11/144	140211_Fujii_S4_4u.raw
	High	AmGIMNSFVNDIFEr	O60814;P06899	12	2	CID	M2(Oxidation), R15(Label:13C(6)15N(4))	103.44	1.40851e-09	0.456311	1	36	26	13424			3.16094e+06	Heavy	Redundant	Not Used	1.1791	2	885.409	1769.81	-6.28673	88.155	11115	11115	MS2	12/144	140211_Fujii_S4_4u.raw
	High	AmGIMNSFVNDIFEr	O60814;P06899	12	2	CID	M2(Oxidation), R15(Label:13C(6)15N(4))	103.23	1.90609e-09	0.446602	1	37	26	6827			1.98551e+06	Heavy	Not Unique	Not Used	1.17495	2	885.418	1769.83	3.30057	88.1843	11502	11502	MS2	12/144	140211_Fujii_S2_4u.raw
	High	AMGIMNSFVNDIFER	O60814;P06899	12	2	CID		103.02	2.19509e-09	1	1	37	25	3117			206607	Light	Not Unique	Not Used	1.20151	2	872.416	1743.83	3.35562	89.1246	10790	10790	MS2	13/144	140211_Fujii_S1_4u.raw
	High	AmGIMNSFVNDIFEr	O60814;P06899	12	2	CID	M2(Oxidation), R15(Label:13C(6)15N(4))	101.78	2.46249e-09	0.333333	1	36	25	10124			194057	Heavy	Redundant	Not Used	1.2811	2	885.415	1769.82	0.265759	88.2199	10570	10570	MS2	11/144	140211_Fujii_S3_4u.raw
	High	AMGIMNSFVNDIFEr	O60814;P06899	12	2	CID	R15(Label:13C(6)15N(4))	99.5	5.0042e-09	1	1	37	27	10182			161915	Heavy	Not Unique	Not Used	1.1294	2	877.419	1753.83	1.82335	89.0962	10689	10689	MS2	12/144	140211_Fujii_S3_4u.raw
	High	AMGIMNSFVNDIFEr	O60814;P06899	12	2	CID	R15(Label:13C(6)15N(4))	99	4.90981e-09	0.89899	1	37		13467			6.67732e+06	Heavy	Not Unique	Not Used	1.20241	2	877.413	1753.82	-4.78888	89.0644	11248	11248	MS2	10/144	140211_Fujii_S4_4u.raw
	High	AMGIMNSFVNDIFER	O60814;P06899	12	2	CID		98.91	5.37892e-09	1	1	37	22	10182			143364	Light	Redundant	Not Used	1.1294	2	872.415	1743.82	1.46558	89.103	10690	10690	MS2	10/144	140211_Fujii_S3_4u.raw
	High	AmGIMNSFVNDIFER	O60814;P06899	12	2	CID	M2(Oxidation)	98.53	5.12728e-09	0.393939	1	36	25	3071			258704	Light	Not Unique	Not Used	1.10948	2	880.415	1759.82	4.48048	88.2624	10666	10666	MS2	10/144	140211_Fujii_S1_4u.raw
	High	AmGIMNSFVNDIFER	O60814;P06899	12	2	CID	M2(Oxidation)	97.33	6.71285e-09	0.340206	1	36	23	6827			1.72061e+06	Light	Redundant	Not Used	1.17495	2	880.414	1759.82	3.6481	88.1905	11503	11503	MS2	11/144	140211_Fujii_S2_4u.raw
	High	AmGIMNSFVNDIFEr	O60814;P06899	12	2	CID	M2(Oxidation), R15(Label:13C(6)15N(4))	95.6	1.10445e-08	0.375	1	37	25	3071			303367	Heavy	Redundant	Not Used	1.10948	2	885.418	1769.83	3.30057	88.2285	10661	10661	MS2	12/144	140211_Fujii_S1_4u.raw
	High	AmGIMNSFVNDIFER	O60814;P06899	12	2	CID	M2(Oxidation)	88.88	4.58792e-08	0.426966	1	36	25	6827			1.72061e+06	Light	Redundant	Not Used	1.17495	2	880.413	1759.82	2.67699	88.2292	11509	11509	MS2	10/144	140211_Fujii_S2_4u.raw
	High	AmGImNSFVNDIFER	O60814;P06899	12	2	CID	M2(Oxidation), M5(Oxidation)	87.98	3.72577e-08	1	1	34	18	13292			1.02515e+06	Light	Not Unique	Not Used	1.178	2	888.402	1775.8	-6.58203	85.6602	10752	10752	MS2	10/144	140211_Fujii_S4_4u.raw
	High	AmGIMNSFVNDIFEr	O60814;P06899	12	2	CID	M2(Oxidation), R15(Label:13C(6)15N(4))	87.5	6.40181e-08	0.409091	1	36	24	10124			194057	Heavy	Redundant	Not Used	1.2811	2	885.415	1769.82	0.0588391	88.1808	10565	10565	MS2	10/144	140211_Fujii_S3_4u.raw
	High	AmGImNSFVNDIFER	O60814;P06899	12	2	CID	M2(Oxidation), M5(Oxidation)	86.87	5.69482e-08	1	1	35	26	9960			196635	Light	Not Unique	Not Used	1.11933	2	888.406	1775.81	-2.25133	85.6731	10215	10215	MS2	10/144	140211_Fujii_S3_4u.raw
	High	AmGImNSFVNDIFER	O60814;P06899	12	2	CID	M2(Oxidation), M5(Oxidation)	80.12	2.3735e-07	1	1	35	18	13342			221221	Light	Not Unique	Not Used	1.85829	2	888.403	1775.8	-5.55091	86.4476	10869	10869	MS2	11/144	140211_Fujii_S4_4u.raw
	High	AMGIMNSFVNDIFER	O60814;P06899	12	2	CID		79.86	3.91933e-07	1	1	37	21	6895			1.35952e+06	Light	Redundant	Not Used	1.55296	2	872.411	1743.81	-3.01453	89.0653	11637	11637	MS2	10/144	140211_Fujii_S2_4u.raw
	High	AmGImNSFVNDIFEr	O60814;P06899	12	2	CID	M2(Oxidation), M5(Oxidation), R15(Label:13C(6)15N(4))	78.53	4.50303e-07	1	1	36	19	9960			220099	Heavy	Redundant	Not Used	1.11933	2	893.411	1785.82	-1.05887	85.5467	10198	10198	MS2	11/144	140211_Fujii_S3_4u.raw
	High	AMGImNSFVNDIFEr	O60814;P06899	12	2	CID	M5(Oxidation), R15(Label:13C(6)15N(4))	77.86	4.87771e-07	0.24359	1	35	27	13380			957057	Heavy	Not Unique	Not Used	1.27846	2	885.409	1769.81	-7.25237	87.1518	10967	10967	MS2	10/144	140211_Fujii_S4_4u.raw
	High	AMGImNSFVNDIFER	O60814;P06899	12	2	CID	M5(Oxidation)	74.82	1.0976e-06		2	36	27	10124			161355	Light	Redundant	Not Used	1.2811	2	880.411	1759.81	0.11048	88.2331	10572	10572	MS2	9/144	140211_Fujii_S3_4u.raw
	High	AmGImNSFVNDIFEr	O60814;P06899	12	2	CID	M2(Oxidation), M5(Oxidation), R15(Label:13C(6)15N(4))	73.22	1.26731e-06	1	1	35	17	13292			1.47506e+06	Heavy	Redundant	Not Used	1.178	2	893.407	1785.81	-5.502	85.4678	10724	10724	MS2	10/144	140211_Fujii_S4_4u.raw
	High	AMGImNSFVNDIFER	O60814;P06899	12	2	CID	M5(Oxidation)	72.17	1.67763e-06	0.263889	1	35		13380			731973	Light	Redundant	Not Used	1.27846	2	880.405	1759.8	-7.10358	87.1586	10968	10968	MS2	11/144	140211_Fujii_S4_4u.raw
	High	AMGImNSFVNDIFER	O60814;P06899	12	2	CID	M5(Oxidation)	72.15	1.67927e-06		2	35	26	13424			2.6677e+06	Light	Redundant	Not Used	1.1791	2	880.404	1759.8	-7.86661	88.1373	11113	11113	MS2	9/144	140211_Fujii_S4_4u.raw
	High	AmGImNSFVNDIFER	O60814;P06899	12	2	CID	M2(Oxidation), M5(Oxidation)	70.17	2.82714e-06	1	1	35	17	15290			34986.5	Light	Not Unique	Not Used	1.1327	2	888.408	1775.81	-0.464066	85.5468	7807	7807	MS2	10/144	140211_Fujii_S5_4u.raw
	High	AMGIMNSFVNDIFEr	O60814;P06899	12	2	CID	R15(Label:13C(6)15N(4))	68.77	5.22993e-06	0.811594	1	37		6895			2.12631e+06	Heavy	Redundant	Not Used	1.55296	2	877.415	1753.82	-2.97921	89.0585	11636	11636	MS2	12/144	140211_Fujii_S2_4u.raw
	High	AMGImNSFVNDIFEr	O60814;P06899	12	2	CID	M5(Oxidation), R15(Label:13C(6)15N(4))	67.7	6.30048e-06		2	36	25	10124			194057	Heavy	Redundant	Not Used	1.2811	2	885.415	1769.82	0.265759	88.2199	10570	10570	MS2	9/144	140211_Fujii_S3_4u.raw
	High	AMGImNSFVNDIFER	O60814;P06899	12	2	CID	M5(Oxidation)	64.29	1.35178e-05		2	36	23	6827			1.72061e+06	Light	Redundant	Not Used	1.17495	2	880.414	1759.82	3.6481	88.1905	11503	11503	MS2	9/144	140211_Fujii_S2_4u.raw
	High	AmGImNSFVNDIFEr	O60814;P06899	12	2	CID	M2(Oxidation), M5(Oxidation), R15(Label:13C(6)15N(4))	64.27	1.19902e-05	1	1	36	19	15290			39904.6	Heavy	Redundant	Not Used	1.1327	2	893.411	1785.82	-0.990513	85.5261	7805	7805	MS2	9/144	140211_Fujii_S5_4u.raw
	High	AMGImNSFVNDIFER	O60814;P06899	12	2	CID	M5(Oxidation)	59.78	3.84492e-05		2	36	25	3071			258704	Light	Redundant	Not Used	1.10948	2	880.415	1759.82	4.48048	88.2624	10666	10666	MS2	18/144	140211_Fujii_S1_4u.raw
	High	AMGImNSFVNDIFEr	O60814;P06899	12	2	CID	M5(Oxidation), R15(Label:13C(6)15N(4))	59.54	4.45804e-05		2	37	25	3071			303367	Heavy	Redundant	Not Used	1.10948	2	885.418	1769.83	3.30057	88.2285	10661	10661	MS2	8/144	140211_Fujii_S1_4u.raw
	High	AmGIMNSFVNDIFEr	O60814;P06899	12	2	CID	M2(Oxidation), R15(Label:13C(6)15N(4))	59.47	3.36679e-05		2	35	27	13380			957057	Heavy	Redundant	Not Used	1.27846	2	885.409	1769.81	-7.25237	87.1518	10967	10967	MS2	9/144	140211_Fujii_S4_4u.raw
	High	AMGIMNSFVNDIFER	O60814;P06899	12	2	CID		58.67	5.1548e-05	1	1	37	16	13467			5.55326e+06	Light	Redundant	Not Used	1.20241	2	872.41	1743.81	-4.06457	89.0683	11249	11249	MS2	11/144	140211_Fujii_S4_4u.raw
	High	AMGImNSFVNDIFEr	O60814;P06899	12	2	CID	M5(Oxidation), R15(Label:13C(6)15N(4))	56.58	8.81342e-05		2	37	26	6827			1.98551e+06	Heavy	Redundant	Not Used	1.17495	2	885.418	1769.83	3.30057	88.1843	11502	11502	MS2	8/144	140211_Fujii_S2_4u.raw
	High	AMGImNSFVNDIFEr	O60814;P06899	12	2	CID	M5(Oxidation), R15(Label:13C(6)15N(4))	55.76	8.25582e-05		2	36	26	13424			3.16094e+06	Heavy	Redundant	Not Used	1.1791	2	885.409	1769.81	-6.28673	88.155	11115	11115	MS2	9/144	140211_Fujii_S4_4u.raw
	High	HAVSEGTk	O60814;P06899	12	2	CID	K8(Label:13C(6))	53.94	0.000208886	0.740741	1	38	30	13573			148332	Heavy	Not Unique	Not Used	1.20872	2	417.724	834.44	-1.19624	4.25876	219	219	MS2	7/62	140211_Fujii_S5_4u.raw
	High	AmGIMNSFVNDIFER	O60814;P06899	12	2	CID	M2(Oxidation)	53.11	0.000135112		2	35		13380			731973	Light	Redundant	Not Used	1.27846	2	880.405	1759.8	-7.10358	87.1586	10968	10968	MS2	8/144	140211_Fujii_S4_4u.raw
	High	AMGImNSFVNDIFEr	O60814;P06899	12	2	CID	M5(Oxidation), R15(Label:13C(6)15N(4))	52.39	0.000225227	0.326923	1	37	19	10067			165797	Heavy	Not Unique	Not Used	1.22497	2	885.417	1769.83	2.26598	87.2329	10435	10435	MS2	11/144	140211_Fujii_S3_4u.raw
	High	AMGImNSFVNDIFEr	O60814;P06899	12	2	CID	M5(Oxidation), R15(Label:13C(6)15N(4))	51.84	0.000235669		2	36	24	10124			194057	Heavy	Redundant	Not Used	1.2811	2	885.415	1769.82	0.0588391	88.1808	10565	10565	MS2	9/144	140211_Fujii_S3_4u.raw
	High	AmGImNSFVNDIFER	O60814;P06899	12	2	CID	M2(Oxidation), M5(Oxidation)	50.94	0.000248459	1	1	36	16	15290			34986.5	Light	Redundant	Not Used	1.1327	2	888.409	1775.81	0.635785	85.75	7822	7822	MS2	10/144	140211_Fujii_S5_4u.raw
	High	AMGImNSFVNDIFER	O60814;P06899	12	2	CID	M5(Oxidation)	50.53	0.000313773		2	36	25	6827			1.72061e+06	Light	Redundant	Not Used	1.17495	2	880.413	1759.82	2.67699	88.2292	11509	11509	MS2	9/144	140211_Fujii_S2_4u.raw
	High	QVHPDTGISSk	O60814;P06899	12	2	CID	K11(Label:13C(6))	48.31	0.00107063	0.791667	1	39	26	13742			781392	Heavy	Not Unique	Not Used	1.21547	3	392.21	1174.61	-1.22275	7.69082	644	644	MS2	14/110	140211_Fujii_S5_4u.raw
	High	HAVSEGTK	O60814;P06899	12	2	CID		47.74	0.000709247	0.770833	1	37	27	10272			40874	Light	Not Unique	Not Used	1.0047	2	414.714	828.42	-1.44117	4.29345	246	246	MS2	6/62	140211_Fujii_S4_4u.raw
	High	QVHPDTGISSk	O60814;P06899	12	2	CID	K11(Label:13C(6))	41.33	0.00535591	0.756098	1	39	26	7184			721934	Heavy	Not Unique	Not Used	1.17878	3	392.21	1174.62	-0.521269	7.53596	628	628	MS2	13/110	140211_Fujii_S3_4u.raw
	High	AMGImNSFVNDIFER	O60814;P06899	12	2	CID	M5(Oxidation)	40.86	0.00226827	0.170732	1	35	19	13380			731973	Light	Redundant	Not Used	1.27846	2	880.404	1759.8	-7.17294	87.2938	10987	10987	MS2	11/144	140211_Fujii_S4_4u.raw
	High	IAGEASr	O60814;P06899	12	2	CID	R7(Label:13C(6)15N(4))	38.73	0.00555966	0.102564	1	37		10285		1	55662.4	Heavy	Excluded by Method	Not Used		2	357.193	713.379	-3.85137	5.3137	325	325	MS2	6/52	140211_Fujii_S4_4u.raw
	High	AmGImNSFVNDIFEr	O60814;P06899	12	2	CID	M2(Oxidation), M5(Oxidation), R15(Label:13C(6)15N(4))	37.13	0.00523802	1	1	35	17	13292			1.47506e+06	Heavy	Redundant	Not Used	1.178	2	893.408	1785.81	-5.09186	86.049	10809	10809	MS2	12/144	140211_Fujii_S4_4u.raw
	Medium	HAVSEGTK	O60814;P06899	12	2	CID		36.58	0.00946179	0.567568	1	37		13573			122718	Light	Redundant	Not Used	1.20872	2	414.714	828.42	-0.999113	4.26483	220	220	MS2	7/62	140211_Fujii_S5_4u.raw
	Medium	kESYSIYVYk	P06899	4	1	CID	K1(Label:13C(6)), K10(Label:13C(6))	35.65	0.0195354	0.611111	1	39	29	8464			265371	Heavy	Unique	Used	1.31489	2	646.352	1291.7	-0.440117	37.2795	4427	4427	MS2	8/96	140211_Fujii_S3_4u.raw
	Medium	AmGIMNSFVNDIFEr	O60814;P06899	12	2	CID	M2(Oxidation), R15(Label:13C(6)15N(4))	35.23	0.0117117		2	37	19	10067			165797	Heavy	Redundant	Not Used	1.22497	2	885.417	1769.83	2.26598	87.2329	10435	10435	MS2	9/144	140211_Fujii_S3_4u.raw
	Medium	QVHPDTGISSk	O60814;P06899	12	2	CID	K11(Label:13C(6))	34.87	0.0237046	0.685714	1	39	26	3521			423581	Heavy	Not Unique	Not Used	1.06473	3	392.21	1174.62	-0.599212	8.05035	711	711	MS2	13/110	140211_Fujii_S2_4u.raw
	Medium	AmGIMNSFVNDIFER	O60814;P06899	12	2	CID	M2(Oxidation)	34.48	0.00985587		2	35	19	13380			731973	Light	Redundant	Not Used	1.27846	2	880.404	1759.8	-7.17294	87.2938	10987	10987	MS2	9/144	140211_Fujii_S4_4u.raw
	Medium	QVHPDTGISSk	O60814;P06899	12	2	CID	K11(Label:13C(6))	34.35	0.0250854	0.617647	1	39	27	10423			1.28402e+06	Heavy	Not Unique	Not Used	1.17899	3	392.208	1174.61	-5.2758	8.21234	690	690	MS2	13/110	140211_Fujii_S4_4u.raw
	Medium	QVHPDTGISSK	O60814;P06899	12	2	CID		33.37	0.0277535	1	1	39	22	10423			1.08909e+06	Light	Redundant	Not Used	1.17899	3	390.202	1168.59	-3.12011	8.4421	719	719	MS2	11/110	140211_Fujii_S4_4u.raw
	Medium	KESYSIYVYK	P06899	4	1	CID		32.77	0.0335299	0.606061	1	39	28	11711			595971	Light	Unique	Used	1.22915	2	640.329	1279.65	-4.75666	37.2851	4555	4555	MS2	7/96	140211_Fujii_S4_4u.raw
	Medium	LLLPGELAK	O60814;P06899	12	2	CID		32.22	0.0111861	0.0625	1	33		15137			2.36672e+06	Light	Not Unique	Not Used	1.17926	2	477.305	953.603	0.0887976	58.981	6093	6093	MS2	11/64	140211_Fujii_S5_4u.raw
	Medium	kESYSIYVYk	P06899	4	1	CID	K1(Label:13C(6)), K10(Label:13C(6))	31.63	0.0522516	0.375	1	40		11711			732541	Heavy	Redundant	Not Used	1.22915	2	646.348	1291.69	-5.92137	37.2787	4554	4554	MS2	8/96	140211_Fujii_S4_4u.raw
	Medium	LLLPGELAK	O60814;P06899	12	2	CID		31.34	0.0127805	0.290323	1	33							No Quan Values	Not Used		2	477.305	953.603	-0.167222	63.0215	6445	6445	MS2	8/64	140211_Fujii_S5_4u.raw
	Medium	KESYSIYVYK	P06899	4	1	CID		30.82	0.0558447	1	1	39	24	14697			193512	Light	Unique	Used	1.15457	2	640.332	1279.66	-0.463954	37.8535	3928	3928	MS2	9/96	140211_Fujii_S5_4u.raw
	Medium	LLLPGELAk	O60814;P06899	12	2	CID	K9(Label:13C(6))	30	0.00835		3	30		15137			2.7913e+06	Heavy	Redundant	Not Used	1.17926	2	480.315	959.623	-0.216644	58.9424	6088	6088	MS2	6/64	140211_Fujii_S5_4u.raw
	Medium	kESYSIYVYk	P06899	4	1	CID	K1(Label:13C(6)), K10(Label:13C(6))	29.96	0.0736755	1	1	39	22	4898			238853	Heavy	Unique	Used	1.39393	2	646.351	1291.7	-1.19615	37.0374	4689	4689	MS2	10/96	140211_Fujii_S2_4u.raw
	Medium	IAGEASr	O60814;P06899	12	2	CID	R7(Label:13C(6)15N(4))	29.71	0.046397	0.266667	1	37		3343			50941	Heavy	Not Unique	Not Used	1.21665	2	357.194	713.381	-0.25794	5.3162	338	338	MS2	6/52	140211_Fujii_S2_4u.raw
	Medium	ESYSIYVYk	P06899	4	1	CID	K9(Label:13C(6))	29.56	0.0556078	0.466667	1	38	30	14954			365887	Heavy	Unique	Used	1.14289	2	579.294	1157.58	-0.291696	48.6778	5087	5087	MS2	7/70	140211_Fujii_S5_4u.raw
	Medium	QVHPDTGISSK	O60814;P06899	12	2	CID		29.37	0.0682106	0.62069	1	38	25	13742			633698	Light	Redundant	Not Used	1.21547	3	390.204	1168.6	0.483737	7.55257	626	626	MS2	13/110	140211_Fujii_S5_4u.raw
	Medium	IAGEASr	O60814;P06899	12	2	CID	R7(Label:13C(6)15N(4))	28.96	0.0534912	0.103448	1	37		13589		1	60310.7	Heavy	Excluded by Method	Not Used		2	357.194	713.381	-1.02796	4.51559	257	257	MS2	6/52	140211_Fujii_S5_4u.raw
	Medium	ESYSIYVYK	P06899	4	1	CID		28.07	0.0643315	1	1	37	15	14954			326925	Light	Redundant	Not Used	1.14289	2	576.285	1151.56	-0.0921558	48.6841	5088	5088	MS2	6/70	140211_Fujii_S5_4u.raw
	Medium	ESYSIYVYK	P06899	4	1	CID		27.96	0.0591836	1	1	36	20	12154		1	435880	Light	Excluded by Method	Not Used		2	576.282	1151.56	-4.65035	48.308	6061	6061	MS2	5/70	140211_Fujii_S4_4u.raw
	Medium	LAHYNk	O60814;P06899	11	2	CID	K6(Label:13C(6))	27.78	0.0608545	0.357143	1	36		13602			47039.8	Heavy	Not Unique	Not Used	1.2248	2	376.213	751.418	-1.61417	4.69471	281	281	MS2	7/44	140211_Fujii_S5_4u.raw
	Medium	LLLPGELAk	O60814;P06899	12	2	CID	K9(Label:13C(6))	27	0.0236439		3	31		12503			5.33065e+06	Heavy	Redundant	Not Used	1.08682	2	480.312	959.618	-5.87737	58.7701	7440	7440	MS2	6/64	140211_Fujii_S4_4u.raw
	Medium	LLLPGELAK	O60814;P06899	12	2	CID		24.57	0.0665112		3	34		2207			212179	Light	Redundant	Not Used	1.10275	2	477.305	953.602	-0.871275	59.1617	7086	7086	MS2	6/64	140211_Fujii_S1_4u.raw
	Medium	LLLPGELAk	O60814;P06899	12	2	CID	K9(Label:13C(6))	23.89	0.0373612		3	30		9230			2.23568e+06	Heavy	Redundant	Not Used	1.1681	2	480.315	959.623	0.0377691	58.7297	7088	7088	MS2	6/64	140211_Fujii_S3_4u.raw
	Medium	LLLPGELAk	O60814;P06899	12	2	CID	K9(Label:13C(6))	22.48	0.0531041	0.136364	1	30							No Quan Values	Not Used		2	480.315	959.623	-0.0894375	62.7841	6418	6418	MS2	10/64	140211_Fujii_S5_4u.raw
	Medium	LLLPGELAk	O60814;P06899	12	2	CID	K9(Label:13C(6))	20.95	0.0755315		4	30	21						No Quan Values	Not Used		2	480.315	959.623	-0.0258342	64.6241	6575	6575	MS2	3/64	140211_Fujii_S5_4u.raw
	Medium	LLLPGELAk	O60814;P06899	12	2	CID	K9(Label:13C(6))	20.84	0.0717		3	30	21						No Quan Values	Not Used		2	480.315	959.622	-0.789074	64.8093	6586	6586	MS2	3/64	140211_Fujii_S5_4u.raw
	Medium	LLLPGELAk	O60814;P06899	12	2	CID	K9(Label:13C(6))	19.26	0.0990117		2	30							No Quan Values	Not Used		2	480.315	959.623	-0.216644	60.9556	6278	6278	MS2	10/64	140211_Fujii_S5_4u.raw
O00410	2.28	2	2	1097	123.55	4.94482	45.5	192496	1.22869	1		Importin-5 OS=Homo sapiens GN=IPO5 PE=1 SV=4 - [IPO5_HUMAN]
	Confidence Icon	Sequence	Protein Accessions	# Proteins	# Protein Groups	Activation Type	Modifications	IonScore	Exp Value	Δ Score	Rank	Identity High	Homology Threshold	QuanResultID	# Missing Channels	# Single-Peak Channels	Area	Quan Channel	Quan Info	Quan Usage	Heavy/Light	Charge	m/z [Da]	MH+ [Da]	ΔM [ppm]	RT [min]	First Scan	Last Scan	MS Order	Ions Matched	Spectrum File	Annotation
	Medium	EGFVEYTEQVVk	O00410	1	1	CID	K12(Label:13C(6))	37.9	0.0114905	1	1	39	24	5894			222914	Heavy	Unique	Used	1.22869	2	717.368	1433.73	2.49783	64.6377	8373	8373	MS2	9/108	140211_Fujii_S2_4u.raw
	Medium	VSDILHSIFSSYk	O00410	1	1	CID	K13(Label:13C(6))	32.76	0.0436708	0.606061	1	40	27	6657	1		162079	Heavy	Excluded by Method	Not Used		3	501.272	1501.8	1.01552	85.4012	11075	11075	MS2	14/114	140211_Fujii_S2_4u.raw
Q9Y490	8.7	26	14	2541	269.599	6.07471	828.159	705175	1.22302	18	10.4942	Talin-1 OS=Homo sapiens GN=TLN1 PE=1 SV=3 - [TLN1_HUMAN]
	Confidence Icon	Sequence	Protein Accessions	# Proteins	# Protein Groups	Activation Type	Modifications	IonScore	Exp Value	Δ Score	Rank	Identity High	Homology Threshold	QuanResultID	# Missing Channels	# Single-Peak Channels	Area	Quan Channel	Quan Info	Quan Usage	Heavy/Light	Charge	m/z [Da]	MH+ [Da]	ΔM [ppm]	RT [min]	First Scan	Last Scan	MS Order	Ions Matched	Spectrum File	Annotation
	High	AVSSAIAQLLGEVAQGNENYAGIAAr	Q9Y490	1	1	CID	R26(Label:13C(6)15N(4))	90.26	7.46448e-08	1	1	40	22	3137			396065	Heavy	Unique	Used	1.30301	3	861.789	2583.35	4.67135	89.5223	10843	10843	MS2	28/266	140211_Fujii_S1_4u.raw
	High	TLAESALQLLYTAk	Q9Y490	1	1	CID	K14(Label:13C(6))	86.21	1.19307e-07	0.883721	1	38	28	6810			1.4532e+06	Heavy	Unique	Used	1.2427	2	764.443	1527.88	4.00381	87.9327	11464	11464	MS2	11/138	140211_Fujii_S2_4u.raw
	High	LAQAAQSSVATITr	Q9Y490	1	1	CID	R14(Label:13C(6)15N(4))	85.24	2.14545e-07	0.788235	1	39		1269			78363.9	Heavy	Unique	Used	1.17085	2	713.898	1426.79	-0.673474	32.1247	3691	3691	MS2	10/138	140211_Fujii_S1_4u.raw
	High	TLAESALQLLYTAk	Q9Y490	1	1	CID	K14(Label:13C(6))	79.83	4.96562e-07	0.875	1	38	28	3056			602973	Heavy	Unique	Used	1.23162	2	764.444	1527.88	4.96255	87.9981	10629	10629	MS2	11/138	140211_Fujii_S1_4u.raw
	High	TLAESALQLLYTAK	Q9Y490	1	1	CID		77.29	1.19635e-06	0.844156	1	39	30	3056			484119	Light	Redundant	Not Used	1.23162	2	761.434	1521.86	4.9739	88.0188	10632	10632	MS2	20/138	140211_Fujii_S1_4u.raw
	High	LNEAAAGLNQAATELVQASr	Q9Y490	1	1	CID	R20(Label:13C(6)15N(4))	72.09	5.37983e-06	1	1	40	23	2823			101230	Heavy	Unique	Used	1.26965	2	1019.03	2037.06	1.26029	82.5441	9924	9924	MS2	12/220	140211_Fujii_S1_4u.raw
	High	TLAESALQLLYTAK	Q9Y490	1	1	CID		72.01	4.0792e-06	0.861111	1	39	27	6810			1.16939e+06	Light	Redundant	Not Used	1.2427	2	761.433	1521.86	3.93116	87.9452	11466	11466	MS2	11/138	140211_Fujii_S2_4u.raw
	High	AVSSAIAQLLGEVAQGNENYAGIAAr	Q9Y490	1	1	CID	R26(Label:13C(6)15N(4))	69.85	8.21385e-06	1	1	40	20				36768.9		No Quan Values	Not Used		2	1292.18	2583.35	4.79468	89.5507	10847	10847	MS2	16/266	140211_Fujii_S1_4u.raw
	High	LAQAAQSSVATITR	Q9Y490	1	1	CID		69.5	8.25806e-06	1	1	39	26	1269			66929.2	Light	Redundant	Not Used	1.17085	2	708.893	1416.78	-0.614503	32.1071	3689	3689	MS2	8/138	140211_Fujii_S1_4u.raw
	High	AVAEQIPLLVQGVR	Q9Y490	1	1	CID		64.15	1.15378e-05	1	1	36	25	6445			266261	Light	Unique	Used	0.720171	2	746.949	1492.89	3.44755	80.022	10369	10369	MS2	15/122	140211_Fujii_S2_4u.raw
	High	TLAESALQLLYTAk	Q9Y490	1	1	CID	K14(Label:13C(6))	56.96	0.000113071	0.719298	1	38		10112			36674.1	Heavy	Unique	Used	1.62769	2	764.441	1527.87	1.44717	87.9941	10539	10539	MS2	12/138	140211_Fujii_S3_4u.raw
	High	AVAEQIPLLVQGVr	Q9Y490	1	1	CID	R14(Label:13C(6)15N(4))	55.31	8.62716e-05	1	1	35	22	2776			72703	Heavy	Unique	Used	1.10075	2	751.95	1502.89	0.196804	80.1493	9640	9640	MS2	14/122	140211_Fujii_S1_4u.raw
	High	AVASAAAALVLk	Q9Y490	1	1	CID	K12(Label:13C(6))	54.27	5.7613e-05	0.759259	1	33		2198			33375.9	Heavy	Unique	Used	1.21926	2	545.849	1090.69	-1.45106	58.85	7047	7047	MS2	7/88	140211_Fujii_S1_4u.raw
	High	SNTSPEELGPLANQLTSDYGR	Q9Y490	1	1	CID		53.98	0.000235567	1	1	38	20	2757			91916.5	Light	Unique	Used	1.0706	2	1125.04	2249.07	-0.311635	79.1551	9536	9536	MS2	13/232	140211_Fujii_S1_4u.raw
	High	GAAAHPDSEEQQQr	Q9Y490	1	1	CID	R14(Label:13C(6)15N(4))	51.12	0.000143332	1	1	33	21	5			21826.5	Heavy	Unique	Used	0.695478	2	767.349	1533.69	-0.452981	4.37147	231	231	MS2	16/116	140211_Fujii_S1_4u.raw
	High	AVSSAIAQLLGEVAQGNENYAGIAAR	Q9Y490	1	1	CID		51.1	0.000611683	1	1	40	18				23987.5		No Quan Values	Not Used		2	1287.18	2573.35	5.27534	89.5716	10850	10850	MS2	10/266	140211_Fujii_S1_4u.raw
	High	AVAEQIPLLVQGVR	Q9Y490	1	1	CID		48.44	0.000485512	1	1	36	22	2776			66048.4	Light	Redundant	Not Used	1.10075	2	746.946	1492.88	-0.395542	80.2701	9655	9655	MS2	16/122	140211_Fujii_S1_4u.raw
	High	VLVQNAAGSQEk	Q9Y490	1	1	CID	K12(Label:13C(6))	39.48	0.00818909	1	1	39	24	3715			106288	Heavy	Unique	Used	1.0129	2	625.345	1249.68	-1.19506	11.2398	1161	1161	MS2	8/108	140211_Fujii_S2_4u.raw
	High	LLAALLEDEGGSGrPLLQAAk	Q9Y490	1	1	CID	R14(Label:13C(6)15N(4)), K21(Label:13C(6))	38.17	0.00477791	0.631579	1	36		2824			81999.5	Heavy	Unique	Used	1.23952	3	713.41	2138.22	0.605886	82.5511	9925	9925	MS2	18/184	140211_Fujii_S1_4u.raw
	Medium	NLGTALAELR	Q9Y490	1	1	CID		36.18	0.0171344	0.555556	1	39	30	2332			20328.9	Light	Unique	Used	1.46176	2	529.305	1057.6	1.89776	63.2843	7618	7618	MS2	8/98	140211_Fujii_S1_4u.raw
	Medium	LNEAAAGLNQAATELVQASr	Q9Y490	1	1	CID	R20(Label:13C(6)15N(4))	34.51	0.0308332	0.657143	1	40	26	2826			79901	Heavy	Unique	Used	1.31139	3	679.692	2037.06	0.744334	82.589	9930	9930	MS2	18/220	140211_Fujii_S1_4u.raw
	Medium	QAAASATQTIAAAQHAASTPk	Q9Y490	1	1	CID	K21(Label:13C(6))	33.63	0.0378889	0.647059	1	40	27	1589			141117	Heavy	Unique	Used	1.13873	3	667.686	2001.04	-1.21151	41.4658	4877	4877	MS2	11/228	140211_Fujii_S1_4u.raw
	Medium	VLVQNAAGSQEK	Q9Y490	1	1	CID		32.35	0.0432503	0.6875	1	39	25	388			55216.8	Light	Unique	Used	1.22679	2	622.335	1243.66	-1.01467	11.2869	1109	1109	MS2	14/108	140211_Fujii_S1_4u.raw
	Medium	QEDVIATANLSR	Q9Y490	1	1	CID		30.93	0.0632065	0.645161	1	40	25	1479			57338.6	Light	Unique	Used	1.07682	2	658.843	1316.68	-1.16097	38.3988	4485	4485	MS2	8/128	140211_Fujii_S1_4u.raw
	Medium	AVAEQIPLLVQGVr	Q9Y490	1	1	CID	R14(Label:13C(6)15N(4))	28.1	0.0411985	0.571429	1	35	27	6445			191754	Heavy	Redundant	Not Used	0.720171	2	751.953	1502.9	3.44573	79.8193	10342	10342	MS2	8/122	140211_Fujii_S2_4u.raw
	Medium	ALGDLISATk	Q9Y490	1	1	CID	K10(Label:13C(6))	27.58	0.0905209	0.428571	1	38	30	1887		1	45568.6	Heavy	Excluded by Method	Not Used		2	497.797	994.586	-1.35946	49.3363	5896	5896	MS2	8/82	140211_Fujii_S1_4u.raw
Q9NUQ6	11.83	14	5	558	61.6907	9.64209	301.869	408863	1.21813	9	21.3916	SPATS2-like protein OS=Homo sapiens GN=SPATS2L PE=1 SV=2 - [SPS2L_HUMAN]
	Confidence Icon	Sequence	Protein Accessions	# Proteins	# Protein Groups	Activation Type	Modifications	IonScore	Exp Value	Δ Score	Rank	Identity High	Homology Threshold	QuanResultID	# Missing Channels	# Single-Peak Channels	Area	Quan Channel	Quan Info	Quan Usage	Heavy/Light	Charge	m/z [Da]	MH+ [Da]	ΔM [ppm]	RT [min]	First Scan	Last Scan	MS Order	Ions Matched	Spectrum File	Annotation
	High	AVQAFVDGSAIQVLk	Q9NUQ6	1	1	CID	K15(Label:13C(6))	78.37	8.29612e-07	0.846154	1	38	29	6301			315209	Heavy	Unique	Used	1.22558	2	776.447	1551.89	1.72038	76.5381	9918	9918	MS2	11/140	140211_Fujii_S2_4u.raw
	High	AVQAFVDGSAIQVLK	Q9NUQ6	1	1	CID		64.15	2.521e-05	0.8125	1	39	28	6301			270711	Light	Redundant	Not Used	1.22558	2	773.437	1545.87	2.50858	76.5447	9919	9919	MS2	19/140	140211_Fujii_S2_4u.raw
	High	AVQAFVDGSAIQVLK	Q9NUQ6	1	1	CID		63.63	2.90236e-05	0.6875	1	39		6301			270711	Light	Redundant	Not Used	1.22558	2	773.437	1545.87	1.561	76.6221	9930	9930	MS2	19/140	140211_Fujii_S2_4u.raw
	High	SQGSGNEAEPLGk	Q9NUQ6	1	1	CID	K13(Label:13C(6))	47.32	0.000751607	1	1	37	23	3605			144644	Heavy	Unique	Used	1.04405	2	640.313	1279.62	-1.97392	9.25683	883	883	MS2	9/134	140211_Fujii_S2_4u.raw
	High	TPcSSLLPLLNAHAATSGk	Q9NUQ6	1	1	CID	C3(Carbamidomethyl), K19(Label:13C(6))	42.88	0.00428155	1	1	40	17	6117			462877	Heavy	Unique	Used	1.02077	3	648.682	1944.03	-0.505429	71.587	9286	9286	MS2	23/192	140211_Fujii_S2_4u.raw
	High	aELNTHVNVk	Q9NUQ6	1	1	CID	N-Term(Acetyl), K10(Label:13C(6))	40.86	0.00645617	0.707317	1	40	27	4735			448504	Heavy	Unique	Used	1.22276	2	586.822	1172.64	-0.574299	32.5408	4076	4076	MS2	10/90	140211_Fujii_S2_4u.raw
	Medium	TPcSSLLPLLNAHAATSGk	Q9NUQ6	1	1	CID	C3(Carbamidomethyl), K19(Label:13C(6))	39.62	0.00902075	1	1	40	18	9617			208102	Heavy	Unique	Used	1.52327	3	648.682	1944.03	0.153891	71.9878	8679	8679	MS2	17/192	140211_Fujii_S3_4u.raw
	Medium	aELNTHVNVk	Q9NUQ6	1	1	CID	N-Term(Acetyl), K10(Label:13C(6))	38.88	0.0102306	0.692308	1	40	27	1289			86852.3	Heavy	Unique	Used	1.21813	2	586.822	1172.64	-0.4702	32.7149	3761	3761	MS2	12/90	140211_Fujii_S1_4u.raw
	Medium	TPcSSLLPLLNAHAATSGK	Q9NUQ6	1	1	CID	C3(Carbamidomethyl)	36.48	0.018521	1	1	40	23	9617			135470	Light	Redundant	Not Used	1.52327	3	646.675	1938.01	-0.796945	72.2716	8712	8712	MS2	10/192	140211_Fujii_S3_4u.raw
	Medium	TPcSSLLPLLNAHAATSGK	Q9NUQ6	1	1	CID	C3(Carbamidomethyl)	36.31	0.0192252	1	1	40	22	6126			242978	Light	Unique	Used	1.05617	3	646.675	1938.01	-0.513501	71.8237	9318	9318	MS2	10/192	140211_Fujii_S2_4u.raw
	Medium	SQGSGNEAEPLGk	Q9NUQ6	1	1	CID	K13(Label:13C(6))	35.15	0.0129987	1	1	37	20	7270			77541.5	Heavy	Unique	Used	1.16398	2	640.314	1279.62	-0.35219	8.88631	816	816	MS2	8/134	140211_Fujii_S3_4u.raw
	Medium	aELNTHVNVK	Q9NUQ6	1	1	CID	N-Term(Acetyl)	32.19	0.0416423	0.40625	1	39		1289			73347.3	Light	Redundant	Not Used	1.21813	2	583.811	1166.62	-0.797337	32.7886	3771	3771	MS2	8/90	140211_Fujii_S1_4u.raw
	Medium	FScDIEQLK	Q9NUQ6	1	1	CID	C3(Carbamidomethyl)	28.29	0.0448462	0.357143	1	36		5123			77918.2	Light	Unique	Used	1.96048	2	570.274	1139.54	0.341929	42.7928	5467	5467	MS2	5/76	140211_Fujii_S2_4u.raw
	Medium	SQGSGNEAEPLGK	Q9NUQ6	1	1	CID		28.09	0.0520826	1	1	36	19	3605			138541	Light	Redundant	Not Used	1.04405	2	637.304	1273.6	-0.938829	9.26325	884	884	MS2	14/134	140211_Fujii_S2_4u.raw
Q9NZI8	18.89	20	8	577	63.4412	9.20264	544.465	525095	1.21775	11	13.1625	Insulin-like growth factor 2 mRNA-binding protein 1 OS=Homo sapiens GN=IGF2BP1 PE=1 SV=2 - [IF2B1_HUMAN]
	Confidence Icon	Sequence	Protein Accessions	# Proteins	# Protein Groups	Activation Type	Modifications	IonScore	Exp Value	Δ Score	Rank	Identity High	Homology Threshold	QuanResultID	# Missing Channels	# Single-Peak Channels	Area	Quan Channel	Quan Info	Quan Usage	Heavy/Light	Charge	m/z [Da]	MH+ [Da]	ΔM [ppm]	RT [min]	First Scan	Last Scan	MS Order	Ions Matched	Spectrum File	Annotation
	High	LYIGNLNESVTPADLEK	Q9NZI8	1	1	CID		89.53	9.78908e-08	0.877778	1	40	29	6342			489832	Light	Unique	Used	1.11472	2	938.49	1875.97	1.94408	77.7824	10072	10072	MS2	22/168	140211_Fujii_S2_4u.raw
	High	LLVPTQYVGAIIGk	Q9NZI8	1	1	CID	K14(Label:13C(6))	79.04	1.42202e-07	1	1	31							No Quan Values	Not Used		2	739.459	1477.91	1.58596	87.2195	10433	10433	MS2	15/120	140211_Fujii_S3_4u.raw
	High	LYIGNLNESVTPADLEk	Q9NZI8	1	1	CID	K17(Label:13C(6))	76.39	2.00913e-06	1	1	40	22	6342			554714	Heavy	Redundant	Not Used	1.11472	2	941.501	1882	2.65804	77.9149	10088	10088	MS2	12/168	140211_Fujii_S2_4u.raw
	High	TVNELQNLTAAEVVVPR	Q9NZI8	1	1	CID		69.03	8.76432e-06	1	1	39	21	9862			62764.7	Light	Unique	Used	1.21775	2	927.011	1853.01	0.632653	81.7281	9787	9787	MS2	13/178	140211_Fujii_S3_4u.raw
	High	LYIGNLNESVTPADLEk	Q9NZI8	1	1	CID	K17(Label:13C(6))	65.21	2.70417e-05	1	1	40	23	9765			123884	Heavy	Unique	Used	1.71893	2	941.497	1881.99	-1.68773	78.0616	9375	9375	MS2	21/168	140211_Fujii_S3_4u.raw
	High	LLVPTQYVGAIIGk	Q9NZI8	1	1	CID	K14(Label:13C(6))	62.71	7.87621e-06	0.777778	1	32		6756			764323	Heavy	Unique	Used	1.02803	2	739.455	1477.9	-3.53505	87.1814	11340	11340	MS2	16/120	140211_Fujii_S2_4u.raw
	High	DQTPDENDQVIVk	Q9NZI8	1	1	CID	K13(Label:13C(6))	60.21	5.37377e-05	0.8	1	38	29	8029			108430	Heavy	Unique	Used	1.24722	2	753.872	1506.74	-0.566937	25.1793	2908	2908	MS2	10/132	140211_Fujii_S3_4u.raw
	High	TVNELQNLTAAEVVVPr	Q9NZI8	1	1	CID	R17(Label:13C(6)15N(4))	54.56	0.00022029	1	1	39	20	6498			235033	Heavy	Unique	Used	1.11807	2	932.016	1863.02	1.62915	81.8893	10619	10619	MS2	14/178	140211_Fujii_S2_4u.raw
	High	DQTPDENDQVIVK	Q9NZI8	1	1	CID		53.3	0.000189199	1	1	37	23	8029			86227.4	Light	Redundant	Not Used	1.24722	2	750.862	1500.72	-0.252243	25.2712	2916	2916	MS2	16/132	140211_Fujii_S3_4u.raw
	High	DQTPDENDQVIVK	Q9NZI8	1	1	CID		48.42	0.000574081	1	1	37	24	4415			213941	Light	Unique	Used	1.20982	2	750.861	1500.72	-1.39102	25.2233	3081	3081	MS2	11/132	140211_Fujii_S2_4u.raw
	High	DQTPDENDQVIVk	Q9NZI8	1	1	CID	K13(Label:13C(6))	44.06	0.00225378	1	1	38	24	4415			256248	Heavy	Redundant	Not Used	1.20982	2	753.872	1506.74	-1.21507	25.1885	3078	3078	MS2	14/132	140211_Fujii_S2_4u.raw
	High	MVIITGPPEAQFk	Q9NZI8;Q9Y6M1	2	2	CID	K13(Label:13C(6))	43.53	0.00334703	0.727273	1	40	27	5998			119403	Heavy	Not Unique	Not Used	1.71877	2	718.899	1436.79	-0.581405	68.0058	8806	8806	MS2	7/108	140211_Fujii_S2_4u.raw
	High	TVNELQNLTAAEVVVPr	Q9NZI8	1	1	CID	R17(Label:13C(6)15N(4))	41.8	0.00437709	1	1	39	21	6498			235033	Heavy	Redundant	Not Used	1.11807	2	932.014	1863.02	-0.00891428	81.6524	10586	10586	MS2	9/178	140211_Fujii_S2_4u.raw
	High	AISVHSTPEGcSSAck	Q9NZI8	1	1	CID	C11(Carbamidomethyl), C15(Carbamidomethyl), K16(Label:13C(6))	39.52	0.00289826	1	1	35	22	7438			65117	Heavy	Unique	Used	1.46522	3	566.263	1696.77	0.484026	11.9151	1218	1218	MS2	12/140	140211_Fujii_S3_4u.raw
	Medium	MVIITGPPEAQFk	Q9NZI8;Q9Y6M1	2	2	CID	K13(Label:13C(6))	35.27	0.0222726	1	1	39	24	6003		1	39674.9	Heavy	Excluded by Method	Not Used		2	718.9	1436.79	0.268199	68.1824	8828	8828	MS2	11/108	140211_Fujii_S2_4u.raw
	Medium	RLEIEHSVPK	Q9NZI8	1	1	CID		34.74	0.0226455	0.4	1	39		4065			153606	Light	Unique	Used	1.13026	3	403.231	1207.68	-0.745522	17.5044	2031	2031	MS2	8/98	140211_Fujii_S2_4u.raw
	Medium	DQTPDENDQVIVk	Q9NZI8	1	1	CID	K13(Label:13C(6))	31.91	0.0368143	0.5625	1	38	29	8029			108430	Heavy	Redundant	Not Used	1.24722	2	753.871	1506.74	-1.62015	25.0981	2899	2899	MS2	8/132	140211_Fujii_S3_4u.raw
	Medium	TVNELQNLTAAEVVVPR	Q9NZI8	1	1	CID		30.73	0.0603529	0.645161	1	39	25	6498			210214	Light	Redundant	Not Used	1.11807	2	927.009	1853.01	-0.684881	81.4826	10564	10564	MS2	10/178	140211_Fujii_S2_4u.raw
	Medium	QQQVDIPLR	Q9NZI8	1	1	CID		30.32	0.0670714	0.5	1	39	29	8549			31091.2	Light	Unique	Used	1.51494	2	548.809	1096.61	0.248359	39.047	4655	4655	MS2	7/80	140211_Fujii_S3_4u.raw
	Medium	AISVHSTPEGcSSAck	Q9NZI8	1	1	CID	C11(Carbamidomethyl), C15(Carbamidomethyl), K16(Label:13C(6))	24.02	0.0984751	0.541667	1	35	25	3783			145982	Heavy	Unique	Used	1.37428	3	566.262	1696.77	-0.703028	12.436	1322	1322	MS2	8/140	140211_Fujii_S2_4u.raw
Q96KK5	64.06	57	7	128	13.8978	10.8872	1087.12	5.96943e+06	1.21047	16	10.5329	Histone H2A type 1-H OS=Homo sapiens GN=HIST1H2AH PE=1 SV=3 - [H2A1H_HUMAN]
	Confidence Icon	Sequence	Protein Accessions	# Proteins	# Protein Groups	Activation Type	Modifications	IonScore	Exp Value	Δ Score	Rank	Identity High	Homology Threshold	QuanResultID	# Missing Channels	# Single-Peak Channels	Area	Quan Channel	Quan Info	Quan Usage	Heavy/Light	Charge	m/z [Da]	MH+ [Da]	ΔM [ppm]	RT [min]	First Scan	Last Scan	MS Order	Ions Matched	Spectrum File	Annotation
	High	VTIAQGGVLPNIQAVLLPK	Q96KK5	4	1	CID		89.62	8.07666e-09	0.8	1	29							No Quan Values	Not Used		2	966.09	1931.17	1.74894	88.5254	10704	10704	MS2	22/172	140211_Fujii_S1_4u.raw
	High	VTIAQGGVLPNIQAVLLPk	Q96KK5	4	1	CID	K19(Label:13C(6))	86.53	1.43403e-08	1	1	29		6850			2.53972e+06	Heavy	Unique	Used	1.31338	2	969.097	1937.19	-1.27466	88.4647	11545	11545	MS2	16/172	140211_Fujii_S2_4u.raw
	High	VTIAQGGVLPNIQAVLLPK	Q96KK5	4	1	CID		83.26	3.32804e-08	0.819277	1	29		10140			2.07002e+06	Light	Unique	Used	1.15559	2	966.091	1931.17	3.07636	88.4424	10600	10600	MS2	20/172	140211_Fujii_S3_4u.raw
	High	VTIAQGGVLPNIQAVLLPK	Q96KK5	4	1	CID		82.85	4.51356e-08	0.795181	1	30		6850			1.93373e+06	Light	Redundant	Not Used	1.31338	2	966.087	1931.17	-1.28516	88.4695	11546	11546	MS2	23/172	140211_Fujii_S2_4u.raw
	High	VTIAQGGVLPNIQAVLLPK	Q96KK5	4	1	CID		80.79	9.21218e-08	0.814815	1	31		13440			7.60181e+06	Light	Unique	Used	1.12932	2	966.082	1931.16	-6.40526	88.4504	11157	11157	MS2	16/172	140211_Fujii_S4_4u.raw
	High	VGAGAPVYLAAVLEYLTAEILELAGNAAr	Q96KK5	4	1	CID	R29(Label:13C(6)15N(4))	77.66	6.95867e-07	1	1	37	21	10269			110016	Heavy	Unique	Used	1.30507	3	975.869	2925.59	-1.66791	93.7133	11083	11083	MS2	26/246	140211_Fujii_S3_4u.raw
	High	VGAGAPVYLAAVLEYLTAEILELAGNAAR	Q96KK5	4	1	CID		73.35	1.9605e-06	1	1	37	20	10270			75089.4	Light	Unique	Used	1.29189	2	1458.29	2915.58	-2.05674	93.7272	11085	11085	MS2	14/246	140211_Fujii_S3_4u.raw
	High	VTIAQGGVLPNIQAVLLPk	Q96KK5	4	1	CID	K19(Label:13C(6))	73.27	3.10845e-07	0.835616	1	29		10140			2.40563e+06	Heavy	Redundant	Not Used	1.15559	2	969.096	1937.19	-1.84179	88.508	10609	10609	MS2	14/172	140211_Fujii_S3_4u.raw
	High	VTIAQGGVLPNIQAVLLPK	Q96KK5	4	1	CID		60.42	9.6229e-06	1	1	31	22	13441			4.68053e+06	Light	Unique	Used	1.11585	3	644.391	1931.16	-5.62208	88.4549	11158	11158	MS2	13/172	140211_Fujii_S4_4u.raw
	High	AGLQFPVGR	P0C0S5;Q96KK5	6	2	CID		59.62	5.95381e-05	0.733333	1	38		8914			3.04075e+06	Light	Not Unique	Not Used	1.15812	2	472.769	944.531	-0.176603	49.1621	5939	5939	MS2	8/76	140211_Fujii_S3_4u.raw
	High	VTIAQGGVLPNIQAVLLPk	Q96KK5	4	1	CID	K19(Label:13C(6))	59.44	9.10102e-06	1	1	30		13440			8584893	Heavy	Redundant	Not Used	1.12932	2	969.092	1937.18	-6.56789	88.4457	11156	11156	MS2	15/172	140211_Fujii_S4_4u.raw
	High	VTIAQGGVLPNIQAVLLPk	Q96KK5	4	1	CID	K19(Label:13C(6))	58.67	8.69321e-06	1	1	29		15318			55924.7	Heavy	Unique	Used	1.16497	2	969.097	1937.19	-0.833565	88.4987	7998	7998	MS2	9/172	140211_Fujii_S5_4u.raw
	High	VGAGAPVYLAAVLEYLTAEILELAGNAAR	Q96KK5	4	1	CID		57.32	7.80337e-05	1	1	37	20	10269			84299.2	Light	Redundant	Not Used	1.30507	3	972.532	2915.58	-1.95668	93.7202	11084	11084	MS2	22/246	140211_Fujii_S3_4u.raw
	High	VTIAQGGVLPNIQAVLLPk	Q96KK5	4	1	CID	K19(Label:13C(6))	55.31	1.89915e-05	1	1	29		10146			802179	Heavy	Unique	Used	1.12277	3	646.4	1937.19	-1.34462	88.515	10610	10610	MS2	13/172	140211_Fujii_S3_4u.raw
	High	VTIAQGGVLPNIQAVLLPk	Q96KK5	4	1	CID	K19(Label:13C(6))	51.75	4.97916e-05	0.788462	1	29		13441			5.25247e+06	Heavy	Redundant	Not Used	1.11585	3	646.397	1937.18	-5.78715	88.4992	11165	11165	MS2	29/172	140211_Fujii_S4_4u.raw
	High	AGLQFPVGR	P0C0S5;Q96KK5	6	2	CID		51.05	0.000440517	0.666667	1	38		1894			279464	Light	Not Unique	Not Used	1.13577	2	472.769	944.53	-0.887418	49.6154	5931	5931	MS2	7/76	140211_Fujii_S1_4u.raw
	High	AGLQFPVGR	P0C0S5;Q96KK5	6	2	CID		49.66	0.0005883	0.7	1	38							No Quan Values	Not Used		2	472.769	944.531	-0.0473636	49.1205	5135	5135	MS2	6/76	140211_Fujii_S5_4u.raw
	High	AGLQFPVGR	P0C0S5;Q96KK5	6	2	CID		48.85	0.000813828	0.44898	1	39		12188			6.2839e+06	Light	Not Unique	Not Used	1.15083	2	472.766	944.526	-6.05702	49.0942	6168	6168	MS2	7/76	140211_Fujii_S4_4u.raw
	High	AGLQFPVGr	P0C0S5;Q96KK5	6	2	CID	R9(Label:13C(6)15N(4))	47.56	0.00106724	0.604167	1	39							No Quan Values	Not Used		2	477.773	954.539	-0.652992	51.1272	5350	5350	MS2	6/76	140211_Fujii_S5_4u.raw
	High	VTIAQGGVLPNIQAVLLPK	Q96KK5	4	1	CID		44.74	0.000276984	0.622222	1	30		15318			48407.4	Light	Redundant	Not Used	1.16497	2	966.088	1931.17	-0.273793	88.5057	7999	7999	MS2	10/172	140211_Fujii_S5_4u.raw
	High	VTIAQGGVLPNIQAVLLPK	Q96KK5	4	1	CID		42.88	0.00042764	1	1	30		10192			42315.4	Light	Unique	Used	1.11545	2	966.088	1931.17	-0.400214	89.2778	10714	10714	MS2	19/172	140211_Fujii_S3_4u.raw
	High	AGLQFPVGR	P0C0S5;Q96KK5	6	2	CID		42.79	0.00295096	0.44186	1	38		5348			1.82e+06	Light	Not Unique	Not Used	1.17429	2	472.769	944.53	-0.887418	49.0017	6308	6308	MS2	6/76	140211_Fujii_S2_4u.raw
	High	AGLQFPVGr	P0C0S5;Q96KK5	6	2	CID	R9(Label:13C(6)15N(4))	39.73	0.00636358	0.65	1	39	29	5348			2.1372e+06	Heavy	Redundant	Not Used	1.17429	2	477.773	954.539	-0.141456	50.144	6454	6454	MS2	5/76	140211_Fujii_S2_4u.raw
	High	VTIAQGGVLPNIQAVLLPK	Q96KK5	4	1	CID		39.38	0.00086509	1	1	29	19						No Quan Values	Not Used		2	966.089	1931.17	1.18005	90.253	10835	10835	MS2	6/172	140211_Fujii_S3_4u.raw
	Medium	AGLQFPVGr	P0C0S5;Q96KK5	6	2	CID	R9(Label:13C(6)15N(4))	38.23	0.00898879	0.684211	1	39	27	8914			3.52156e+06	Heavy	Redundant	Not Used	1.15812	2	477.773	954.539	-0.205398	49.1151	5932	5932	MS2	6/76	140211_Fujii_S3_4u.raw
	High	KGNYAER	Q96KK5	4	1	CID		37.66	0.00531327	0.552632	1	36		13578		1	135976	Light	Excluded by Method	Not Used		2	419.214	837.421	-1.01802	4.36259	234	234	MS2	6/60	140211_Fujii_S5_4u.raw
	Medium	AGLQFPVGR	P0C0S5;Q96KK5	6	2	CID		35.79	0.0168198	0.694444	1	39	26	1894			279464	Light	Redundant	Not Used	1.13577	2	472.77	944.532	0.921928	49.5378	5921	5921	MS2	6/76	140211_Fujii_S1_4u.raw
	Medium	AGLQFPVGr	P0C0S5;Q96KK5	6	2	CID	R9(Label:13C(6)15N(4))	35.52	0.0178005	0.611111	1	39	28	1894			318175	Heavy	Redundant	Not Used	1.13577	2	477.774	954.54	0.625847	49.5119	5917	5917	MS2	8/76	140211_Fujii_S1_4u.raw
	High	VTIAQGGVLPNIQAVLLPK	Q96KK5	4	1	CID		35.48	0.00212354	1	1	29	21						No Quan Values	Not Used		2	966.089	1931.17	1.18005	90.2391	10833	10833	MS2	16/172	140211_Fujii_S3_4u.raw
	High	VTIAQGGVLPNIQAVLLPk	Q96KK5	4	1	CID	K19(Label:13C(6))	35.48	0.00169884	1	1	29		15317			58059.8	Heavy	Unique	Used	1.19929	3	646.401	1937.19	-0.115843	88.4917	7997	7997	MS2	15/172	140211_Fujii_S5_4u.raw
	Medium	AGLQFPVGr	P0C0S5;Q96KK5	6	2	CID	R9(Label:13C(6)15N(4))	35.01	0.0189458	0.657143	1	39	27	5348			2.1372e+06	Heavy	Redundant	Not Used	1.17429	2	477.773	954.54	-0.0135722	48.9656	6303	6303	MS2	6/76	140211_Fujii_S2_4u.raw
	Medium	AGLQFPVGr	P0C0S5;Q96KK5	6	2	CID	R9(Label:13C(6)15N(4))	34.69	0.0203945	0.6	1	39	28	8968		1	6466.55	Heavy	Excluded by Method	Not Used		2	477.773	954.54	0.0503698	50.866	6140	6140	MS2	6/76	140211_Fujii_S3_4u.raw
	Medium	KGNYAER	Q96KK5	4	1	CID		34.63	0.0108126	0.542857	1	36		7013			94755.1	Light	Unique	Used	1.97335	2	419.214	837.421	-0.289171	4.348	229	229	MS2	6/60	140211_Fujii_S3_4u.raw
	High	NDEELNK	Q96KK5	4	1	CID		34.13	0.00809439	0.676471	1	34	25	13620			411610	Light	Unique	Used	1.22894	2	431.201	861.394	-0.858721	5.56018	365	365	MS2	6/64	140211_Fujii_S5_4u.raw
	Medium	HLQLAIr	P0C0S5;Q96KK5	6	2	CID	R7(Label:13C(6)15N(4))	33.77	0.0152163	0.382353	1	36		14469	1		1.88004e+06	Heavy	Excluded by Method	Not Used		2	430.77	860.534	-0.432674	29.873	3047	3047	MS2	6/58	140211_Fujii_S5_4u.raw
	High	VTIAQGGVLPNIQAVLLPK	Q96KK5	4	1	CID		33.67	0.00365106	1	1	30	21	15318			48407.4	Light	Redundant	Not Used	1.16497	2	966.087	1931.17	-0.842689	88.6117	8007	8007	MS2	23/172	140211_Fujii_S5_4u.raw
	Medium	HLQLAIR	P0C0S5;Q96KK5	6	2	CID		32.88	0.0176466	0.606061	1	36	27	14470			1.33358e+06	Light	Not Unique	Not Used	1.26456	2	425.767	850.526	-0.0445612	28.2338	2880	2880	MS2	6/58	140211_Fujii_S5_4u.raw
	Medium	AGLQFPVGr	P0C0S5;Q96KK5	6	2	CID	R9(Label:13C(6)15N(4))	32.64	0.0326974	0.575758	1	39	29				83.1785		No Quan Values	Not Used		2	477.773	954.54	-0.0135722	49.1018	5133	5133	MS2	6/76	140211_Fujii_S5_4u.raw
	Medium	HLQLAIr	P0C0S5;Q96KK5	6	2	CID	R7(Label:13C(6)15N(4))	31.82	0.0255171	0.40625	1	37							No Quan Values	Not Used		2	430.768	860.529	-5.96502	29.9776	3602	3602	MS2	6/58	140211_Fujii_S4_4u.raw
	Medium	HLQLAIR	P0C0S5;Q96KK5	6	2	CID		31.34	0.0205297	0.516129	1	35							No Quan Values	Not Used		2	425.766	850.525	-0.905702	30.2958	3095	3095	MS2	4/58	140211_Fujii_S5_4u.raw
	Medium	AGLQFPVGr	P0C0S5;Q96KK5	6	2	CID	R9(Label:13C(6)15N(4))	30.97	0.0565483	1	1	39	24	12188			7.23171e+06	Heavy	Redundant	Not Used	1.15083	2	477.77	954.533	-6.9833	49.05	6162	6162	MS2	6/76	140211_Fujii_S4_4u.raw
	Medium	HLQLAIr	P0C0S5;Q96KK5	6	2	CID	R7(Label:13C(6)15N(4))	30.81	0.0300821	0.354839	1	36							No Quan Values	Not Used		2	430.77	860.534	-0.574528	32.5266	3365	3365	MS2	4/58	140211_Fujii_S5_4u.raw
	Medium	HLQLAIr	P0C0S5;Q96KK5	6	2	CID	R7(Label:13C(6)15N(4))	30.65	0.0316846	0.451613	1	36							No Quan Values	Not Used		2	430.771	860.534	-0.219892	29.5044	3454	3454	MS2	6/58	140211_Fujii_S3_4u.raw
	Medium	NDEELNkLLGk	Q96KK5	4	1	CID	K7(Label:13C(6)), K11(Label:13C(6))	29.61	0.077288	1	1	39	19	12144	1		123750	Heavy	Excluded by Method	Not Used		2	642.86	1284.71	-5.76116	48.0429	6026	6026	MS2	7/104	140211_Fujii_S4_4u.raw
	Medium	AGLQFPVGr	P0C0S5;Q96KK5	6	2	CID	R9(Label:13C(6)15N(4))	28.01	0.0970096	0.535714	1	39	27						No Quan Values	Not Used		2	477.773	954.539	-1.03665	53.5298	5584	5584	MS2	5/76	140211_Fujii_S5_4u.raw
	Medium	HLQLAIR	P0C0S5;Q96KK5	6	2	CID		27.98	0.0531798	0.5	1	36	28						No Quan Values	Not Used		2	425.767	850.526	0.314247	32.3312	3342	3342	MS2	6/58	140211_Fujii_S5_4u.raw
	Medium	HLQLAIr	P0C0S5;Q96KK5	6	2	CID	R7(Label:13C(6)15N(4))	27.14	0.0766991	0.259259	1	37		11351			2.09169e+06	Heavy	Not Unique	Not Used	1.19978	2	430.768	860.53	-5.11389	27.9558	3323	3323	MS2	5/58	140211_Fujii_S4_4u.raw
	Medium	KGNYAER	Q96KK5	4	1	CID		27.13	0.0600291	0.481481	1	36		3316			50254.9	Light	Unique	Used	1.27883	2	419.214	837.421	-1.01802	4.58559	261	261	MS2	4/60	140211_Fujii_S2_4u.raw
	Medium	HLQLAIR	P0C0S5;Q96KK5	6	2	CID		27.08	0.0554353	0.555556	1	35	26	1120			103455	Light	Not Unique	Not Used	1.44332	2	425.766	850.525	-0.475132	28.5205	3224	3224	MS2	4/58	140211_Fujii_S1_4u.raw
	Medium	HLQLAIr	P0C0S5;Q96KK5	6	2	CID	R7(Label:13C(6)15N(4))	26.31	0.0856014	0.576923	1	36	26	4563		1	501030	Heavy	Excluded by Method	Not Used		2	430.77	860.533	-1.21287	28.7369	3559	3559	MS2	6/58	140211_Fujii_S2_4u.raw
	Medium	NDEELNk	Q96KK5	4	1	CID	K7(Label:13C(6))	26.04	0.0858656	1	1	36	22	13620			504541	Heavy	Redundant	Not Used	1.22894	2	434.211	867.415	-0.134589	5.51122	359	359	MS2	6/64	140211_Fujii_S5_4u.raw
	Medium	HLQLAIR	P0C0S5;Q96KK5	6	2	CID		25.82	0.0740946	0.5	1	35	27	4689	1	1	258714	Light	Excluded by Method	Not Used		2	425.766	850.525	-0.475132	31.2099	3892	3892	MS2	4/58	140211_Fujii_S2_4u.raw
	Medium	NDEELNK	Q96KK5	4	1	CID		25.58	0.0579674	1	1	34	21	7064			262328	Light	Unique	Used	1.30123	2	431.201	861.395	-0.362727	5.60267	373	373	MS2	6/64	140211_Fujii_S3_4u.raw
	Medium	HLQLAIR	P0C0S5;Q96KK5	6	2	CID		25.03	0.0888764	0.52	1	35	26						No Quan Values	Not Used		2	425.766	850.525	-0.546893	36.3995	3784	3784	MS2	6/58	140211_Fujii_S5_4u.raw
	Medium	NDEELNK	Q96KK5	4	1	CID		24.92	0.0657098	0.4	1	34		10319			59119.9	Light	Unique	Used	1.22176	2	431.199	861.391	-4.18898	6.14652	426	426	MS2	5/64	140211_Fujii_S4_4u.raw
	Medium	VTIAQGGVLPNIQAVLLPk	Q96KK5	4	1	CID	K19(Label:13C(6))	21.69	0.0338821	1	1	28	18						No Quan Values	Not Used		3	646.402	1937.19	1.8691	90.26	10836	10836	MS2	12/172	140211_Fujii_S3_4u.raw
	Medium	VTIAQGGVLPNIQAVLLPk	Q96KK5	4	1	CID	K19(Label:13C(6))	20.81	0.0531104	1	1	29	14	10207			29785.9	Heavy	Unique	Used	0.822034	2	969.097	1937.19	-0.833565	89.6145	10757	10757	MS2	12/172	140211_Fujii_S3_4u.raw
Q9UPW5	0.65	7	2	1226	138.361	6.15088	64.8697	4.86161e+06	1.21032	5	4.7207	Cytosolic carboxypeptidase 1 OS=Homo sapiens GN=AGTPBP1 PE=1 SV=3 - [CBPC1_HUMAN]
	Confidence Icon	Sequence	Protein Accessions	# Proteins	# Protein Groups	Activation Type	Modifications	IonScore	Exp Value	Δ Score	Rank	Identity High	Homology Threshold	QuanResultID	# Missing Channels	# Single-Peak Channels	Area	Quan Channel	Quan Info	Quan Usage	Heavy/Light	Charge	m/z [Da]	MH+ [Da]	ΔM [ppm]	RT [min]	First Scan	Last Scan	MS Order	Ions Matched	Spectrum File	Annotation
	High	KGILQSLK	Q9UPW5	1	1	CID		37.81	0.00308801	0.684211	1	33		624			905099	Light	Unique	Used	1.29727	2	443.79	886.572	0.204031	15.4396	1635	1635	MS2	7/70	140211_Fujii_S1_4u.raw
	High	kGILQSLk	Q9UPW5	1	1	CID	K1(Label:13C(6)), K8(Label:13C(6))	32.82	0.00480604	0.575758	1	30		3934			4.42799e+06	Heavy	Unique	Used	1.24946	2	449.809	898.611	-1.19701	14.8869	1676	1676	MS2	5/70	140211_Fujii_S2_4u.raw
	High	kGILQSLk	Q9UPW5	1	1	CID	K1(Label:13C(6)), K8(Label:13C(6))	31.09	0.00708013	1	1	30	22	7589			386464	Heavy	Unique	Used	1.21032	2	449.81	898.613	0.297266	14.5699	1573	1573	MS2	7/70	140211_Fujii_S3_4u.raw
	High	kGILQSLk	Q9UPW5	1	1	CID	K1(Label:13C(6)), K8(Label:13C(6))	30.88	0.0074309	0.387097	1	30		624			1.17415e+06	Heavy	Redundant	Not Used	1.29727	2	449.81	898.613	0.365187	15.4274	1633	1633	MS2	6/70	140211_Fujii_S1_4u.raw
	Medium	GILQSLk	Q9UPW5	1	1	CID	K7(Label:13C(6))	26.74	0.0550774	0.0740741	1	35		4398			5.29523e+06	Heavy	Unique	Used	1.2034	2	382.751	764.496	-1.98326	25.4981	3111	3111	MS2	4/54	140211_Fujii_S2_4u.raw
	Medium	KGILQSLK	Q9UPW5	1	1	CID		26.64	0.0342497	0.333333	1	33		3934			3392705	Light	Redundant	Not Used	1.24946	2	443.789	886.571	-1.10401	14.8993	1678	1678	MS2	6/70	140211_Fujii_S2_4u.raw
	Medium	KGILQSLK	Q9UPW5	1	1	CID		24.56	0.0663146		2	34		10799			90593.8	Light	Unique	Used	1.06934	2	443.787	886.567	-5.78543	15.5873	1697	1697	MS2	5/70	140211_Fujii_S4_4u.raw
P27816	2.43	9	2	1152	120.93	5.42725	144.149	247246	1.20985	4	2.71643	Microtubule-associated protein 4 OS=Homo sapiens GN=MAP4 PE=1 SV=3 - [MAP4_HUMAN]
	Confidence Icon	Sequence	Protein Accessions	# Proteins	# Protein Groups	Activation Type	Modifications	IonScore	Exp Value	Δ Score	Rank	Identity High	Homology Threshold	QuanResultID	# Missing Channels	# Single-Peak Channels	Area	Quan Channel	Quan Info	Quan Usage	Heavy/Light	Charge	m/z [Da]	MH+ [Da]	ΔM [ppm]	RT [min]	First Scan	Last Scan	MS Order	Ions Matched	Spectrum File	Annotation
	High	TTTLSGTAPAAGVVPSr	P27816	1	1	CID	R17(Label:13C(6)15N(4))	59.94	7.78684e-05	1	1	40	25	5033			278435	Heavy	Unique	Used	1.20383	2	798.435	1595.86	0.279772	40.4313	5150	5150	MS2	14/158	140211_Fujii_S2_4u.raw
	High	TTTLSGTAPAAGVVPSR	P27816	1	1	CID		52.3	0.000483735	0.769231	1	40	28	5033			231291	Light	Redundant	Not Used	1.20383	2	793.431	1585.86	0.338472	40.3462	5139	5139	MS2	10/158	140211_Fujii_S2_4u.raw
	High	LATNTSAPDLK	P27816	1	1	CID		45.17	0.00205108	0.644444	1	39	31						No Quan Values	Not Used		2	565.806	1130.6	-0.287725	21.5452	2456	2456	MS2	8/106	140211_Fujii_S3_4u.raw
	High	TTTLSGTAPAAGVVPSr	P27816	1	1	CID	R17(Label:13C(6)15N(4))	43.42	0.00354891	1	1	40	21	5033			278435	Heavy	Redundant	Not Used	1.20383	2	798.435	1595.86	0.585739	40.3065	5134	5134	MS2	12/158	140211_Fujii_S2_4u.raw
	Medium	LATNTSAPDLk	P27816	1	1	CID	K11(Label:13C(6))	38.07	0.0100669	0.552632	1	39		4254			216057	Heavy	Unique	Used	1.2159	2	568.816	1136.62	-0.597306	21.7875	2616	2616	MS2	6/106	140211_Fujii_S2_4u.raw
	Medium	TTTLSGTAPAAGVVPSR	P27816	1	1	CID		36.97	0.0169266	1	1	40	25	1564			34530.8	Light	Unique	Used	1.24875	2	793.431	1585.86	0.64637	40.8071	4800	4800	MS2	8/158	140211_Fujii_S1_4u.raw
	Medium	LATNTSAPDLk	P27816	1	1	CID	K11(Label:13C(6))	31.68	0.0481555	0.21875	1	39		7886	1		58383.3	Heavy	Excluded by Method	Not Used		2	568.816	1136.63	0.0470777	21.5389	2455	2455	MS2	7/106	140211_Fujii_S3_4u.raw
	Medium	LATNTSAPDLK	P27816	1	1	CID		30.94	0.0547657	0.419355	1	39		4254			177693	Light	Redundant	Not Used	1.2159	2	565.806	1130.6	-1.04351	21.6929	2605	2605	MS2	8/106	140211_Fujii_S2_4u.raw
	Medium	LATNTSAPDLk	P27816	1	1	CID	K11(Label:13C(6))	29.4	0.0741133	0.517241	1	39	29	889			30581.2	Heavy	Unique	Used	0.835587	2	568.816	1136.62	-0.597306	21.7479	2414	2414	MS2	8/106	140211_Fujii_S1_4u.raw
P46779	56.2	43	10	137	15.7377	12.0151	383.76	649038	1.20387	26	10.2456	60S ribosomal protein L28 OS=Homo sapiens GN=RPL28 PE=1 SV=3 - [RL28_HUMAN]
	Confidence Icon	Sequence	Protein Accessions	# Proteins	# Protein Groups	Activation Type	Modifications	IonScore	Exp Value	Δ Score	Rank	Identity High	Homology Threshold	QuanResultID	# Missing Channels	# Single-Peak Channels	Area	Quan Channel	Quan Info	Quan Usage	Heavy/Light	Charge	m/z [Da]	MH+ [Da]	ΔM [ppm]	RT [min]	First Scan	Last Scan	MS Order	Ions Matched	Spectrum File	Annotation
	High	kTVGVEPAADGk	P46779	1	1	CID	K1(Label:13C(6)), K12(Label:13C(6))	57.65	0.000106596	1	1	39	22	13741			84856	Heavy	Unique	Used	0.803958	2	592.34	1183.67	0.400153	7.5462	625	625	MS2	8/126	140211_Fujii_S5_4u.raw
	High	sAHLQWmVVr	P46779	1	1	CID	N-Term(Acetyl), M7(Oxidation), R10(Label:13C(6)15N(4))	41.54	0.00454894	0.690476	1	39	28	12482			802256	Heavy	Unique	Used	1.34832	2	647.83	1294.65	-5.37328	58.1356	7359	7359	MS2	8/82	140211_Fujii_S4_4u.raw
	High	sAHLQWmVVr	P46779	1	1	CID	N-Term(Acetyl), M7(Oxidation), R10(Label:13C(6)15N(4))	40.17	0.00642357	0.7	1	39	27	12482			802256	Heavy	Redundant	Not Used	1.34832	2	647.831	1294.65	-4.61897	58.8697	7454	7454	MS2	8/82	140211_Fujii_S4_4u.raw
	High	sAHLQWmVVr	P46779	1	1	CID	N-Term(Acetyl), M7(Oxidation), R10(Label:13C(6)15N(4))	40.12	0.00637149	0.7	1	39	27	12482			802256	Heavy	Redundant	Not Used	1.34832	2	647.83	1294.65	-5.46757	58.0487	7347	7347	MS2	8/82	140211_Fujii_S4_4u.raw
	High	kPATSYVr	P46779	1	1	CID	K1(Label:13C(6)), R8(Label:13C(6)15N(4))	39.94	0.00599222	0.7	1	38	27	13716			362038	Heavy	Unique	Used	1.18786	2	469.275	937.543	-0.240741	7.15327	573	573	MS2	7/72	140211_Fujii_S5_4u.raw
	Medium	sAHLQWMVVr	P46779	1	1	CID	N-Term(Acetyl), R10(Label:13C(6)15N(4))	37.34	0.0127491	0.702703	1	39	26	12908			476503	Heavy	Unique	Used	1.22589	2	639.833	1278.66	-5.31221	71.7245	9076	9076	MS2	8/82	140211_Fujii_S4_4u.raw
	Medium	QTYSTEPNNLk	P46779	1	1	CID	K11(Label:13C(6))	36.74	0.0116722	1	1	38	25	14099			716114	Heavy	Unique	Used	1.18619	2	650.827	1300.65	-0.392147	15.5013	1573	1573	MS2	6/108	140211_Fujii_S5_4u.raw
	Medium	SQkPVMVk	P46779	1	1	CID	K3(Label:13C(6)), K8(Label:13C(6))	36.49	0.00847065	0.694444	1	37	26	13713			64940.3	Heavy	Unique	Used	1.07456	2	464.788	928.568	-0.773812	7.08167	563	563	MS2	6/68	140211_Fujii_S5_4u.raw
	Medium	sAHLQWmVVR	P46779	1	1	CID	N-Term(Acetyl), M7(Oxidation)	35.5	0.0163184	1	1	38	23	12482			583913	Light	Redundant	Not Used	1.34832	2	642.826	1284.64	-5.62992	58.6214	7421	7421	MS2	8/82	140211_Fujii_S4_4u.raw
	Medium	TVGVEPAADGk	P46779	1	1	CID	K11(Label:13C(6))	35.11	0.0192545	0.542857	1	39		13871			48273.6	Heavy	Unique	Used	1.25276	2	525.282	1049.56	-0.25923	9.76066	907	907	MS2	12/96	140211_Fujii_S5_4u.raw
	Medium	YNGLIHR	P46779	1	1	CID		35.01	0.0171632	0.657143	1	38	26	14003			37850	Light	Unique	Used	1.29536	2	436.74	872.474	-0.128283	12.7754	1249	1249	MS2	6/60	140211_Fujii_S5_4u.raw
	Medium	QTYSTEPNNLk	P46779	1	1	CID	K11(Label:13C(6))	34.79	0.0190176	1	1	38	24	14099			716114	Heavy	Redundant	Not Used	1.18619	2	650.827	1300.65	0.0771205	15.7397	1603	1603	MS2	10/108	140211_Fujii_S5_4u.raw
	Medium	sAHLQWMVVR	P46779	1	1	CID	N-Term(Acetyl)	33.7	0.0315669	0.441176	1	39		9613			82899.6	Light	Unique	Used	1.78195	2	634.832	1268.66	-0.471918	71.9299	8673	8673	MS2	11/82	140211_Fujii_S3_4u.raw
	Medium	ATLSSIr	P46779	1	1	CID	R7(Label:13C(6)15N(4))	33.62	0.0172718	0.411765	1	37		7576			191209	Heavy	Unique	Used	1.07358	2	379.226	757.444	0.202307	14.2639	1533	1533	MS2	6/54	140211_Fujii_S3_4u.raw
	Medium	TVGVEPAADGk	P46779	1	1	CID	K11(Label:13C(6))	33.46	0.028424	0.545455	1	39	30	7344			423869	Heavy	Unique	Used	1.12855	2	525.282	1049.56	-0.142923	9.9826	969	969	MS2	14/96	140211_Fujii_S3_4u.raw
	Medium	sAHLQWMVVR	P46779	1	1	CID	N-Term(Acetyl)	33.38	0.0333148	0.636364	1	39	27	6112			146678	Light	Unique	Used	1.1557	2	634.832	1268.66	-0.760578	71.6081	9289	9289	MS2	6/82	140211_Fujii_S2_4u.raw
	Medium	ATLSSIr	P46779	1	1	CID	R7(Label:13C(6)15N(4))	32.93	0.0202459	0.393939	1	37		14081			236530	Heavy	Unique	Used	1.19729	2	379.226	757.444	-0.0394342	14.3768	1444	1444	MS2	6/54	140211_Fujii_S5_4u.raw
	High	GVVVVIK	P46779	1	1	CID		32.68	0.00787686	1	1	32	24	14551			104543	Light	Unique	Used	1.19217	2	357.25	713.492	-0.22763	30.6271	3139	3139	MS2	5/50	140211_Fujii_S5_4u.raw
	Medium	sAHLQWMVVR	P46779	1	1	CID	N-Term(Acetyl)	32.63	0.0410956	0.606061	1	40	28	9613			82899.6	Light	Redundant	Not Used	1.78195	2	634.832	1268.66	0.105403	71.7572	8653	8653	MS2	10/82	140211_Fujii_S3_4u.raw
	Medium	sAHLQWMVVR	P46779	1	1	CID	N-Term(Acetyl)	32.6	0.0409683	0.575758	1	39	28	9613			82899.6	Light	Redundant	Not Used	1.78195	2	634.832	1268.66	0.297843	71.7758	8655	8655	MS2	7/82	140211_Fujii_S3_4u.raw
	Medium	QTYSTEPNNLK	P46779	1	1	CID		32.47	0.0250278	0.6875	1	37	25	14099			603708	Light	Redundant	Not Used	1.18619	2	647.817	1294.63	-0.0265446	14.9487	1504	1504	MS2	5/108	140211_Fujii_S5_4u.raw
	Medium	sAHLQWMVVR	P46779	1	1	CID	N-Term(Acetyl)	31.96	0.0451488	0.6875	1	39	25	12908			366900	Light	Redundant	Not Used	1.22589	2	634.828	1268.65	-6.72627	71.5978	9059	9059	MS2	7/82	140211_Fujii_S4_4u.raw
	Medium	QTYSTEPNNLK	P46779	1	1	CID		31.39	0.0308958	1	1	37	21	7617			614240	Light	Unique	Used	1.13978	2	647.817	1294.63	-0.403704	15.035	1632	1632	MS2	11/108	140211_Fujii_S3_4u.raw
	Medium	QTYSTEPNNLk	P46779	1	1	CID	K11(Label:13C(6))	30.89	0.0448902	1	1	38	22	14099			716114	Heavy	Redundant	Not Used	1.18619	2	650.827	1300.65	-0.579854	14.987	1509	1509	MS2	11/108	140211_Fujii_S5_4u.raw
	Medium	QTYSTEPNNLk	P46779	1	1	CID	K11(Label:13C(6))	30.83	0.0457212	0.677419	1	38	25	3956			359341	Heavy	Unique	Used	1.51432	2	650.827	1300.65	-0.673708	15.2604	1728	1728	MS2	6/108	140211_Fujii_S2_4u.raw
	Medium	kPATSYVr	P46779	1	1	CID	K1(Label:13C(6)), R8(Label:13C(6)15N(4))	30.53	0.0523103	1	1	38	24	7149			228130	Heavy	Unique	Used	1.24687	2	469.275	937.543	-0.240741	7.04992	561	561	MS2	6/72	140211_Fujii_S3_4u.raw
	Medium	QTYSTEPNNLk	P46779	1	1	CID	K11(Label:13C(6))	29.87	0.0568258	1	1	38	17	7617			698275	Heavy	Redundant	Not Used	1.13978	2	650.827	1300.65	-0.861415	15.0108	1629	1629	MS2	7/108	140211_Fujii_S3_4u.raw
	Medium	kPATSYVr	P46779	1	1	CID	K1(Label:13C(6)), R8(Label:13C(6)15N(4))	29.75	0.0663622	1	1	39	24	3490			160601	Heavy	Unique	Used	1.81583	2	469.275	937.543	-0.761551	7.65178	653	653	MS2	7/72	140211_Fujii_S2_4u.raw
	Medium	kPATSYVr	P46779	1	1	CID	K1(Label:13C(6)), R8(Label:13C(6)15N(4))	29.6	0.073464	0.6	1	39	27	160			34621.5	Heavy	Unique	Used	1.51293	2	469.274	937.541	-2.71459	7.73599	620	620	MS2	5/72	140211_Fujii_S1_4u.raw
	Medium	ATLSSIr	P46779	1	1	CID	R7(Label:13C(6)15N(4))	29.39	0.0513832	0.517241	1	37	29	10767			428743	Heavy	Unique	Used	1.18363	2	379.224	757.441	-4.7937	14.851	1593	1593	MS2	6/54	140211_Fujii_S4_4u.raw
	High	GVVVVIk	P46779	1	1	CID	K7(Label:13C(6))	29.18	0.003865	0.482759	1	26		14551			121355	Heavy	Redundant	Not Used	1.19217	2	360.259	719.512	-0.802012	30.6693	3145	3145	MS2	5/50	140211_Fujii_S5_4u.raw
	Medium	kTVGVEPAADGk	P46779	1	1	CID	K1(Label:13C(6)), K12(Label:13C(6))	29.1	0.0759076	1	1	39	24	7187			75818.8	Heavy	Unique	Used	0.742276	2	592.339	1183.67	-1.35303	7.56107	632	632	MS2	14/126	140211_Fujii_S3_4u.raw
	Medium	RASAILR	P46779	1	1	CID		28.06	0.04666	0.178571	1	35		13777			176245	Light	Unique	Used	1.3006	2	393.751	786.494	-0.385351	8.20531	708	708	MS2	8/60	140211_Fujii_S5_4u.raw
	Medium	YNGLIHr	P46779	1	1	CID	R7(Label:13C(6)15N(4))	28.04	0.0803241	0.464286	1	38	29	14003			47546.8	Heavy	Redundant	Not Used	1.29536	2	441.745	882.482	-0.159978	12.7692	1248	1248	MS2	6/60	140211_Fujii_S5_4u.raw
	Medium	QTYSTEPNNLk	P46779	1	1	CID	K11(Label:13C(6))	27.55	0.0853472	1	1	38	23	10792			388206	Heavy	Unique	Used	1.14097	2	650.824	1300.64	-5.64797	15.4718	1681	1681	MS2	5/108	140211_Fujii_S4_4u.raw
	Medium	GVVVVIK	P46779	1	1	CID		27.52	0.0130103	0.607143	1	29		11473			118714	Light	Unique	Used	2.01308	2	357.248	713.488	-5.18922	30.5753	3681	3681	MS2	8/50	140211_Fujii_S4_4u.raw
	Medium	GVVVVIK	P46779	1	1	CID		27.43	0.0263847	0.444444	1	32		8232			82352.7	Light	Unique	Used	1.29909	2	357.25	713.492	0.627812	30.639	3599	3599	MS2	5/50	140211_Fujii_S3_4u.raw
	High	GVVVVIk	P46779	1	1	CID	K7(Label:13C(6))	26.73	0.00679438	0.518519	1	26		14551			121355	Heavy	Redundant	Not Used	1.19217	2	360.26	719.512	-0.208211	31.1434	3203	3203	MS2	4/50	140211_Fujii_S5_4u.raw
	High	GVVVVIk	P46779	1	1	CID	K7(Label:13C(6))	26.37	0.00738159	0.5	1	26		14551			121355	Heavy	Redundant	Not Used	1.19217	2	360.26	719.512	-0.29304	31.3202	3227	3227	MS2	4/50	140211_Fujii_S5_4u.raw
	Medium	GVVVVIk	P46779	1	1	CID	K7(Label:13C(6))	25.11	0.0098662	0.52	1	26		8232			106983	Heavy	Redundant	Not Used	1.29909	2	360.26	719.512	0.215931	30.3179	3562	3562	MS2	5/50	140211_Fujii_S3_4u.raw
	Medium	GVVVVIk	P46779	1	1	CID	K7(Label:13C(6))	22.38	0.0184991	0.227273	1	26		4649			77132.1	Heavy	Unique	Used	1.21049	2	360.26	719.512	0.215931	30.3941	3778	3778	MS2	7/50	140211_Fujii_S2_4u.raw
	Medium	GVVVVIk	P46779	1	1	CID	K7(Label:13C(6))	22.32	0.0187564	0.5	1	26		14551			121355	Heavy	Redundant	Not Used	1.19217	2	360.26	719.512	0.385588	30.5807	3133	3133	MS2	4/50	140211_Fujii_S5_4u.raw
	Medium	GVVVVIk	P46779	1	1	CID	K7(Label:13C(6))	21.8	0.0211422	0.181818	1	26		11473			229275	Heavy	Redundant	Not Used	2.01308	2	360.258	719.509	-4.8738	30.4838	3668	3668	MS2	5/50	140211_Fujii_S4_4u.raw
Q9Y6M1	23.71	36	10	599	66.0806	8.45557	1070.91	879864	1.2032	16	15.905	Insulin-like growth factor 2 mRNA-binding protein 2 OS=Homo sapiens GN=IGF2BP2 PE=1 SV=2 - [IF2B2_HUMAN]
	Confidence Icon	Sequence	Protein Accessions	# Proteins	# Protein Groups	Activation Type	Modifications	IonScore	Exp Value	Δ Score	Rank	Identity High	Homology Threshold	QuanResultID	# Missing Channels	# Single-Peak Channels	Area	Quan Channel	Quan Info	Quan Usage	Heavy/Light	Charge	m/z [Da]	MH+ [Da]	ΔM [ppm]	RT [min]	First Scan	Last Scan	MS Order	Ions Matched	Spectrum File	Annotation
	High	TVNELQNLTSAEVIVPr	Q9Y6M1	1	1	CID	R17(Label:13C(6)15N(4))	88.94	9.32439e-08	0.764045	1	39		9890			158300	Heavy	Unique	Used	1.07679	2	947.018	1893.03	-1.2667	82.9445	9921	9921	MS2	11/178	140211_Fujii_S3_4u.raw
	High	ITISSLQDLSIYNPER	Q9Y6M1	1	1	CID		87.04	1.64385e-07	1	1	40	27						No Quan Values	Not Used		2	924.991	1848.97	1.93144	86.3734	11219	11219	MS2	10/164	140211_Fujii_S2_4u.raw
	High	LYIGNLSPAVTADDLR	Q9Y6M1	1	1	CID		85.06	2.61363e-07	0.811765	1	40		6482			656055	Light	Unique	Used	1.26983	2	859.458	1717.91	-1.61476	81.0434	10506	10506	MS2	11/156	140211_Fujii_S2_4u.raw
	High	LYIGNLSPAVTADDLR	Q9Y6M1	1	1	CID		84.29	3.11319e-07	1	1	40	26	9845			111803	Light	Unique	Used	1.42364	2	859.459	1717.91	-0.975244	81.5008	9761	9761	MS2	12/156	140211_Fujii_S3_4u.raw
	High	SGYAFVDYPDQNWAIR	Q9Y6M1	1	1	CID		83.27	1.74968e-07	1	1	36	25	9947			91311.8	Light	Unique	Used	1.52563	2	951.444	1901.88	-0.957415	85.3196	10170	10170	MS2	21/148	140211_Fujii_S3_4u.raw
	High	TVNELQNLTSAEVIVPr	Q9Y6M1	1	1	CID	R17(Label:13C(6)15N(4))	76.31	1.61731e-06	0.789474	1	39		6536	1		363485	Heavy	Excluded by Method	Not Used		2	947.021	1893.03	1.5706	82.7992	10737	10737	MS2	13/178	140211_Fujii_S2_4u.raw
	High	TVNELQNLTSAEVIVPR	Q9Y6M1	1	1	CID		75.76	1.85026e-06	0.815789	1	39	31						No Quan Values	Not Used		2	942.017	1883.03	2.01585	82.8061	10738	10738	MS2	18/178	140211_Fujii_S2_4u.raw
	High	SGYAFVDYPDQNWAIR	Q9Y6M1	1	1	CID		73.63	1.61266e-06	1	1	36	26	9947			91311.8	Light	Redundant	Not Used	1.52563	2	951.445	1901.88	0.133713	85.2903	10166	10166	MS2	9/148	140211_Fujii_S3_4u.raw
	High	TVNELQNLTSAEVIVPR	Q9Y6M1	1	1	CID		72.84	3.76217e-06	1	1	39	27	9890			147012	Light	Redundant	Not Used	1.07679	2	942.014	1883.02	-1.22548	82.9269	9919	9919	MS2	10/178	140211_Fujii_S3_4u.raw
	High	LYIGNLSPAVTADDLr	Q9Y6M1	1	1	CID	R16(Label:13C(6)15N(4))	68.63	1.1159e-05	1	1	40	24	6482			782526	Heavy	Redundant	Not Used	1.26983	2	864.466	1727.92	2.58108	81.1917	10526	10526	MS2	10/156	140211_Fujii_S2_4u.raw
	High	DQTPDENEEVIVR	Q9Y6M1	1	1	CID		67.92	5.36774e-06	0.779412	1	36		8296			133637	Light	Unique	Used	1.27536	2	772.365	1543.72	-0.456935	31.9607	3778	3778	MS2	9/134	140211_Fujii_S3_4u.raw
	High	TVNELQNLTSAEVIVPR	Q9Y6M1	1	1	CID		66.95	1.48653e-05	0.791045	1	39	31						No Quan Values	Not Used		2	942.014	1883.02	-1.41996	83.003	10763	10763	MS2	8/178	140211_Fujii_S2_4u.raw
	High	LYIGNLSPAVTADDLr	Q9Y6M1	1	1	CID	R16(Label:13C(6)15N(4))	64.69	2.74078e-05	1	1	40	26	6482			782526	Heavy	Redundant	Not Used	1.26983	2	864.465	1727.92	1.94527	80.9737	10496	10496	MS2	11/156	140211_Fujii_S2_4u.raw
	High	ITISSLQDLSIYNPEr	Q9Y6M1	1	1	CID	R16(Label:13C(6)15N(4))	63.19	4.27682e-05	1	1	40	18	6709	1		171745	Heavy	Excluded by Method	Not Used		2	929.994	1858.98	0.887496	86.4777	11234	11234	MS2	11/164	140211_Fujii_S2_4u.raw
	High	SGYAFVDYPDQNWAIr	Q9Y6M1	1	1	CID	R16(Label:13C(6)15N(4))	57.32	7.26584e-05	1	1	37	20	9947			139308	Heavy	Redundant	Not Used	1.52563	2	956.448	1911.89	-0.424996	85.3446	10173	10173	MS2	11/148	140211_Fujii_S3_4u.raw
	High	LYIGNLSPAVTADDLr	Q9Y6M1	1	1	CID	R16(Label:13C(6)15N(4))	56.21	0.000198406	1	1	40	25	9845			162045	Heavy	Redundant	Not Used	1.42364	2	864.463	1727.92	-0.880556	81.4315	9753	9753	MS2	9/156	140211_Fujii_S3_4u.raw
	High	DQTPDENEEVIVR	Q9Y6M1	1	1	CID		55.33	9.83315e-05	0.763636	1	36		4713			446961	Light	Unique	Used	0.99454	2	772.365	1543.72	-0.219709	32.0992	4015	4015	MS2	8/134	140211_Fujii_S2_4u.raw
	High	DQTPDENEEVIVr	Q9Y6M1	1	1	CID	R13(Label:13C(6)15N(4))	55.2	0.000111587	0.654545	1	36		8296			196476	Heavy	Redundant	Not Used	1.27536	2	777.37	1553.73	0.352122	31.8744	3766	3766	MS2	8/134	140211_Fujii_S3_4u.raw
	High	ISYIPDEEVSSPSPPQr	Q9Y6M1	1	1	CID	R17(Label:13C(6)15N(4))	50.06	0.00066278	1	1	39	19	9079			133055	Heavy	Unique	Used	1.08629	2	955.972	1910.94	-0.373327	53.9366	6508	6508	MS2	10/152	140211_Fujii_S3_4u.raw
	High	ILVPTQFVGAIIGk	Q9Y6M1	1	1	CID	K14(Label:13C(6))	50.02	0.000108001	0.78	1	31		6877			1.4101e+06	Heavy	Unique	Used	1.17402	2	731.462	1461.92	1.87224	88.8281	11601	11601	MS2	17/120	140211_Fujii_S2_4u.raw
	High	ITISSLQDLSIYNPER	Q9Y6M1	1	1	CID		44.83	0.00270809	1	1	40	24	2971			251094	Light	Unique	Used	0.516215	2	924.994	1848.98	5.56255	86.4493	10408	10408	MS2	10/164	140211_Fujii_S1_4u.raw
	High	MVIITGPPEAQFk	Q9NZI8;Q9Y6M1	2	2	CID	K13(Label:13C(6))	43.53	0.00334703	0.727273	1	40	27	5998			119403	Heavy	Not Unique	Not Used	1.71877	2	718.899	1436.79	-0.581405	68.0058	8806	8806	MS2	7/108	140211_Fujii_S2_4u.raw
	High	LYIGNLSPAVTADDLr	Q9Y6M1	1	1	CID	R16(Label:13C(6)15N(4))	43.3	0.0039126	1	1	40	23	9845			162045	Heavy	Redundant	Not Used	1.42364	2	864.464	1727.92	-0.0328057	81.1218	9717	9717	MS2	9/156	140211_Fujii_S3_4u.raw
	High	DQTPDENEEVIVR	Q9Y6M1	1	1	CID		42.75	0.00183951	0.674419	1	36		4713			446961	Light	Redundant	Not Used	0.99454	2	772.365	1543.72	0.0965919	31.9469	3994	3994	MS2	8/134	140211_Fujii_S2_4u.raw
	High	DQTPDENEEVIVr	Q9Y6M1	1	1	CID	R13(Label:13C(6)15N(4))	41.46	0.00260434	0.609756	1	36		4713			435772	Heavy	Redundant	Not Used	0.99454	2	777.37	1553.73	0.273556	31.9402	3993	3993	MS2	15/134	140211_Fujii_S2_4u.raw
	High	DQTPDENEEVIVr	Q9Y6M1	1	1	CID	R13(Label:13C(6)15N(4))	40.87	0.00286053	0.634146	1	36		4713			435772	Heavy	Redundant	Not Used	0.99454	2	777.369	1553.73	-0.433537	32.0437	4007	4007	MS2	7/134	140211_Fujii_S2_4u.raw
	High	ISYIPDEEVSSPSPPQr	Q9Y6M1	1	1	CID	R17(Label:13C(6)15N(4))	40.86	0.00553327	1	1	39	23	5529			243181	Heavy	Unique	Used	0.932772	2	955.972	1910.94	-0.309447	53.8749	6953	6953	MS2	14/152	140211_Fujii_S2_4u.raw
	Medium	TVNELQNLTSAEVIVPR	Q9Y6M1	1	1	CID		38.23	0.0106798	0.710526	1	39	26	6560			47597.3	Light	Unique	Used	2.21247	2	942.016	1883.03	1.23794	83.4061	10812	10812	MS2	8/178	140211_Fujii_S2_4u.raw
	High	DQTPDENEEVIVR	Q9Y6M1	1	1	CID		36.9	0.00706441	1	1	36	25	8296			133637	Light	Redundant	Not Used	1.27536	2	772.365	1543.72	0.0175167	31.8024	3757	3757	MS2	6/134	140211_Fujii_S3_4u.raw
	Medium	MVIITGPPEAQFk	Q9NZI8;Q9Y6M1	2	2	CID	K13(Label:13C(6))	35.27	0.0222726	1	1	39	24	6003		1	39674.9	Heavy	Excluded by Method	Not Used		2	718.9	1436.79	0.268199	68.1824	8828	8828	MS2	11/108	140211_Fujii_S2_4u.raw
	Medium	IAPAEGPDVSEr	Q9Y6M1	1	1	CID	R12(Label:13C(6)15N(4))	33.47	0.0237484	0.545455	1	38	29	7767			141165	Heavy	Unique	Used	1.23311	2	625.816	1250.62	-0.47255	18.4566	2072	2072	MS2	7/100	140211_Fujii_S3_4u.raw
	Medium	TVNELQNLTSAEVIVPr	Q9Y6M1	1	1	CID	R17(Label:13C(6)15N(4))	33.07	0.0358291	1	1	39	21	9890			158300	Heavy	Redundant	Not Used	1.07679	2	947.018	1893.03	-1.39567	83.1426	9939	9939	MS2	7/178	140211_Fujii_S3_4u.raw
	Medium	LAEEIPLK	Q9Y6M1	1	1	CID		32.31	0.0206503	0.5	1	36		8574			109099	Light	Unique	Used	1.12454	2	456.774	912.541	0.508079	39.697	4734	4734	MS2	4/58	140211_Fujii_S3_4u.raw
	Medium	IAPAEGPDVSEr	Q9Y6M1	1	1	CID	R12(Label:13C(6)15N(4))	32	0.0331568	0.59375	1	38	27	4109			358338	Heavy	Unique	Used	1.12509	2	625.815	1250.62	-1.54623	18.446	2163	2163	MS2	8/100	140211_Fujii_S2_4u.raw
	Medium	LYIGNLSPAVTADDLr	Q9Y6M1	1	1	CID	R16(Label:13C(6)15N(4))	30.49	0.0744123	1	1	40	19	2798			42492.2	Heavy	Unique	Used	1.43119	2	864.464	1727.92	0.249777	81.2093	9767	9767	MS2	7/156	140211_Fujii_S1_4u.raw
	Medium	ILVPTQFVGAIIGk	Q9Y6M1	1	1	CID	K14(Label:13C(6))	24.78	0.0365926	1	1	31	22	10159			157700	Heavy	Unique	Used	1.31377	2	731.461	1461.91	0.953743	88.7175	10638	10638	MS2	13/120	140211_Fujii_S3_4u.raw
Q9Y5A9	3.97	3	2	579	62.2957	8.79248	96.48	191279	1.20154	3	6.78147	YTH domain family protein 2 OS=Homo sapiens GN=YTHDF2 PE=1 SV=2 - [YTHD2_HUMAN]
	Confidence Icon	Sequence	Protein Accessions	# Proteins	# Protein Groups	Activation Type	Modifications	IonScore	Exp Value	Δ Score	Rank	Identity High	Homology Threshold	QuanResultID	# Missing Channels	# Single-Peak Channels	Area	Quan Channel	Quan Info	Quan Usage	Heavy/Light	Charge	m/z [Da]	MH+ [Da]	ΔM [ppm]	RT [min]	First Scan	Last Scan	MS Order	Ions Matched	Spectrum File	Annotation
	High	LGSTEVASNVPk	Q9Y5A9	1	1	CID	K12(Label:13C(6))	58.87	8.39275e-05	0.779661	1	39	29	4399			162368	Heavy	Unique	Used	1.20154	2	604.334	1207.66	-0.874209	24.6808	3007	3007	MS2	10/104	140211_Fujii_S2_4u.raw
	High	LGSTEVASNVPk	Q9Y5A9	1	1	CID	K12(Label:13C(6))	41.33	0.00489946	1	1	39	23	8011			42443.1	Heavy	Unique	Used	1.25771	2	604.335	1207.66	0.13659	24.5483	2837	2837	MS2	10/104	140211_Fujii_S3_4u.raw
	High	sASSLLEQrPk	Q9Y5A9	1	1	CID	N-Term(Acetyl), R9(Label:13C(6)15N(4)), K11(Label:13C(6))	40.89	0.0055074	1	1	39	21	5075			220189	Heavy	Unique	Used	1.10905	2	637.358	1273.71	0.0826342	41.5776	5301	5301	MS2	7/98	140211_Fujii_S2_4u.raw
P07437	66.22	234	20	444	49.639	4.89404	5614.88	1.23688e+07	1.20113	27	9.10581	Tubulin beta chain OS=Homo sapiens GN=TUBB PE=1 SV=2 - [TBB5_HUMAN]
	Confidence Icon	Sequence	Protein Accessions	# Proteins	# Protein Groups	Activation Type	Modifications	IonScore	Exp Value	Δ Score	Rank	Identity High	Homology Threshold	QuanResultID	# Missing Channels	# Single-Peak Channels	Area	Quan Channel	Quan Info	Quan Usage	Heavy/Light	Charge	m/z [Da]	MH+ [Da]	ΔM [ppm]	RT [min]	First Scan	Last Scan	MS Order	Ions Matched	Spectrum File	Annotation
	High	GHYTEGAELVDSVLDVVr	P68371;P07437	2	2	CID	R18(Label:13C(6)15N(4))	125.71	2.21541e-11	1	1	40	26						No Quan Values	Not Used		2	985.004	1969	5.39854	87.563	10567	10567	MS2	15/158	140211_Fujii_S1_4u.raw
	High	LTTPTYGDLNHLVSATMSGVTTcLR	P68371;P07437	2	2	CID	C23(Carbamidomethyl)	123.42	3.74e-11	1	1	40	25	6831			1.7361e+06	Light	Not Unique	Not Used	1.30667	2	1354.68	2708.35	3.64681	88.3149	11523	11523	MS2	14/262	140211_Fujii_S2_4u.raw
	High	MAVTFIGNSTAIQELFK	P07437	1	1	CID		117.14	1.56103e-10	0.82906	1	40		6889			1.37206e+06	Light	Unique	Used	1.32211	2	935.495	1869.98	2.06837	88.9525	11621	11621	MS2	13/166	140211_Fujii_S2_4u.raw
	High	GHYTEGAELVDSVLDVVR	P68371;P07437	2	2	CID		114.96	2.61547e-10	0.765217	1	40							No Quan Values	Not Used		2	980	1958.99	5.40989	87.5739	10569	10569	MS2	27/158	140211_Fujii_S1_4u.raw
	High	mAVTFIGNSTAIQELFk	P07437	1	1	CID	M1(Oxidation), K17(Label:13C(6))	111.01	6.68475e-10	1	1	40	27	3070			268206	Heavy	Unique	Used	1.05857	2	946.504	1892	3.83533	88.2215	10660	10660	MS2	14/166	140211_Fujii_S1_4u.raw
	High	GHYTEGAELVDSVLDVVR	P68371;P07437	2	2	CID		108.41	1.10394e-09	1	1	40	28						No Quan Values	Not Used		2	979.993	1958.98	-1.94303	87.5213	10560	10560	MS2	11/158	140211_Fujii_S1_4u.raw
	High	GHYTEGAELVDSVLDVVR	P68371;P07437	2	2	CID		103.04	3.97522e-09	0.834951	1	40		6772			1.19773e+07	Light	Not Unique	Not Used	1.13384	2	979.999	1958.99	4.22595	87.431	11382	11382	MS2	14/158	140211_Fujii_S2_4u.raw
	High	EAEScDcLQGFQLTHSLGGGTGSGmGTLLISk	P68371;P07437	2	2	CID	C5(Carbamidomethyl), C7(Carbamidomethyl), M25(Oxidation), K32(Label:13C(6))	99.1	5.9668e-09	1	1	38	20	6610			1.34351e+06	Heavy	Not Unique	Not Used	1.23708	3	1111.86	3333.56	3.84382	84.5534	10959	10959	MS2	33/354	140211_Fujii_S2_4u.raw
	High	GHYTEGAELVDSVLDVVr	P68371;P07437	2	2	CID	R18(Label:13C(6)15N(4))	98.98	1.04088e-08	0.888889	1	40	30	6772			1.32568e+07	Heavy	Redundant	Not Used	1.13384	2	985.002	1969	3.66265	87.4272	11381	11381	MS2	27/158	140211_Fujii_S2_4u.raw
	High	LTTPTYGDLNHLVSATMSGVTTcLr	P68371;P07437	2	2	CID	C23(Carbamidomethyl), R25(Label:13C(6)15N(4))	97.52	1.42936e-08	1	1	40	20	6831			2.33975e+06	Heavy	Redundant	Not Used	1.30667	2	1359.68	2718.35	1.75903	88.2402	11511	11511	MS2	15/262	140211_Fujii_S2_4u.raw
	High	EAEScDcLQGFQLTHSLGGGTGSGMGTLLISk	P68371;P07437	2	2	CID	C5(Carbamidomethyl), C7(Carbamidomethyl), K32(Label:13C(6))	81.57	3.39257e-07	0.853659	1	38							No Quan Values	Not Used		3	1106.52	3317.56	0.968184	86.5529	10422	10422	MS2	30/354	140211_Fujii_S1_4u.raw
	High	ALTVPELTQQVFDAk	P07437	1	1	CID	K15(Label:13C(6))	80.81	6.35251e-07	0.790123	1	40		6701			659335	Heavy	Unique	Used	1.21152	2	833.461	1665.91	-0.273549	86.2355	11198	11198	MS2	12/144	140211_Fujii_S2_4u.raw
	High	SGPFGQIFrPDNFVFGQSGAGNNWAk	P68371;P07437	2	2	CID	R9(Label:13C(6)15N(4)), K26(Label:13C(6))	79.07	7.71151e-07	1	1	39	19	13395	1		692105	Heavy	Excluded by Method	Not Used		3	938.79	2814.36	-5.93798	87.5029	11018	11018	MS2	26/274	140211_Fujii_S4_4u.raw
	High	EIVHIQAGQcGNQIGAK	P07437	1	1	CID	C10(Carbamidomethyl)	71.78	5.4792e-06	1	1	40	26	4774			247783	Light	Unique	Used	1.22361	2	911.964	1822.92	-1.15273	33.9869	4283	4283	MS2	11/150	140211_Fujii_S2_4u.raw
	High	LTTPTYGDLNHLVSATMSGVTTcLr	P68371;P07437	2	2	CID	C23(Carbamidomethyl), R25(Label:13C(6)15N(4))	66.69	1.74753e-05	1	1	40	21	6829			1.17688e+07	Heavy	Not Unique	Not Used	1.11459	3	906.789	2718.35	2.15824	88.2209	11507	11507	MS2	24/262	140211_Fujii_S2_4u.raw
	High	ALTVPELTQQVFDAk	P07437	1	1	CID	K15(Label:13C(6))	65.94	1.95342e-05	0.742424	1	40		13332			3.09651e+06	Heavy	Unique	Used	1.23167	2	833.456	1665.91	-5.91578	86.307	10848	10848	MS2	11/144	140211_Fujii_S4_4u.raw
	High	ISVYYNEATGGK	P07437	1	1	CID		65.25	1.3882e-05	1	1	37	24	4728			1.60548e+06	Light	Unique	Used	1.221	2	651.322	1301.64	-0.45867	32.5344	4075	4075	MS2	9/114	140211_Fujii_S2_4u.raw
	High	ALTVPELTQQVFDAk	P07437	1	1	CID	K15(Label:13C(6))	65.23	2.12791e-05	0.815385	1	39	28	2968	1		1.44367e+06	Heavy	Excluded by Method	Not Used		2	833.466	1665.92	5.22207	86.3943	10400	10400	MS2	11/144	140211_Fujii_S1_4u.raw
	High	EVDEQmLNVQNK	P68371;P07437	2	2	CID	M6(Oxidation)	64.68	1.0825e-05	0.830769	1	36	28						No Quan Values	Not Used		2	731.845	1462.68	-1.623	26.0443	3181	3181	MS2	8/108	140211_Fujii_S2_4u.raw
	High	EVDEQmLNVQNK	P68371;P07437	2	2	CID	M6(Oxidation)	64.47	1.19329e-05	0.796875	1	36					28107.2		No Quan Values	Not Used		2	731.846	1462.68	-0.0373284	19.9515	2259	2259	MS2	8/108	140211_Fujii_S3_4u.raw
	High	ALTVPELTQQVFDAK	P07437	1	1	CID		63.92	3.41235e-05	1	1	40	26	10000			2.14046e+06	Light	Unique	Used	1.12705	2	830.452	1659.9	0.526818	86.3928	10316	10316	MS2	22/144	140211_Fujii_S3_4u.raw
	High	LTTPTYGDLNHLVSATMSGVTTcLR	P68371;P07437	2	2	CID	C23(Carbamidomethyl)	63.81	3.38967e-05	1	1	40	20	6829			1.05588e+07	Light	Redundant	Not Used	1.11459	3	903.454	2708.35	2.94323	88.2251	11508	11508	MS2	11/262	140211_Fujii_S2_4u.raw
	High	ALTVPELTQQVFDAk	P07437	1	1	CID	K15(Label:13C(6))	63.64	3.30873e-05	0.796875	1	40	30	10000			2.4124e+06	Heavy	Redundant	Not Used	1.12705	2	833.462	1665.92	0.752304	86.2381	10294	10294	MS2	10/144	140211_Fujii_S3_4u.raw
	High	EIVHIQAGQcGNQIGAK	P07437	1	1	CID	C10(Carbamidomethyl)	62.84	4.37317e-05	1	1	40	24	8361			58256.8	Light	Unique	Used	1.22995	2	911.965	1822.92	0.0526251	33.9147	4027	4027	MS2	22/150	140211_Fujii_S3_4u.raw
	High	EVDEQMLNVQNK	P68371;P07437	2	2	CID		62.83	2.21247e-05	0.825397	1	37	27	8425			523168	Light	Not Unique	Not Used	1.11829	2	723.849	1446.69	0.244395	35.7138	4238	4238	MS2	7/108	140211_Fujii_S3_4u.raw
	High	EIVHIQAGQcGNQIGAk	P07437	1	1	CID	C10(Carbamidomethyl), K17(Label:13C(6))	62.83	4.51876e-05	1	1	40	25	4774			312949	Heavy	Redundant	Not Used	1.22361	2	914.973	1828.94	-2.00971	33.9245	4274	4274	MS2	23/150	140211_Fujii_S2_4u.raw
	High	ImNTFSVVPSPk	P68371;P07437	2	2	CID	M2(Oxidation), K12(Label:13C(6))	62.7	3.91228e-05	1	1	39	26						No Quan Values	Not Used		2	671.362	1341.72	-0.601234	51.2741	6190	6190	MS2	8/118	140211_Fujii_S3_4u.raw
	High	AILVDLEPGTMDSVr	P07437	1	1	CID	R15(Label:13C(6)15N(4))	62.53	4.83635e-05	0.666667	1	40		6373			66160.6	Heavy	Unique	Used	1.12972	2	813.428	1625.85	2.96362	78.4774	10162	10162	MS2	13/128	140211_Fujii_S2_4u.raw
	High	ALTVPELTQQVFDAk	P07437	1	1	CID	K15(Label:13C(6))	62.47	4.2836e-05	0.677419	1	40							No Quan Values	Not Used		3	555.978	1665.92	2.24637	86.3834	11221	11221	MS2	9/144	140211_Fujii_S2_4u.raw
	High	mAVTFIGNSTAIQELFk	P07437	1	1	CID	M1(Oxidation), K17(Label:13C(6))	62.4	4.9085e-05	1	1	40	18				55943.9		No Quan Values	Not Used		2	946.502	1892	1.57716	88.246	11512	11512	MS2	13/166	140211_Fujii_S2_4u.raw
	High	EIVHIQAGQcGNQIGAK	P07437	1	1	CID	C10(Carbamidomethyl)	62.39	4.83042e-05	0.758065	1	40	31	8356			901323	Light	Unique	Used	1.4146	3	608.312	1822.92	-0.390018	33.7659	4008	4008	MS2	21/150	140211_Fujii_S3_4u.raw
	High	ImNTFSVVPSPk	P68371;P07437	2	2	CID	M2(Oxidation), K12(Label:13C(6))	61.77	4.91304e-05	0.806452	1	39	29				12358.1		No Quan Values	Not Used		2	671.362	1341.72	-0.14633	51.3885	6146	6146	MS2	8/118	140211_Fujii_S1_4u.raw
	High	NSSYFVEWIPNNVk	P68371;P07437;Q9BUF5	3	3	CID	K14(Label:13C(6))	61.74	4.62555e-05	1	1	39	19	13288			1.10537e+06	Heavy	Not Unique	Not Used	0.96712	2	851.925	1702.84	-5.55234	85.3852	10712	10712	MS2	11/140	140211_Fujii_S4_4u.raw
	High	EVDEQMLNVQNK	P68371;P07437	2	2	CID		61.56	2.52411e-05	0.806452	1	36	28	11669			196726	Light	Not Unique	Not Used	1.24685	2	723.844	1446.68	-5.49341	35.9377	4389	4389	MS2	8/108	140211_Fujii_S4_4u.raw
	High	EVDEQMLNVQNK	P68371;P07437	2	2	CID		61.43	2.97132e-05	0.803279	1	37	28	4843	1		724811	Light	Excluded by Method	Not Used		2	723.848	1446.69	-0.683775	35.7511	4523	4523	MS2	8/108	140211_Fujii_S2_4u.raw
	High	FPGQLNADLr	P68371;P07437;Q9BUF5	3	3	CID	R10(Label:13C(6)15N(4))	61.29	5.40175e-05	0.721311	1	39		8908		1	1.41468e+06	Heavy	Excluded by Method	Not Used		2	570.806	1140.6	0.279794	49.8187	6019	6019	MS2	9/84	140211_Fujii_S3_4u.raw
	High	ALTVPELTQQVFDAk	P07437	1	1	CID	K15(Label:13C(6))	61.09	5.95198e-05	0.672131	1	40		2968	1		1.44367e+06	Heavy	Excluded by Method	Not Used		2	833.462	1665.92	0.752304	86.4669	10410	10410	MS2	18/144	140211_Fujii_S1_4u.raw
	High	ImNTFSVVPSPK	P68371;P07437	2	2	CID	M2(Oxidation)	60.31	6.65742e-05	1	1	39	25	8945			184726	Light	Not Unique	Not Used	1.23089	2	668.353	1335.7	0.026357	50.2604	6066	6066	MS2	7/118	140211_Fujii_S3_4u.raw
	High	IMNTFSVVPSPk	P68371;P07437	2	2	CID	K12(Label:13C(6))	60.01	7.51767e-05	1	1	40	23	12547			180893	Heavy	Not Unique	Not Used	1.28842	2	663.361	1325.72	-5.5491	60.102	7613	7613	MS2	9/118	140211_Fujii_S4_4u.raw
	High	ISVYYNEATGGk	P07437	1	1	CID	K12(Label:13C(6))	59.91	6.03886e-05	1	1	38	26	1287			269030	Heavy	Unique	Used	1.27325	2	654.332	1307.66	-0.633623	32.6831	3757	3757	MS2	9/114	140211_Fujii_S1_4u.raw
	High	ISVYYNEATGGk	P07437	1	1	CID	K12(Label:13C(6))	59.9	6.08859e-05	1	1	38	25	8311			1.0114e+06	Heavy	Unique	Used	1.11203	2	654.332	1307.66	-0.726973	32.3531	3829	3829	MS2	9/114	140211_Fujii_S3_4u.raw
	High	NSSYFVEWIPNNVk	P68371;P07437;Q9BUF5	3	3	CID	K14(Label:13C(6))	59.6	7.92754e-05	1	1	39	26	9951			1.44834e+06	Heavy	Not Unique	Not Used	1.11574	2	851.93	1702.85	-0.605995	85.3924	10179	10179	MS2	11/140	140211_Fujii_S3_4u.raw
	High	ImNTFSVVPSPK	P68371;P07437	2	2	CID	M2(Oxidation)	59.53	7.8112e-05	0.8	1	39	28						No Quan Values	Not Used		2	668.349	1335.69	-4.90876	51.1998	6455	6455	MS2	8/118	140211_Fujii_S4_4u.raw
	High	ImNTFSVVPSPK	P68371;P07437	2	2	CID	M2(Oxidation)	59.33	8.18517e-05	1	1	39	25	1920			195486	Light	Not Unique	Not Used	1.20974	2	668.352	1335.7	-0.339206	50.7675	6074	6074	MS2	9/118	140211_Fujii_S1_4u.raw
	High	AILVDLEPGTMDSVR	P07437	1	1	CID		59.3	9.43443e-05	1	1	40	26	6341			1.62599e+06	Light	Unique	Used	1.15823	2	808.42	1615.83	-1.7971	77.882	10084	10084	MS2	7/128	140211_Fujii_S2_4u.raw
	High	EIVHIQAGQcGNQIGAk	P07437	1	1	CID	C10(Carbamidomethyl), K17(Label:13C(6))	59.29	0.000103806	1	1	40	25	8361			71653	Heavy	Redundant	Not Used	1.22995	2	914.975	1828.94	0.126086	33.7296	4004	4004	MS2	18/150	140211_Fujii_S3_4u.raw
	High	ImNTFSVVPSPK	P68371;P07437	2	2	CID	M2(Oxidation)	59.27	8.40551e-05	1	1	39	22	9100			66319.4	Light	Not Unique	Not Used	0.440092	2	668.352	1335.7	-1.25311	54.7541	6608	6608	MS2	9/118	140211_Fujii_S3_4u.raw
	High	AILVDLEPGTMDSVR	P07437	1	1	CID		58.76	0.000108499	1	1	40	21	9764			283165	Light	Unique	Used	1.17368	2	808.421	1615.84	-0.58836	78.4365	9420	9420	MS2	7/128	140211_Fujii_S3_4u.raw
	High	ALTVPELTQQVFDAK	P07437	1	1	CID		58.59	0.000108195	1	1	40	23				39155.5		No Quan Values	Not Used		2	830.455	1659.9	5.01279	86.4217	10404	10404	MS2	21/144	140211_Fujii_S1_4u.raw
	High	ImNTFSVVPSPk	P68371;P07437	2	2	CID	M2(Oxidation), K12(Label:13C(6))	58.54	0.000107558	1	1	40	26	12217			398471	Heavy	Not Unique	Not Used	1.25961	2	671.359	1341.71	-5.69618	49.8743	6276	6276	MS2	9/118	140211_Fujii_S4_4u.raw
	High	LTTPTYGDLNHLVSATMSGVTTcLr	P68371;P07437	2	2	CID	C23(Carbamidomethyl), R25(Label:13C(6)15N(4))	57.35	0.00015306	0.807018	1	40	27	3073			2.24315e+06	Heavy	Not Unique	Not Used	1.14196	3	906.791	2718.36	3.97692	88.2553	10665	10665	MS2	22/262	140211_Fujii_S1_4u.raw
	High	ImNTFSVVPSPK	P68371;P07437	2	2	CID	M2(Oxidation)	57.27	0.000134437	0.789474	1	39	28	5375			565287	Light	Not Unique	Not Used	1.09967	2	668.352	1335.7	-0.88755	50.0139	6437	6437	MS2	9/118	140211_Fujii_S2_4u.raw
	High	ImNTFSVVPSPk	P68371;P07437	2	2	CID	M2(Oxidation), K12(Label:13C(6))	57.21	0.000137353	1	1	39	26						No Quan Values	Not Used		2	671.363	1341.72	0.399553	54.4837	6576	6576	MS2	8/118	140211_Fujii_S3_4u.raw
	High	LTTPTYGDLNHLVSATmSGVTTcLr	P68371;P07437	2	2	CID	M17(Oxidation), C23(Carbamidomethyl), R25(Label:13C(6)15N(4))	55.42	0.000209998	1	1	39	18	2957			925620	Heavy	Not Unique	Not Used	1.30612	3	912.121	2734.35	2.84456	86.2201	10374	10374	MS2	24/262	140211_Fujii_S1_4u.raw
	High	ISEQFTAMFR	P68371;P07437	2	2	CID		55.14	0.000122325	1	1	37	22	12837			232998	Light	Not Unique	Not Used	1.21254	2	615.301	1229.59	-3.72782	69.7689	8820	8820	MS2	7/92	140211_Fujii_S4_4u.raw
	High	EIVHIQAGQcGNQIGAK	P07437	1	1	CID	C10(Carbamidomethyl)	55.13	0.000256877	1	1	40	24	4774			247783	Light	Redundant	Not Used	1.22361	2	911.964	1822.92	-0.817908	34.4381	4348	4348	MS2	12/150	140211_Fujii_S2_4u.raw
	High	ALTVPELTQQVFDAk	P07437	1	1	CID	K15(Label:13C(6))	55.1	0.000236871	0.545455	1	40		10012			257520	Heavy	Unique	Used	1.02537	3	555.977	1665.92	0.377857	86.4264	10321	10321	MS2	19/144	140211_Fujii_S3_4u.raw
	High	ISEQFTAMFr	P68371;P07437	2	2	CID	R10(Label:13C(6)15N(4))	54.97	0.000134851	1	1	37	16	12837			275869	Heavy	Redundant	Not Used	1.21254	2	620.304	1239.6	-5.44465	69.638	8803	8803	MS2	7/92	140211_Fujii_S4_4u.raw
	High	LTTPTYGDLNHLVSATMSGVTTcLR	P68371;P07437	2	2	CID	C23(Carbamidomethyl)	54.91	0.000231806	1	1	39	20	13427			738288	Light	Not Unique	Not Used	1.36307	3	903.444	2708.32	-7.33324	88.2425	11127	11127	MS2	12/262	140211_Fujii_S4_4u.raw
	High	ISEQFTAMFr	P68371;P07437	2	2	CID	R10(Label:13C(6)15N(4))	54.89	0.000140277	1	1	37	18	12837			275869	Heavy	Redundant	Not Used	1.21254	2	620.304	1239.6	-4.45989	69.8857	8836	8836	MS2	8/92	140211_Fujii_S4_4u.raw
	High	ALTVPELTQQVFDAK	P07437	1	1	CID		54.86	0.000263883	0.8	1	40	27	13332			2.49041e+06	Light	Redundant	Not Used	1.23167	2	830.447	1659.89	-5.7242	86.3003	10847	10847	MS2	18/144	140211_Fujii_S4_4u.raw
	High	AILVDLEPGTmDSVr	P07437	1	1	CID	M11(Oxidation), R15(Label:13C(6)15N(4))	54.53	0.000286125	0.727273	1	40	31	5939			362588	Heavy	Unique	Used	1.89841	2	821.422	1641.84	-0.956987	65.9221	8542	8542	MS2	12/128	140211_Fujii_S2_4u.raw
	High	ImNTFSVVPSPK	P68371;P07437	2	2	CID	M2(Oxidation)	54.44	0.000257401	0.740741	1	39	30	5375			565287	Light	Redundant	Not Used	1.09967	2	668.352	1335.7	-0.79616	49.8216	6412	6412	MS2	9/118	140211_Fujii_S2_4u.raw
	High	SGPFGQIFRPDNFVFGQSGAGNNWAK	P68371;P07437	2	2	CID		54.41	0.000208833	1	1	38	24	10081			156906	Light	Not Unique	Not Used	1.08155	3	933.452	2798.34	-0.382341	87.569	10481	10481	MS2	20/274	140211_Fujii_S3_4u.raw
	High	EAEScDcLQGFQLTHSLGGGTGSGMGTLLISk	P68371;P07437	2	2	CID	C5(Carbamidomethyl), C7(Carbamidomethyl), K32(Label:13C(6))	53.7	0.000203692	1	1	38	18	10022			196766	Heavy	Not Unique	Not Used	1.4071	3	1106.52	3317.56	0.526641	86.5941	10344	10344	MS2	27/354	140211_Fujii_S3_4u.raw
	High	EVDEQMLNVQNk	P68371;P07437	2	2	CID	K12(Label:13C(6))	53.68	0.000230559	1	1	38	24				5584.15		No Quan Values	Not Used		2	726.858	1452.71	-1.17644	35.758	4524	4524	MS2	9/108	140211_Fujii_S2_4u.raw
	High	EVDEQMLNVQNK	P68371;P07437	2	2	CID		53.39	0.000195856	1	1	37	23	8425			523168	Light	Redundant	Not Used	1.11829	2	723.848	1446.69	-0.1775	36.3654	4317	4317	MS2	8/108	140211_Fujii_S3_4u.raw
	High	FPGQLNADLr	P68371;P07437;Q9BUF5	3	3	CID	R10(Label:13C(6)15N(4))	53.17	0.000351822	0.679245	1	39							No Quan Values	Not Used		2	570.806	1140.6	1.02895	49.1988	6334	6334	MS2	9/84	140211_Fujii_S2_4u.raw
	High	LAVNMVPFPr	P68371;P07437;Q9BUF5	3	3	CID	R10(Label:13C(6)15N(4))	51.88	0.000427774	0.788462	1	39	27	6151			641572	Heavy	Not Unique	Not Used	1.04677	2	577.325	1153.64	0.613574	72.3627	9393	9393	MS2	9/86	140211_Fujii_S2_4u.raw
	High	LTTPTYGDLNHLVSATMSGVTTcLr	P68371;P07437	2	2	CID	C23(Carbamidomethyl), R25(Label:13C(6)15N(4))	51.66	0.000494354	1	1	39	20	13427			988970	Heavy	Redundant	Not Used	1.36307	3	906.781	2718.33	-7.13737	88.2186	11124	11124	MS2	23/262	140211_Fujii_S4_4u.raw
	High	AILVDLEPGTMDSVr	P07437	1	1	CID	R15(Label:13C(6)15N(4))	51.45	0.000610154	0.764706	1	40	28	9764			332343	Heavy	Redundant	Not Used	1.17368	2	813.426	1625.84	0.185621	78.0482	9373	9373	MS2	12/128	140211_Fujii_S3_4u.raw
	High	LAVNMVPFPR	P68371;P07437;Q9BUF5	3	3	CID		51.14	0.000528393	0.784314	1	39	27	9633			284062	Light	Not Unique	Not Used	1.11652	2	572.32	1143.63	-1.11667	73.0428	8808	8808	MS2	8/86	140211_Fujii_S3_4u.raw
	High	IMNTFSVVPSPk	P68371;P07437	2	2	CID	K12(Label:13C(6))	50.8	0.00060594	1	1	39	21	9278			265464	Heavy	Not Unique	Not Used	1.09652	2	663.365	1325.72	-0.945156	60.2517	7271	7271	MS2	8/118	140211_Fujii_S3_4u.raw
	High	LAVNmVPFPr	P68371;P07437;Q9BUF5	3	3	CID	M5(Oxidation), R10(Label:13C(6)15N(4))	50.69	0.000592905	0.647059	1	39							No Quan Values	Not Used		2	585.323	1169.64	1.8217	67.2683	8708	8708	MS2	9/86	140211_Fujii_S2_4u.raw
	High	NSSYFVEWIPNNVk	P68371;P07437;Q9BUF5	3	3	CID	K14(Label:13C(6))	50	0.000714	1	1	39	18	6651			2.1774e+06	Heavy	Not Unique	Not Used	1.29223	2	851.928	1702.85	-2.68489	85.3001	11061	11061	MS2	11/140	140211_Fujii_S2_4u.raw
	High	LAVNmVPFPr	P68371;P07437;Q9BUF5	3	3	CID	M5(Oxidation), R10(Label:13C(6)15N(4))	49.93	0.00069613	0.76	1	39	27	5711		1	166615	Heavy	Excluded by Method	Not Used		2	585.322	1169.64	-0.787442	59.1878	7630	7630	MS2	9/86	140211_Fujii_S2_4u.raw
	High	ImNTFSVVPSPK	P68371;P07437	2	2	CID	M2(Oxidation)	49.92	0.000729311	1	1	39	23						No Quan Values	Not Used		2	668.352	1335.7	-0.978941	51.0595	6166	6166	MS2	8/118	140211_Fujii_S3_4u.raw
	High	AILVDLEPGTMDSVr	P07437	1	1	CID	R15(Label:13C(6)15N(4))	49.85	0.000889705	0.64	1	40		6341			1.89775e+06	Heavy	Redundant	Not Used	1.15823	2	813.428	1625.85	2.43805	77.6289	10055	10055	MS2	8/128	140211_Fujii_S2_4u.raw
	High	FPGQLNADLR	P68371;P07437;Q9BUF5	3	3	CID		49.75	0.000734592	0.76	1	39	28	5349	1		1.95979e+06	Light	Excluded by Method	Not Used		2	565.801	1130.59	-0.609599	48.9887	6306	6306	MS2	8/84	140211_Fujii_S2_4u.raw
	High	ISVYYNEATGGK	P07437	1	1	CID		49.53	0.000466332	1	1	37	24	11554			388277	Light	Unique	Used	1.33479	2	651.319	1301.63	-4.86645	32.672	3967	3967	MS2	18/114	140211_Fujii_S4_4u.raw
	High	EIVHIQAGQcGNQIGAk	P07437	1	1	CID	C10(Carbamidomethyl), K17(Label:13C(6))	49.47	0.00100326	1	1	40	18	4771			2.1665e+06	Heavy	Unique	Used	1.22751	3	610.319	1828.94	-0.281728	33.761	4251	4251	MS2	18/150	140211_Fujii_S2_4u.raw
	High	ALTVPELTQQVFDAK	P07437	1	1	CID		49.46	0.000913281	1	1	40	22	6701			544221	Light	Redundant	Not Used	1.21152	2	830.453	1659.9	2.36534	86.349	11213	11213	MS2	16/144	140211_Fujii_S2_4u.raw
	High	YLTVAAVFR	P68371;P07437	2	2	CID		49.37	0.000665343	0.714286	1	38	29	12905			632000	Light	Not Unique	Not Used	0.871265	2	520.298	1039.59	-4.08844	71.6301	9063	9063	MS2	7/64	140211_Fujii_S4_4u.raw
	High	AILVDLEPGTMDSVR	P07437	1	1	CID		49.32	0.000963083	1	1	40	21	6341			1.62599e+06	Light	Redundant	Not Used	1.15823	2	808.424	1615.84	3.26449	77.6826	10061	10061	MS2	21/128	140211_Fujii_S2_4u.raw
	High	FPGQLNADLr	P68371;P07437;Q9BUF5	3	3	CID	R10(Label:13C(6)15N(4))	49.28	0.000854552	0.653061	1	39		8908		1	1.41468e+06	Heavy	Excluded by Method	Not Used		2	570.806	1140.6	0.172772	48.7452	5890	5890	MS2	8/84	140211_Fujii_S3_4u.raw
	High	EIVHIQAGQcGNQIGAk	P07437	1	1	CID	C10(Carbamidomethyl), K17(Label:13C(6))	49.19	0.00106103	1	1	40	24	8382			37440.5	Heavy	Unique	Used	1.20113	2	914.975	1828.94	-0.407864	34.1972	4061	4061	MS2	10/150	140211_Fujii_S3_4u.raw
	High	ImNTFSVVPSPK	P68371;P07437	2	2	CID	M2(Oxidation)	49.15	0.000854371	1	1	39	21	12217			306605	Light	Redundant	Not Used	1.25961	2	668.348	1335.69	-6.09685	49.8988	6279	6279	MS2	8/118	140211_Fujii_S4_4u.raw
	High	ISEQFTAmFr	P68371;P07437	2	2	CID	M8(Oxidation), R10(Label:13C(6)15N(4))	49	0.000406003	0.77551	1	36	26	12264			127037	Heavy	Not Unique	Not Used	1.24075	2	628.301	1255.6	-5.21426	51.679	6521	6521	MS2	8/92	140211_Fujii_S4_4u.raw
	High	YLTVAAVFR	P68371;P07437	2	2	CID		48.94	0.000735229	0.734694	1	38	29	9606			284683	Light	Not Unique	Not Used	0.962443	2	520.3	1039.59	0.138735	71.6239	8637	8637	MS2	8/64	140211_Fujii_S3_4u.raw
	High	EAEScDcLQGFQLTHSLGGGTGSGmGTLLISK	P68371;P07437	2	2	CID	C5(Carbamidomethyl), C7(Carbamidomethyl), M25(Oxidation)	48.67	0.000396628	1	1	35	17	13258			222444	Light	Not Unique	Not Used	1.39134	3	1109.84	3327.51	-4.95742	84.6022	10615	10615	MS2	21/354	140211_Fujii_S4_4u.raw
	High	GHYTEGAELVDSVLDVVR	P68371;P07437	2	2	CID		48.62	0.00112259	0.795918	1	40	26	6771			1.87565e+07	Light	Not Unique	Not Used	1.18577	3	653.669	1958.99	5.7769	87.4233	11380	11380	MS2	10/158	140211_Fujii_S2_4u.raw
	High	FPGQLNADLr	P68371;P07437;Q9BUF5	3	3	CID	R10(Label:13C(6)15N(4))	48.49	0.000953537	0.708333	1	39	30	1877			342411	Heavy	Not Unique	Not Used	1.10976	2	570.805	1140.6	-1.43257	50.0223	5981	5981	MS2	8/84	140211_Fujii_S1_4u.raw
	High	ImNTFSVVPSPk	P68371;P07437	2	2	CID	M2(Oxidation), K12(Label:13C(6))	48.4	0.00107107	1	1	39	24	1920			236486	Heavy	Redundant	Not Used	1.20974	2	671.361	1341.72	-1.96595	50.2051	6004	6004	MS2	8/118	140211_Fujii_S1_4u.raw
	High	LAVNmVPFPr	P68371;P07437;Q9BUF5	3	3	CID	M5(Oxidation), R10(Label:13C(6)15N(4))	48.2	0.00104284	0.625	1	39					62981.9		No Quan Values	Not Used		2	585.322	1169.64	-0.474344	67.6264	8757	8757	MS2	7/86	140211_Fujii_S2_4u.raw
	High	ISEQFTAmFr	P68371;P07437	2	2	CID	M8(Oxidation), R10(Label:13C(6)15N(4))	47.86	0.000599893	0.729167	1	36	28	1963			71342.1	Heavy	Not Unique	Not Used	1.15001	2	628.304	1255.6	-0.255983	51.4816	6157	6157	MS2	9/92	140211_Fujii_S1_4u.raw
	High	ImNTFSVVPSPk	P68371;P07437	2	2	CID	M2(Oxidation), K12(Label:13C(6))	47.77	0.00121488	0.75	1	39	27	8945			246315	Heavy	Redundant	Not Used	1.23089	2	671.363	1341.72	0.308573	51.1035	6171	6171	MS2	9/118	140211_Fujii_S3_4u.raw
	High	ISVYYNEATGGk	P07437	1	1	CID	K12(Label:13C(6))	47.76	0.000964767	1	1	38	22	11554			518268	Heavy	Redundant	Not Used	1.33479	2	654.33	1307.65	-3.62085	32.5577	3951	3951	MS2	9/114	140211_Fujii_S4_4u.raw
	High	AILVDLEPGTmDSVR	P07437	1	1	CID	M11(Oxidation)	47.61	0.00137404	1	1	40	21	5939			208833	Light	Redundant	Not Used	1.89841	2	816.419	1631.83	-0.0846622	65.9515	8546	8546	MS2	12/128	140211_Fujii_S2_4u.raw
	High	GHYTEGAELVDSVLDVVr	P68371;P07437	2	2	CID	R18(Label:13C(6)15N(4))	47.57	0.00135613	0.604167	1	40		13394			2.00961e+06	Heavy	Not Unique	Not Used	1.74203	3	656.998	1968.98	-5.55066	87.4845	11015	11015	MS2	11/158	140211_Fujii_S4_4u.raw
	High	ImNTFSVVPSPK	P68371;P07437	2	2	CID	M2(Oxidation)	47.51	0.00126234	1	1	39	25	1920			195486	Light	Redundant	Not Used	1.20974	2	668.351	1335.7	-1.98424	50.2438	6009	6009	MS2	9/118	140211_Fujii_S1_4u.raw
	High	ImNTFSVVPSPk	P68371;P07437	2	2	CID	M2(Oxidation), K12(Label:13C(6))	47.45	0.00131048	1	1	39	25	9123			127839	Heavy	Not Unique	Not Used	1.55317	2	671.363	1341.72	0.763475	54.9947	6635	6635	MS2	8/118	140211_Fujii_S3_4u.raw
	High	EVDEQmLNVQNk	P68371;P07437	2	2	CID	M6(Oxidation), K12(Label:13C(6))	47.33	0.000801658	1	1	37	20						No Quan Values	Not Used		2	734.855	1468.7	-1.27531	27.8584	3243	3243	MS2	7/108	140211_Fujii_S3_4u.raw
	High	LAVNmVPFPr	P68371;P07437;Q9BUF5	3	3	CID	M5(Oxidation), R10(Label:13C(6)15N(4))	47.23	0.00125084	0.744681	1	39	27						No Quan Values	Not Used		2	585.323	1169.64	0.986778	66.3743	8597	8597	MS2	7/86	140211_Fujii_S2_4u.raw
	High	ImNTFSVVPSPk	P68371;P07437	2	2	CID	M2(Oxidation), K12(Label:13C(6))	47.07	0.00150197	0.744681	1	40	27						No Quan Values	Not Used		2	671.359	1341.71	-5.87814	51.3306	6473	6473	MS2	16/118	140211_Fujii_S4_4u.raw
	High	NSSYFVEWIPNNVk	P68371;P07437;Q9BUF5	3	3	CID	K14(Label:13C(6))	47.06	0.00142573	1	1	39	19				156753		No Quan Values	Not Used		2	851.93	1702.85	-0.247566	85.4676	10266	10266	MS2	7/140	140211_Fujii_S1_4u.raw
	High	AILVDLEPGTMDSVr	P07437	1	1	CID	R15(Label:13C(6)15N(4))	47.03	0.0016734	0.723404	1	40	28	9764			332343	Heavy	Redundant	Not Used	1.17368	2	813.426	1625.85	0.410864	78.493	9426	9426	MS2	10/128	140211_Fujii_S3_4u.raw
	High	ImNTFSVVPSPK	P68371;P07437	2	2	CID	M2(Oxidation)	46.97	0.00140938	0.723404	1	39	28	8945			184726	Light	Redundant	Not Used	1.23089	2	668.352	1335.7	-0.339206	49.9946	6037	6037	MS2	10/118	140211_Fujii_S3_4u.raw
	High	ISEQFTAmFr	P68371;P07437	2	2	CID	M8(Oxidation), R10(Label:13C(6)15N(4))	46.93	0.00063872	1	1	36	24	12264			127037	Heavy	Redundant	Not Used	1.24075	2	628.3	1255.59	-7.35314	51.6061	6511	6511	MS2	8/92	140211_Fujii_S4_4u.raw
	High	LAVNMVPFPr	P68371;P07437;Q9BUF5	3	3	CID	R10(Label:13C(6)15N(4))	46.49	0.00157408	0.652174	1	39		12940			293293	Heavy	Not Unique	Not Used	1.09437	2	577.321	1153.63	-7.00501	72.603	9189	9189	MS2	8/86	140211_Fujii_S4_4u.raw
	High	YLTVAAVFr	P68371;P07437	2	2	CID	R9(Label:13C(6)15N(4))	46.36	0.00135949	1	1	38	23	12905			520585	Heavy	Redundant	Not Used	0.871265	2	525.3	1049.59	-8.32239	72.0267	9115	9115	MS2	7/64	140211_Fujii_S4_4u.raw
	High	LAVNmVPFPr	P68371;P07437;Q9BUF5	3	3	CID	M5(Oxidation), R10(Label:13C(6)15N(4))	46.22	0.00157476	0.782609	1	39	26						No Quan Values	Not Used		2	585.322	1169.64	-0.0568803	62.3564	7527	7527	MS2	9/86	140211_Fujii_S3_4u.raw
	High	SGPFGQIFrPDNFVFGQSGAGNNWAk	P68371;P07437	2	2	CID	R9(Label:13C(6)15N(4)), K26(Label:13C(6))	46.15	0.00160399	1	1	39	18	6787			2.03432e+06	Heavy	Not Unique	Not Used	1.16502	3	938.794	2814.37	-1.90417	87.6208	11416	11416	MS2	21/274	140211_Fujii_S2_4u.raw
	High	AILVDLEPGTmDSVR	P07437	1	1	CID	M11(Oxidation)	46.12	0.0019242	0.76087	1	40	26	12739			308329	Light	Unique	Used	1.10388	2	816.417	1631.83	-2.55326	66.1385	8371	8371	MS2	12/128	140211_Fujii_S4_4u.raw
	High	ISVYYNEATGGK	P07437	1	1	CID		46.02	0.00116891	0.76087	1	37	26	14604			44620.3	Light	Unique	Used	1.30026	2	651.322	1301.64	-0.927581	33.0333	3428	3428	MS2	9/114	140211_Fujii_S5_4u.raw
	High	LAVNmVPFPr	P68371;P07437;Q9BUF5	3	3	CID	M5(Oxidation), R10(Label:13C(6)15N(4))	45.93	0.00176647	0.586957	1	39							No Quan Values	Not Used		2	585.322	1169.64	-0.265612	67.0371	8085	8085	MS2	9/86	140211_Fujii_S3_4u.raw
	High	LAVNMVPFPr	P68371;P07437;Q9BUF5	3	3	CID	R10(Label:13C(6)15N(4))	45.91	0.00186182	0.391304	1	39		12940			293293	Heavy	Redundant	Not Used	1.09437	2	577.321	1153.64	-6.47593	72.7136	9203	9203	MS2	6/86	140211_Fujii_S4_4u.raw
	High	EVDEQMLNVQNk	P68371;P07437	2	2	CID	K12(Label:13C(6))	45.76	0.00145074	1	1	38	19	8425			588652	Heavy	Redundant	Not Used	1.11829	2	726.858	1452.71	-0.0840604	35.7073	4237	4237	MS2	7/108	140211_Fujii_S3_4u.raw
	High	EVDEQmLNVQNk	P68371;P07437	2	2	CID	M6(Oxidation), K12(Label:13C(6))	45.72	0.00121098	1	1	37	19						No Quan Values	Not Used		2	734.856	1468.71	0.636318	25.3254	2920	2920	MS2	8/108	140211_Fujii_S3_4u.raw
	High	AILVDLEPGTmDSVR	P07437	1	1	CID	M11(Oxidation)	45.63	0.00215402	1	1	40	24	9447			143975	Light	Unique	Used	1.50745	2	816.419	1631.83	0.0649493	65.9864	7967	7967	MS2	16/128	140211_Fujii_S3_4u.raw
	High	GHYTEGAELVDSVLDVVR	P68371;P07437	2	2	CID		45.34	0.00243874	0.777778	1	40	25						No Quan Values	Not Used		3	653.67	1958.99	6.61812	87.5531	10565	10565	MS2	11/158	140211_Fujii_S1_4u.raw
	High	LAVNMVPFPr	P68371;P07437;Q9BUF5	3	3	CID	R10(Label:13C(6)15N(4))	45.31	0.00198012	0.622222	1	39		9633			317160	Heavy	Redundant	Not Used	1.11652	2	577.325	1153.64	-0.127116	73.3678	8848	8848	MS2	6/86	140211_Fujii_S3_4u.raw
	High	GHYTEGAELVDSVLDVVr	P68371;P07437	2	2	CID	R18(Label:13C(6)15N(4))	45.31	0.00245123	1	1	40	20	6771			2.2241e+07	Heavy	Redundant	Not Used	1.18577	3	657.004	1969	4.39977	87.4195	11379	11379	MS2	20/158	140211_Fujii_S2_4u.raw
	High	ImNTFSVVPSPK	P68371;P07437	2	2	CID	M2(Oxidation)	45.26	0.00208794	1	1	39	25						No Quan Values	Not Used		2	668.352	1335.7	-0.430597	50.8047	6132	6132	MS2	10/118	140211_Fujii_S3_4u.raw
	High	ISVYYNEATGGk	P07437	1	1	CID	K12(Label:13C(6))	45.11	0.00181908	1	1	38	24	4728			1.96029e+06	Heavy	Redundant	Not Used	1.221	2	654.331	1307.66	-1.38043	32.4	4056	4056	MS2	8/114	140211_Fujii_S2_4u.raw
	High	EVDEQmLNVQNK	P68371;P07437	2	2	CID	M6(Oxidation)	45.11	0.000980454	0.777778	1	36	25	4195		1	72859.4	Light	Excluded by Method	Not Used		2	731.845	1462.68	-1.623	20.3359	2425	2425	MS2	7/108	140211_Fujii_S2_4u.raw
	High	LAVNMVPFPr	P68371;P07437;Q9BUF5	3	3	CID	R10(Label:13C(6)15N(4))	44.79	0.00214404	0.644444	1	39	31	9633			317160	Heavy	Redundant	Not Used	1.11652	2	577.325	1153.64	0.507761	72.5796	8749	8749	MS2	6/86	140211_Fujii_S3_4u.raw
	High	ImNTFSVVPSPk	P68371;P07437	2	2	CID	M2(Oxidation), K12(Label:13C(6))	44.6	0.00258839	1	1	39	24	5375			621632	Heavy	Redundant	Not Used	1.09967	2	671.362	1341.72	-1.60202	49.7603	6404	6404	MS2	10/118	140211_Fujii_S2_4u.raw
	High	ImNTFSVVPSPk	P68371;P07437	2	2	CID	M2(Oxidation), K12(Label:13C(6))	44.28	0.00275459	0.659091	1	39	31						No Quan Values	Not Used		2	671.358	1341.71	-7.42483	51.5927	6509	6509	MS2	7/118	140211_Fujii_S4_4u.raw
	High	LAVNMVPFPR	P68371;P07437;Q9BUF5	3	3	CID		44.23	0.00262413	1	1	39	23	6151			612907	Light	Redundant	Not Used	1.04677	2	572.32	1143.63	-1.86384	72.9113	9465	9465	MS2	8/86	140211_Fujii_S2_4u.raw
	High	AILVDLEPGTMDSVR	P07437	1	1	CID		44.18	0.0031243	1	1	40	25	9764			283165	Light	Redundant	Not Used	1.17368	2	808.421	1615.83	-1.11718	78.055	9374	9374	MS2	8/128	140211_Fujii_S3_4u.raw
	High	ImNTFSVVPSPK	P68371;P07437	2	2	CID	M2(Oxidation)	43.86	0.00292122	1	1	39	25				23875.7		No Quan Values	Not Used		2	668.35	1335.69	-4.08624	54.9797	6942	6942	MS2	7/118	140211_Fujii_S4_4u.raw
	High	AILVDLEPGTMDSVr	P07437	1	1	CID	R15(Label:13C(6)15N(4))	43.74	0.00348702	0.681818	1	40	29	13085			398222	Heavy	Unique	Used	1.1887	2	813.422	1625.84	-4.91992	77.9104	9831	9831	MS2	6/128	140211_Fujii_S4_4u.raw
	High	AILVDLEPGTmDSVR	P07437	1	1	CID	M11(Oxidation)	43.73	0.00328535	1	1	40	24	12739			308329	Light	Redundant	Not Used	1.10388	2	816.415	1631.82	-5.09667	66.4121	8408	8408	MS2	11/128	140211_Fujii_S4_4u.raw
	High	LAVNMVPFPR	P68371;P07437;Q9BUF5	3	3	CID		43.63	0.00292186	1	1	39	22	6151			612907	Light	Redundant	Not Used	1.04677	2	572.321	1143.64	0.697893	72.3689	9394	9394	MS2	7/86	140211_Fujii_S2_4u.raw
	High	ISEQFTAmFr	P68371;P07437	2	2	CID	M8(Oxidation), R10(Label:13C(6)15N(4))	43.63	0.00138507	1	1	36	22	12264			127037	Heavy	Redundant	Not Used	1.24075	2	628.301	1255.6	-4.82537	51.2062	6456	6456	MS2	9/92	140211_Fujii_S4_4u.raw
	High	LHFFMPGFAPLTSr	P68371;P07437;Q9BUF5	3	3	CID	R14(Label:13C(6)15N(4))	43.4	0.00400181	0.651163	1	40	30	10065		1	231825	Heavy	Excluded by Method	Not Used		3	544.287	1630.85	1.88717	87.1984	10430	10430	MS2	9/106	140211_Fujii_S3_4u.raw
	High	ImNTFSVVPSPK	P68371;P07437	2	2	CID	M2(Oxidation)	43.19	0.0034229	1	1	39	21	5569		1	135601	Light	Excluded by Method	Not Used		2	668.352	1335.7	-0.521987	54.9482	7085	7085	MS2	6/118	140211_Fujii_S2_4u.raw
	High	YLTVAAVFR	P68371;P07437	2	2	CID		43.1	0.00273297	1	1	38	23	2576			184373	Light	Not Unique	Not Used	0.989297	2	520.299	1039.59	-2.20969	71.9225	8697	8697	MS2	7/64	140211_Fujii_S1_4u.raw
	High	TAVcDIPPR	P68371;P07437	2	2	CID	C4(Carbamidomethyl)	42.98	0.00228589	0.604651	1	37							No Quan Values	Not Used		2	514.763	1028.52	-0.65234	19.9258	2369	2369	MS2	6/72	140211_Fujii_S2_4u.raw
	High	ImNTFSVVPSPk	P68371;P07437	2	2	CID	M2(Oxidation), K12(Label:13C(6))	42.96	0.00368746	0.72093	1	39	27	5375			621632	Heavy	Redundant	Not Used	1.09967	2	671.362	1341.72	-1.2381	49.828	6413	6413	MS2	9/118	140211_Fujii_S2_4u.raw
	High	TAVcDIPPR	P68371;P07437	2	2	CID	C4(Carbamidomethyl)	42.89	0.00241858	0.581395	1	37							No Quan Values	Not Used		2	514.763	1028.52	0.178459	21.4415	2443	2443	MS2	6/72	140211_Fujii_S3_4u.raw
	High	TAVcDIPPR	P68371;P07437	2	2	CID	C4(Carbamidomethyl)	42.55	0.00250435	0.627907	1	37							No Quan Values	Not Used		2	514.763	1028.52	-1.12708	19.9795	2377	2377	MS2	5/72	140211_Fujii_S2_4u.raw
	High	GHYTEGAELVDSVLDVVr	P68371;P07437	2	2	CID	R18(Label:13C(6)15N(4))	42.5	0.00463932	0.714286	1	40	27	10076			768847	Heavy	Not Unique	Not Used	1.2071	3	657.003	1968.99	2.07492	87.4766	10469	10469	MS2	9/158	140211_Fujii_S3_4u.raw
	High	LHFFMPGFAPLTSR	P68371;P07437;Q9BUF5	3	3	CID		42.48	0.00445453	0.714286	1	40	27	13381			211281	Light	Not Unique	Not Used	0.906508	3	540.947	1620.83	-5.27557	87.1738	10970	10970	MS2	8/106	140211_Fujii_S4_4u.raw
	High	GHYTEGAELVDSVLDVVR	P68371;P07437	2	2	CID		42.44	0.0041793	0.738095	1	39	27	13394			937631	Light	Redundant	Not Used	1.74203	3	653.662	1958.97	-5.6264	87.4904	11016	11016	MS2	11/158	140211_Fujii_S4_4u.raw
	High	TAVcDIPPR	P68371;P07437	2	2	CID	C4(Carbamidomethyl)	41.59	0.00306494	0.761905	1	37	25	4300		1	35182.3	Light	Excluded by Method	Not Used		2	514.763	1028.52	-0.889711	22.7418	2740	2740	MS2	8/72	140211_Fujii_S2_4u.raw
	High	EIVHIQAGQcGNQIGAk	P07437	1	1	CID	C10(Carbamidomethyl), K17(Label:13C(6))	41.57	0.00618953	1	1	40	20	4771			2.1665e+06	Heavy	Redundant	Not Used	1.22751	3	610.319	1828.94	-0.68219	34.148	4306	4306	MS2	15/150	140211_Fujii_S2_4u.raw
	High	EIVHIQAGQcGNQIGAK	P07437	1	1	CID	C10(Carbamidomethyl)	41.44	0.00574235	1	1	40	23	11599			309488	Light	Unique	Used	1.06128	3	608.309	1822.91	-6.11548	33.8704	4129	4129	MS2	15/150	140211_Fujii_S4_4u.raw
	High	YLTVAAVFr	P68371;P07437	2	2	CID	R9(Label:13C(6)15N(4))	41.05	0.00507262	1	1	39	24	9606			264691	Heavy	Redundant	Not Used	0.962443	2	525.304	1049.6	-0.762721	71.6599	8642	8642	MS2	8/64	140211_Fujii_S3_4u.raw
	High	AILVDLEPGTmDSVR	P07437	1	1	CID	M11(Oxidation)	40.97	0.00638668	1	1	40	19				34241		No Quan Values	Not Used		2	816.422	1631.84	3.28158	73.1727	9498	9498	MS2	18/128	140211_Fujii_S2_4u.raw
	High	ImNTFSVVPSPk	P68371;P07437	2	2	CID	M2(Oxidation), K12(Label:13C(6))	40.67	0.00620495	1	1	39	21						No Quan Values	Not Used		2	671.363	1341.72	0.581514	54.1066	6528	6528	MS2	7/118	140211_Fujii_S3_4u.raw
	High	YLTVAAVFr	P68371;P07437	2	2	CID	R9(Label:13C(6)15N(4))	40.63	0.00518116	0.731707	1	39	26	2576			182400	Heavy	Redundant	Not Used	0.989297	2	525.303	1049.6	-2.15834	72.0908	8715	8715	MS2	7/64	140211_Fujii_S1_4u.raw
	High	GHYTEGAELVDSVLDVVR	P68371;P07437	2	2	CID		40.62	0.00691402	0.731707	1	40	26	10076			636938	Light	Redundant	Not Used	1.2071	3	653.667	1958.99	2.50549	87.482	10470	10470	MS2	20/158	140211_Fujii_S3_4u.raw
	High	FPGQLNADLR	P68371;P07437;Q9BUF5	3	3	CID		40.6	0.00598352	0.512195	1	39		12183			330386	Light	Not Unique	Not Used	1.11684	2	565.798	1130.59	-5.57625	48.9872	6153	6153	MS2	7/84	140211_Fujii_S4_4u.raw
	High	AILVDLEPGTmDSVR	P07437	1	1	CID	M11(Oxidation)	40.5	0.00701414	1	1	40	23	9447			143975	Light	Redundant	Not Used	1.50745	2	816.419	1631.83	-0.533497	66.1051	7981	7981	MS2	10/128	140211_Fujii_S3_4u.raw
	High	ImNTFSVVPSPK	P68371;P07437	2	2	CID	M2(Oxidation)	40.49	0.00623974	1	1	39	23	9100			66319.4	Light	Redundant	Not Used	0.440092	2	668.352	1335.7	-0.0650337	54.6516	6594	6594	MS2	8/118	140211_Fujii_S3_4u.raw
	High	ImNTFSVVPSPK	P68371;P07437	2	2	CID	M2(Oxidation)	40.45	0.00638312	0.75	1	39	25	9123			82308.7	Light	Redundant	Not Used	1.55317	2	668.351	1335.69	-2.34981	55.4751	6689	6689	MS2	10/118	140211_Fujii_S3_4u.raw
	High	AILVDLEPGTMDSVR	P07437	1	1	CID		40.41	0.00717467	1	1	40	23	13085			320433	Light	Redundant	Not Used	1.1887	2	808.417	1615.83	-5.42335	77.9172	9832	9832	MS2	6/128	140211_Fujii_S4_4u.raw
	High	GHYTEGAELVDSVLDVVr	P68371;P07437	2	2	CID	R18(Label:13C(6)15N(4))	40.21	0.00798443	1	1	40	25	3025	1		217255	Heavy	Excluded by Method	Not Used		3	657.006	1969	6.16665	87.5485	10564	10564	MS2	17/158	140211_Fujii_S1_4u.raw
	High	AILVDLEPGTmDSVR	P07437	1	1	CID	M11(Oxidation)	40.13	0.00761365	0.675	1	40	28	5939			208833	Light	Redundant	Not Used	1.89841	2	816.42	1631.83	0.513783	66.0924	8562	8562	MS2	22/128	140211_Fujii_S2_4u.raw
	High	ImNTFSVVPSPk	P68371;P07437	2	2	CID	M2(Oxidation), K12(Label:13C(6))	40.02	0.00719678	0.725	1	39	26						No Quan Values	Not Used		2	671.363	1341.72	0.854456	51.0842	6578	6578	MS2	6/118	140211_Fujii_S2_4u.raw
	Medium	LHFFMPGFAPLTSR	P68371;P07437;Q9BUF5	3	3	CID		40	0.0083	0.575	1	40	32	10065		1	94463.9	Light	Excluded by Method	Not Used		3	540.951	1620.84	1.95452	87.2262	10434	10434	MS2	9/106	140211_Fujii_S3_4u.raw
	High	YLTVAAVFr	P68371;P07437	2	2	CID	R9(Label:13C(6)15N(4))	39.97	0.00647457	0.725	1	39	26						No Quan Values	Not Used		2	525.305	1049.6	0.283993	73.2365	9507	9507	MS2	8/64	140211_Fujii_S2_4u.raw
	High	ImNTFSVVPSPK	P68371;P07437	2	2	CID	M2(Oxidation)	39.9	0.00730631	0.75	1	39	25	5375			565287	Light	Redundant	Not Used	1.09967	2	668.352	1335.7	-0.613378	50.4408	6494	6494	MS2	8/118	140211_Fujii_S2_4u.raw
	Medium	AILVDLEPGTmDSVr	P07437	1	1	CID	M11(Oxidation), R15(Label:13C(6)15N(4))	39.88	0.00855824	0.725	1	40	26	2430			185062	Heavy	Unique	Used	1.17804	2	821.423	1641.84	0.00956073	66.4349	8011	8011	MS2	10/128	140211_Fujii_S1_4u.raw
	High	ImNTFSVVPSPk	P68371;P07437	2	2	CID	M2(Oxidation), K12(Label:13C(6))	39.67	0.00796802	1	1	39	22				50812.8		No Quan Values	Not Used		2	671.363	1341.72	-0.0553498	50.055	6044	6044	MS2	10/118	140211_Fujii_S3_4u.raw
	High	ISEQFTAMFR	P68371;P07437	2	2	CID		39.44	0.00516483	1	1	37	21	9558			62495.8	Light	Not Unique	Not Used	1.41049	2	615.304	1229.6	1.43458	69.7289	8415	8415	MS2	6/92	140211_Fujii_S3_4u.raw
	Medium	AILVDLEPGTmDSVR	P07437	1	1	CID	M11(Oxidation)	39.41	0.00889491	1	1	40	23	12739			308329	Light	Redundant	Not Used	1.10388	2	816.415	1631.82	-4.57303	66.4501	8413	8413	MS2	10/128	140211_Fujii_S4_4u.raw
	Medium	AILVDLEPGTMDSVR	P07437	1	1	CID		39.36	0.00940348	1	1	40	24	13098			77900.5	Light	Unique	Used	1.06078	2	808.419	1615.83	-3.83686	78.4335	9892	9892	MS2	13/128	140211_Fujii_S4_4u.raw
	High	FPGQLNADLr	P68371;P07437;Q9BUF5	3	3	CID	R10(Label:13C(6)15N(4))	39.27	0.00821031	0.615385	1	39	30						No Quan Values	Not Used		2	570.802	1140.6	-6.1416	50.0095	6294	6294	MS2	7/84	140211_Fujii_S4_4u.raw
	High	ISEQFTAmFr	P68371;P07437	2	2	CID	M8(Oxidation), R10(Label:13C(6)15N(4))	39.02	0.00395366	1	1	36	21	12264			127037	Heavy	Redundant	Not Used	1.24075	2	628.301	1255.59	-5.70037	51.8879	6549	6549	MS2	9/92	140211_Fujii_S4_4u.raw
	Medium	FPGQLNADLR	P68371;P07437;Q9BUF5	3	3	CID		38.83	0.00899408	0.692308	1	39	27	12183			330386	Light	Redundant	Not Used	1.11684	2	565.798	1130.59	-5.57625	48.9031	6142	6142	MS2	5/84	140211_Fujii_S4_4u.raw
	Medium	YLTVAAVFr	P68371;P07437	2	2	CID	R9(Label:13C(6)15N(4))	38.26	0.00946432	1	1	39	23	12905			520585	Heavy	Redundant	Not Used	0.871265	2	525.301	1049.6	-6.11263	71.539	9051	9051	MS2	7/64	140211_Fujii_S4_4u.raw
	Medium	LAVNmVPFPr	P68371;P07437;Q9BUF5	3	3	CID	M5(Oxidation), R10(Label:13C(6)15N(4))	38.04	0.0104037	0.5	1	39							No Quan Values	Not Used		2	585.323	1169.64	0.882412	68.0106	8201	8201	MS2	8/86	140211_Fujii_S3_4u.raw
	Medium	LAVNMVPFPR	P68371;P07437;Q9BUF5	3	3	CID		38.03	0.0101994	1	1	39	23	9633			284062	Light	Redundant	Not Used	1.11652	2	572.321	1143.63	0.377676	72.648	8758	8758	MS2	8/86	140211_Fujii_S3_4u.raw
	Medium	EAEScDcLQGFQLTHSLGGGTGSGmGTLLISk	P68371;P07437	2	2	CID	C5(Carbamidomethyl), C7(Carbamidomethyl), M25(Oxidation), K32(Label:13C(6))	37.81	0.00840303	1	1	38	19	2910			133596	Heavy	Not Unique	Not Used	2.18832	3	1111.86	3333.57	5.82121	85.4285	10261	10261	MS2	21/354	140211_Fujii_S1_4u.raw
	Medium	ImNTFSVVPSPK	P68371;P07437	2	2	CID	M2(Oxidation)	37.45	0.0128979	0.702703	1	39	26	5375			565287	Light	Redundant	Not Used	1.09967	2	668.352	1335.7	-0.88755	50.6258	6518	6518	MS2	17/118	140211_Fujii_S2_4u.raw
	Medium	ISVYYNEATGGK	P07437	1	1	CID		36.79	0.00981092	1	1	37	19	14604			44620.3	Light	Redundant	Not Used	1.30026	2	651.322	1301.64	-0.740017	32.7347	3388	3388	MS2	9/114	140211_Fujii_S5_4u.raw
	Medium	YLTVAAVFR	P68371;P07437	2	2	CID		36.64	0.012486	1	1	38	23	6108			1.07663e+06	Light	Not Unique	Not Used	1.08965	2	520.301	1039.59	0.373578	71.3099	9247	9247	MS2	7/64	140211_Fujii_S2_4u.raw
	Medium	IrEEYPDr	P68371;P07437	2	2	CID	R2(Label:13C(6)15N(4)), R8(Label:13C(6)15N(4))	36.46	0.011026	0.694444	1	38	26	7245			248710	Heavy	Not Unique	Not Used	0.699642	2	549.278	1097.55	-0.493698	8.53813	766	766	MS2	4/76	140211_Fujii_S3_4u.raw
	High	EVDEQMLNVQNK	P68371;P07437	2	2	CID		36.42	0.00847147	1	1	36	23	11669			196726	Light	Redundant	Not Used	1.24685	2	723.845	1446.68	-4.98713	36.3057	4437	4437	MS2	8/108	140211_Fujii_S4_4u.raw
	Medium	IrEEYPDr	P68371;P07437	2	2	CID	R2(Label:13C(6)15N(4)), R8(Label:13C(6)15N(4))	36.31	0.0112147	0.722222	1	38	25	257			62603.7	Heavy	Not Unique	Not Used	0.74254	2	549.278	1097.55	-0.160035	9.26555	823	823	MS2	4/76	140211_Fujii_S1_4u.raw
	Medium	ISVYYNEATGGK	P07437	1	1	CID		36.29	0.0120419	1	1	38	20	8311			909502	Light	Redundant	Not Used	1.11203	2	651.323	1301.64	0.854279	32.2923	3821	3821	MS2	9/114	140211_Fujii_S3_4u.raw
	Medium	LAVNMVPFPR	P68371;P07437;Q9BUF5	3	3	CID		35.77	0.0184071	0.638889	1	39	28	9633			284062	Light	Redundant	Not Used	1.11652	2	572.32	1143.63	-1.75711	72.6045	8752	8752	MS2	7/86	140211_Fujii_S3_4u.raw
	Medium	EAEScDcLQGFQLTHSLGGGTGSGmGTLLISk	P68371;P07437	2	2	CID	C5(Carbamidomethyl), C7(Carbamidomethyl), M25(Oxidation), K32(Label:13C(6))	35.72	0.0135968	0.583333	1	38	30	2910			133596	Heavy	Redundant	Not Used	2.18832	3	1111.86	3333.57	5.82121	85.4425	10263	10263	MS2	24/354	140211_Fujii_S1_4u.raw
	Medium	LAVNmVPFPR	P68371;P07437;Q9BUF5	3	3	CID	M5(Oxidation)	35.6	0.020161	0.5	1	39		12770			146812	Light	Not Unique	Not Used	1.29029	2	580.323	1159.64	7.28384	67.368	8526	8526	MS2	9/86	140211_Fujii_S4_4u.raw
	Medium	EIVHIQAGQcGNQIGAk	P07437	1	1	CID	C10(Carbamidomethyl), K17(Label:13C(6))	35.52	0.0249263	1	1	40	16	8356			1.27501e+06	Heavy	Redundant	Not Used	1.4146	3	610.319	1828.94	-0.181613	33.5993	3987	3987	MS2	14/150	140211_Fujii_S3_4u.raw
	Medium	ISEQFTAMFr	P68371;P07437	2	2	CID	R10(Label:13C(6)15N(4))	35.49	0.0134323	1	1	38	19	9558			88149.6	Heavy	Redundant	Not Used	1.41049	2	620.308	1239.61	1.94101	69.7222	8414	8414	MS2	6/92	140211_Fujii_S3_4u.raw
	Medium	NSSYFVEWIPNNVK	P68371;P07437;Q9BUF5	3	3	CID		35.3	0.017117	1	1	38	21	13288			1.14295e+06	Light	Redundant	Not Used	0.96712	2	848.915	1696.82	-6.01111	85.4541	10722	10722	MS2	15/140	140211_Fujii_S4_4u.raw
	Medium	AILVDLEPGTmDSVR	P07437	1	1	CID	M11(Oxidation)	35.05	0.0244928	1	1	40	23	2430			159046	Light	Redundant	Not Used	1.17804	2	816.418	1631.83	-1.35636	66.3828	8005	8005	MS2	9/128	140211_Fujii_S1_4u.raw
	Medium	YLTVAAVFr	P68371;P07437	2	2	CID	R9(Label:13C(6)15N(4))	34.34	0.0220509	1	1	39	20	6108			1.16182e+06	Heavy	Redundant	Not Used	1.08965	2	525.303	1049.6	-2.15834	71.3673	9255	9255	MS2	7/64	140211_Fujii_S2_4u.raw
	Medium	GHYTEGAELVDSVLDVVR	P68371;P07437	2	2	CID		34.23	0.0294506	0.558824	1	40	30						No Quan Values	Not Used		3	653.665	1958.98	-0.952883	87.4936	10556	10556	MS2	15/158	140211_Fujii_S1_4u.raw
	Medium	LAVNmVPFPr	P68371;P07437;Q9BUF5	3	3	CID	M5(Oxidation), R10(Label:13C(6)15N(4))	34.21	0.0256227	0.588235	1	39	28						No Quan Values	Not Used		2	585.322	1169.64	-0.996175	62.5505	7523	7523	MS2	6/86	140211_Fujii_S1_4u.raw
	Medium	IrEEYPDr	P68371;P07437	2	2	CID	R2(Label:13C(6)15N(4)), R8(Label:13C(6)15N(4))	34.15	0.018595	1	1	38	24	3598			492432	Heavy	Not Unique	Not Used	0.74864	2	549.278	1097.55	-1.0498	9.15377	868	868	MS2	5/76	140211_Fujii_S2_4u.raw
	Medium	FPGQLNADLr	P68371;P07437;Q9BUF5	3	3	CID	R10(Label:13C(6)15N(4))	33.89	0.0297869	0.558824	1	39	30	5431			46586.7	Heavy	Not Unique	Not Used	0.570483	2	570.806	1140.6	1.13597	51.2133	6595	6595	MS2	8/84	140211_Fujii_S2_4u.raw
	Medium	ISVYYNEATGGK	P07437	1	1	CID		33.85	0.0193068	1	1	37	22	1287			209569	Light	Redundant	Not Used	1.27325	2	651.321	1301.64	-1.39649	32.6896	3758	3758	MS2	5/114	140211_Fujii_S1_4u.raw
	Medium	YLTVAAVFR	P68371;P07437	2	2	CID		33.39	0.0261599	1	1	38	22						No Quan Values	Not Used		2	520.301	1039.6	1.54779	73.2867	9514	9514	MS2	8/64	140211_Fujii_S2_4u.raw
	Medium	TAVcDIPPR	P68371;P07437	2	2	CID	C4(Carbamidomethyl)	33.13	0.019967	0.666667	1	37	26						No Quan Values	Not Used		2	514.76	1028.51	-6.11191	20.9397	2404	2404	MS2	11/72	140211_Fujii_S4_4u.raw
	Medium	LHFFMPGFAPLTSR	P68371;P07437;Q9BUF5	3	3	CID		33.12	0.0400992	0.69697	1	40	25	6754			692861	Light	Not Unique	Not Used	1.37722	3	540.951	1620.84	1.16374	87.1201	11331	11331	MS2	10/106	140211_Fujii_S2_4u.raw
	Medium	FPGQLNADLr	P68371;P07437;Q9BUF5	3	3	CID	R10(Label:13C(6)15N(4))	33.06	0.0350961	0.606061	1	39	27						No Quan Values	Not Used		2	570.803	1140.6	-4.53624	51.9132	6552	6552	MS2	6/84	140211_Fujii_S4_4u.raw
	Medium	LAVNMVPFPR	P68371;P07437;Q9BUF5	3	3	CID		33.01	0.0337523	0.666667	1	39	25	12940			268003	Light	Redundant	Not Used	1.09437	2	572.317	1143.63	-6.0267	72.6163	9191	9191	MS2	7/86	140211_Fujii_S4_4u.raw
	Medium	ImNTFSVVPSPk	P68371;P07437	2	2	CID	M2(Oxidation), K12(Label:13C(6))	32.99	0.0389567	1	1	40	24						No Quan Values	Not Used		2	671.359	1341.71	-4.69538	54.4096	6872	6872	MS2	5/118	140211_Fujii_S4_4u.raw
	Medium	TAVcDIPPR	P68371;P07437	2	2	CID	C4(Carbamidomethyl)	32.66	0.0258534	1	1	38	24						No Quan Values	Not Used		2	514.763	1028.52	0.297145	19.1993	2162	2162	MS2	5/72	140211_Fujii_S3_4u.raw
	Medium	LAVNmVPFPr	P68371;P07437;Q9BUF5	3	3	CID	M5(Oxidation), R10(Label:13C(6)15N(4))	32.54	0.0368021	0.636364	1	39	27						No Quan Values	Not Used		2	585.322	1169.64	0.0474856	62.716	7545	7545	MS2	8/86	140211_Fujii_S1_4u.raw
	Medium	NSSYFVEWIPNNVK	P68371;P07437;Q9BUF5	3	3	CID		32.18	0.0377127	1	1	39	20	9951			1.2981e+06	Light	Redundant	Not Used	1.11574	2	848.92	1696.83	-0.399751	85.4252	10183	10183	MS2	10/140	140211_Fujii_S3_4u.raw
	Medium	EIVHIQAGQcGNQIGAk	P07437	1	1	CID	C10(Carbamidomethyl), K17(Label:13C(6))	32.12	0.0520777	1	1	40	22	11599			324964	Heavy	Redundant	Not Used	1.06128	3	610.316	1828.93	-5.18741	33.8269	4123	4123	MS2	13/150	140211_Fujii_S4_4u.raw
	Medium	TAVcDIPPR	P68371;P07437	2	2	CID	C4(Carbamidomethyl)	32.08	0.0281226	0.5625	1	37	28						No Quan Values	Not Used		2	514.763	1028.52	-0.414968	21.7664	2485	2485	MS2	6/72	140211_Fujii_S3_4u.raw
	Medium	LAVNmVPFPr	P68371;P07437;Q9BUF5	3	3	CID	M5(Oxidation), R10(Label:13C(6)15N(4))	31.81	0.0443294	0.40625	1	39							No Quan Values	Not Used		2	585.322	1169.64	-0.891809	63.3836	7630	7630	MS2	9/86	140211_Fujii_S1_4u.raw
	Medium	EVDEQmLNVQNk	P68371;P07437	2	2	CID	M6(Oxidation), K12(Label:13C(6))	31.67	0.0303964	1	1	37	21						No Quan Values	Not Used		2	734.855	1468.7	-0.69351	25.4298	3103	3103	MS2	8/108	140211_Fujii_S2_4u.raw
	Medium	LAVNmVPFPr	P68371;P07437;Q9BUF5	3	3	CID	M5(Oxidation), R10(Label:13C(6)15N(4))	31.34	0.0485146	1	1	39	24						No Quan Values	Not Used		2	585.323	1169.64	0.569315	63.9836	8284	8284	MS2	6/86	140211_Fujii_S2_4u.raw
	Medium	FPGQLNADLr	P68371;P07437;Q9BUF5	3	3	CID	R10(Label:13C(6)15N(4))	31.29	0.0522342	0.548387	1	39	28	9020	1		14959	Heavy	Excluded by Method	Not Used		2	570.806	1140.6	0.707884	52.2039	6305	6305	MS2	5/84	140211_Fujii_S3_4u.raw
	Medium	ImNTFSVVPSPK	P68371;P07437	2	2	CID	M2(Oxidation)	31.2	0.0536694	1	1	39	23				4835.49		No Quan Values	Not Used		2	668.351	1335.69	-2.4412	57.578	6950	6950	MS2	8/118	140211_Fujii_S3_4u.raw
	Medium	YLTVAAVFR	P68371;P07437	2	2	CID		31.06	0.0457523	1	1	38	22	2576			184373	Light	Redundant	Not Used	0.989297	2	520.3	1039.59	-1.27032	72.887	8809	8809	MS2	7/64	140211_Fujii_S1_4u.raw
	Medium	IrEEYPDr	P68371;P07437	2	2	CID	R2(Label:13C(6)15N(4)), R8(Label:13C(6)15N(4))	31	0.0352682	0.677419	1	37	25	10486			94898.4	Heavy	Not Unique	Not Used	0.795207	2	549.275	1097.54	-5.72111	9.56286	865	865	MS2	5/76	140211_Fujii_S4_4u.raw
	Medium	ISVYYNEATGGk	P07437	1	1	CID	K12(Label:13C(6))	30.97	0.0492698	1	1	39	23	14604			58018	Heavy	Redundant	Not Used	1.30026	2	654.332	1307.66	-0.0735198	32.8241	3400	3400	MS2	9/114	140211_Fujii_S5_4u.raw
	Medium	LAVNmVPFPR	P68371;P07437;Q9BUF5	3	3	CID	M5(Oxidation)	30.77	0.0585852	1	1	39	24	5711		1	274248	Light	Excluded by Method	Not Used		2	580.318	1159.63	0.231022	59.4959	7671	7671	MS2	8/86	140211_Fujii_S2_4u.raw
	Medium	SGPFGQIFRPDNFVFGQSGAGNNWAK	P68371;P07437	2	2	CID		30.66	0.0469451	1	1	38	18	6787			1.81625e+06	Light	Redundant	Not Used	1.16502	3	933.45	2798.33	-3.13056	87.6278	11417	11417	MS2	30/274	140211_Fujii_S2_4u.raw
	Medium	EVDEQmLNVQNk	P68371;P07437	2	2	CID	M6(Oxidation), K12(Label:13C(6))	30.64	0.037367	1	1	37	20				81802.7		No Quan Values	Not Used		2	734.855	1468.7	-1.1922	29.027	3599	3599	MS2	9/108	140211_Fujii_S2_4u.raw
	Medium	TAVcDIPPR	P68371;P07437	2	2	CID	C4(Carbamidomethyl)	30.62	0.0405305	0.645161	1	37	25						No Quan Values	Not Used		2	514.763	1028.52	0.0597737	19.3224	2179	2179	MS2	6/72	140211_Fujii_S3_4u.raw
	Medium	LTTPTYGDLNHLVSATMSGVTTcLR	P68371;P07437	2	2	CID	C23(Carbamidomethyl)	30.34	0.0775359	1	1	40	18	3073			2.00405e+06	Light	Redundant	Not Used	1.14196	3	903.455	2708.35	4.90385	88.3013	10671	10671	MS2	11/262	140211_Fujii_S1_4u.raw
	Medium	AILVDLEPGTmDSVr	P07437	1	1	CID	M11(Oxidation), R15(Label:13C(6)15N(4))	30.33	0.077622	1	1	40	24						No Quan Values	Not Used		2	821.423	1641.84	0.0839105	70.2821	9109	9109	MS2	9/128	140211_Fujii_S2_4u.raw
	Medium	TAVcDIPPR	P68371;P07437	2	2	CID	C4(Carbamidomethyl)	30.25	0.0422939	0.533333	1	37	29						No Quan Values	Not Used		2	514.763	1028.52	-1.24577	22.0489	2650	2650	MS2	6/72	140211_Fujii_S2_4u.raw
	Medium	AILVDLEPGTmDSVR	P07437	1	1	CID	M11(Oxidation)	29.89	0.0804624	1	1	40	24						No Quan Values	Not Used		2	816.42	1631.83	0.513783	72.1288	9361	9361	MS2	11/128	140211_Fujii_S2_4u.raw
	Medium	LAVNmVPFPr	P68371;P07437;Q9BUF5	3	3	CID	M5(Oxidation), R10(Label:13C(6)15N(4))	29.49	0.0724246	0.586207	1	39	27						No Quan Values	Not Used		2	585.323	1169.64	0.360583	62.9977	7582	7582	MS2	6/86	140211_Fujii_S1_4u.raw
	Medium	AILVDLEPGTMDSVR	P07437	1	1	CID		29.39	0.093445	1	1	40	21	6402			186226	Light	Unique	Used	1.14247	2	808.422	1615.84	0.167102	79.0131	10236	10236	MS2	9/128	140211_Fujii_S2_4u.raw
	Medium	TAVcDIPPR	P68371;P07437	2	2	CID	C4(Carbamidomethyl)	29.37	0.0539904	0.413793	1	37							No Quan Values	Not Used		2	514.763	1028.52	-0.177597	23.472	2692	2692	MS2	6/72	140211_Fujii_S3_4u.raw
	Medium	ISEQFTAMFr	P68371;P07437	2	2	CID	R10(Label:13C(6)15N(4))	29.05	0.0608568	1	1	38	18	6055			438533	Heavy	Not Unique	Not Used	2.83509	2	620.308	1239.61	1.44863	69.5879	9016	9016	MS2	9/92	140211_Fujii_S2_4u.raw
	Medium	TAVcDIPPR	P68371;P07437	2	2	CID	C4(Carbamidomethyl)	28.7	0.0553749	1	1	37	23						No Quan Values	Not Used		2	514.76	1028.51	-5.99322	20.6109	2359	2359	MS2	6/72	140211_Fujii_S4_4u.raw
	Medium	TAVcDIPPR	P68371;P07437	2	2	CID	C4(Carbamidomethyl)	28.42	0.069422	0.25	1	38					413653		No Quan Values	Not Used		2	514.766	1028.52	5.04454	18.18	2126	2126	MS2	8/72	140211_Fujii_S2_4u.raw
	Medium	TAVcDIPPr	P68371;P07437	2	2	CID	C4(Carbamidomethyl), R9(Label:13C(6)15N(4))	28.25	0.0760088	1	1	38	20				29486.4		No Quan Values	Not Used		2	519.767	1038.53	-0.380367	19.8953	2251	2251	MS2	7/72	140211_Fujii_S3_4u.raw
	Medium	ISEQFTAmFR	P68371;P07437	2	2	CID	M8(Oxidation)	28.14	0.0497216	1	1	36	16	12264			102387	Light	Redundant	Not Used	1.24075	2	623.297	1245.59	-5.77169	51.4002	6482	6482	MS2	6/92	140211_Fujii_S4_4u.raw
	Medium	ISEQFTAmFR	P68371;P07437	2	2	CID	M8(Oxidation)	25.99	0.0815727	1	1	36	14	12264			102387	Light	Redundant	Not Used	1.24075	2	623.296	1245.59	-6.3597	51.6309	6514	6514	MS2	8/92	140211_Fujii_S4_4u.raw
	Medium	NmMAAcDPR	P68371;P07437;Q9BUF5	3	3	CID	M2(Oxidation), C6(Carbamidomethyl)	19.75	0.0264813	0.05	1	25	14	7232			36805.8	Light	Not Unique	Not Used	1.24765	2	541.215	1081.42	0.217048	8.31664	736	736	MS2	6/80	140211_Fujii_S3_4u.raw
	Medium	NMmAAcDPR	P68371;P07437;Q9BUF5	3	3	CID	M3(Oxidation), C6(Carbamidomethyl)	19.05	0.0311129		2	25	14	7232			36805.8	Light	Redundant	Not Used	1.24765	2	541.215	1081.42	0.217048	8.31664	736	736	MS2	6/80	140211_Fujii_S3_4u.raw
P84098	29.59	36	7	196	23.4512	11.4731	758.662	774896	1.19983	15	4.6022	60S ribosomal protein L19 OS=Homo sapiens GN=RPL19 PE=1 SV=1 - [RL19_HUMAN]
	Confidence Icon	Sequence	Protein Accessions	# Proteins	# Protein Groups	Activation Type	Modifications	IonScore	Exp Value	Δ Score	Rank	Identity High	Homology Threshold	QuanResultID	# Missing Channels	# Single-Peak Channels	Area	Quan Channel	Quan Info	Quan Usage	Heavy/Light	Charge	m/z [Da]	MH+ [Da]	ΔM [ppm]	RT [min]	First Scan	Last Scan	MS Order	Ions Matched	Spectrum File	Annotation
	High	VWLDPNETNEIANANSR	P84098	1	1	CID		86.85	1.09981e-07	1	1	38	24	9310			382912	Light	Unique	Used	1.15297	2	971.966	1942.92	-0.612152	61.5307	7425	7425	MS2	13/174	140211_Fujii_S3_4u.raw
	High	VWLDPNETNEIANANSR	P84098	1	1	CID		81.67	3.58425e-07	1	1	38	25	9310			382912	Light	Redundant	Not Used	1.15297	2	971.965	1942.92	-1.36609	61.7986	7458	7458	MS2	13/174	140211_Fujii_S3_4u.raw
	High	VWLDPNETNEIANANSR	P84098	1	1	CID		77.7	9.13655e-07	1	1	38	25	5783			338733	Light	Unique	Used	1.18339	2	971.966	1942.93	-0.172355	61.5104	7944	7944	MS2	9/174	140211_Fujii_S2_4u.raw
	High	VWLDPNETNEIANANSr	P84098	1	1	CID	R17(Label:13C(6)15N(4))	74	2.04428e-06	0.864865	1	38	27	5783			332814	Heavy	Redundant	Not Used	1.18339	2	976.969	1952.93	-2.03039	61.4002	7929	7929	MS2	11/174	140211_Fujii_S2_4u.raw
	High	VWLDPNETNEIANANSr	P84098	1	1	CID	R17(Label:13C(6)15N(4))	70.88	4.06658e-06	0.859155	1	38	27	12583			771073	Heavy	Unique	Used	1.65275	2	976.967	1952.93	-4.03059	62.4446	7905	7905	MS2	8/174	140211_Fujii_S4_4u.raw
	High	VWLDPNETNEIANANSR	P84098	1	1	CID		69.25	5.7167e-06	1	1	38	19				267356		No Quan Values	Not Used		2	971.961	1942.92	-5.01014	62.3822	7896	7896	MS2	11/174	140211_Fujii_S4_4u.raw
	High	VWLDPNETNEIANANSR	P84098	1	1	CID		67.68	8.93134e-06	1	1	38	25	9310			382912	Light	Redundant	Not Used	1.15297	2	971.965	1942.92	-1.49175	61.6677	7441	7441	MS2	10/174	140211_Fujii_S3_4u.raw
	High	VWLDPNETNEIANANSr	P84098	1	1	CID	R17(Label:13C(6)15N(4))	66.35	1.26414e-05	0.757576	1	38		9310			441486	Heavy	Redundant	Not Used	1.15297	2	976.97	1952.93	-0.155198	61.4765	7418	7418	MS2	8/174	140211_Fujii_S3_4u.raw
	High	VWLDPNETNEIANANSr	P84098	1	1	CID	R17(Label:13C(6)15N(4))	66.17	1.2971e-05	0.818182	1	38	28	5783			332814	Heavy	Redundant	Not Used	1.18339	2	976.97	1952.93	-0.655248	61.3825	7927	7927	MS2	17/174	140211_Fujii_S2_4u.raw
	High	VWLDPNETNEIANANSr	P84098	1	1	CID	R17(Label:13C(6)15N(4))	64.76	1.62252e-05	0.830769	1	38	28						No Quan Values	Not Used		2	976.965	1952.92	-5.28073	62.6588	7934	7934	MS2	10/174	140211_Fujii_S4_4u.raw
	High	VWLDPNETNEIANANSR	P84098	1	1	CID		64.16	1.82261e-05	1	1	38	24	12583			466538	Light	Redundant	Not Used	1.65275	2	971.961	1942.91	-5.88975	61.3015	7766	7766	MS2	11/174	140211_Fujii_S4_4u.raw
	High	LLADQAEAr	P84098	1	1	CID	R9(Label:13C(6)15N(4))	63.64	2.73998e-05	0.515625	1	39		10691			1.20709e+06	Heavy	Unique	Used	1.19983	2	498.768	996.529	-5.96377	13.6188	1418	1418	MS2	8/78	140211_Fujii_S4_4u.raw
	High	LLADQAEAr	P84098	1	1	CID	R9(Label:13C(6)15N(4))	63.52	2.59887e-05	0.546875	1	38		14012			370740	Heavy	Unique	Used	1.17273	2	498.771	996.535	-0.267731	13.089	1283	1283	MS2	7/78	140211_Fujii_S5_4u.raw
	High	VWLDPNETNEIANANSr	P84098	1	1	CID	R17(Label:13C(6)15N(4))	61.58	3.84696e-05	0.741935	1	38		9310			441486	Heavy	Redundant	Not Used	1.15297	2	976.971	1952.93	0.657381	61.7349	7449	7449	MS2	24/174	140211_Fujii_S3_4u.raw
	High	LLADQAEAr	P84098	1	1	CID	R9(Label:13C(6)15N(4))	49.97	0.000560357	0.48	1	38		507			58542.6	Heavy	Unique	Used	1.1911	2	498.771	996.534	-0.75771	13.4651	1375	1375	MS2	7/78	140211_Fujii_S1_4u.raw
	High	LLADQAEAR	P84098	1	1	CID		41.94	0.00401753	0.452381	1	39		10691			1.00605e+06	Light	Redundant	Not Used	1.19983	2	493.764	986.52	-6.18023	13.5953	1415	1415	MS2	12/78	140211_Fujii_S4_4u.raw
	High	LLADQAEAr	P84098	1	1	CID	R9(Label:13C(6)15N(4))	41.19	0.00444411	0.463415	1	38		3837			463415	Heavy	Unique	Used	1.25785	2	498.771	996.534	-0.390225	13.3652	1457	1457	MS2	7/78	140211_Fujii_S2_4u.raw
	High	VWLDPNETNEIANANSr	P84098	1	1	CID	R17(Label:13C(6)15N(4))	40.84	0.00387345	0.658537	1	37	29	12583			771073	Heavy	Redundant	Not Used	1.65275	2	976.964	1952.92	-6.40585	61.247	7759	7759	MS2	13/174	140211_Fujii_S4_4u.raw
	Medium	LLADQAEAr	P84098	1	1	CID	R9(Label:13C(6)15N(4))	38.21	0.00960411	0.631579	1	39	29	10735	1		7730.29	Heavy	Excluded by Method	Not Used		2	498.768	996.529	-5.59628	14.363	1524	1524	MS2	7/78	140211_Fujii_S4_4u.raw
	Medium	LLADQAEAr	P84098	1	1	CID	R9(Label:13C(6)15N(4))	37.83	0.00963351	0.421053	1	38		7499			547431	Heavy	Unique	Used	1.21506	2	498.771	996.534	-0.390225	12.9126	1351	1351	MS2	8/78	140211_Fujii_S3_4u.raw
	Medium	LLADQAEAR	P84098	1	1	CID		36.97	0.0127075	0.486486	1	39		14012			316135	Light	Redundant	Not Used	1.17273	2	493.767	986.526	-0.364531	12.9796	1271	1271	MS2	8/78	140211_Fujii_S5_4u.raw
	Medium	LLADQAEAR	P84098	1	1	CID		36.1	0.0156365	0.444444	1	39		7499			450537	Light	Redundant	Not Used	1.21506	2	493.767	986.526	-0.178925	12.9189	1352	1352	MS2	8/78	140211_Fujii_S3_4u.raw
	Medium	LLADQAEAR	P84098	1	1	CID		35.16	0.0189427	0.6	1	39	28	507			48424.1	Light	Redundant	Not Used	1.1911	2	493.767	986.527	0.00668174	13.5217	1383	1383	MS2	7/78	140211_Fujii_S1_4u.raw
	Medium	LASSVLr	P84098	1	1	CID	R7(Label:13C(6)15N(4))	34.13	0.00967849	0.441176	1	35		7679			187115	Heavy	Unique	Used	1.23031	2	378.236	755.465	-0.508465	16.4436	1812	1812	MS2	6/50	140211_Fujii_S3_4u.raw
	Medium	LASSVLr	P84098	1	1	CID	R7(Label:13C(6)15N(4))	33.8	0.0104426	0.352941	1	35		14154			143681	Heavy	Unique	Used	1.23764	2	378.236	755.464	-0.831631	16.4584	1680	1680	MS2	5/50	140211_Fujii_S5_4u.raw
	Medium	TLSkEEETkk	P84098	1	1	CID	K4(Label:13C(6)), K9(Label:13C(6)), K10(Label:13C(6))	33.28	0.0239646	1	1	38	23	3310			119382	Heavy	Unique	Used	1.2358	2	605.854	1210.7	-0.671194	4.52215	252	252	MS2	8/98	140211_Fujii_S2_4u.raw
	Medium	KEEIIK	P84098	1	1	CID		31.61	0.0227779		2	36		13718			95785.5	Light	Unique	Used	1.28299	2	380.234	759.461	-0.340072	7.15945	574	574	MS2	5/52	140211_Fujii_S5_4u.raw
	Medium	KPVTVHSR	P84098	1	1	CID		31.48	0.0330714	0.483871	1	37		3332			73684.4	Light	Unique	Used	1.15174	2	462.274	923.541	-1.78378	4.94428	302	302	MS2	6/76	140211_Fujii_S2_4u.raw
	Medium	KEEIIK	P84098	1	1	CID		30.7	0.0368117	0.129032	1	37		10400			216200	Light	Not Unique	Not Used	1.12438	2	380.232	759.457	-4.92098	7.78914	633	633	MS2	5/52	140211_Fujii_S4_4u.raw
	Medium	kEEIIk	P84098	1	1	CID	N-Term(Acetyl), K6(Label:13C(6))	29.77	0.0297337		6	35					346525		Inconsistently Labeled	Not Used		2	404.25	807.492	0.51988	45.7494	5883	5883	MS2	5/52	140211_Fujii_S2_4u.raw
	Medium	KEEIIK	P84098	1	1	CID		27.81	0.0546404	0.0357143	1	36		7151			85660.3	Light	Unique	Used	1.10474	2	380.234	759.461	-0.259706	7.06229	563	563	MS2	5/52	140211_Fujii_S3_4u.raw
	Medium	kEEIIk	P84098	1	1	CID	N-Term(Acetyl), K6(Label:13C(6))	27.37	0.0616574		5	36					346525		Inconsistently Labeled	Not Used		2	404.249	807.492	-0.387153	45.4902	5847	5847	MS2	5/52	140211_Fujii_S2_4u.raw
	Medium	kEEIIk	P84098	1	1	CID	N-Term(Acetyl), K6(Label:13C(6))	27	0.0553685		3	35					48039.9		Inconsistently Labeled	Not Used		2	404.25	807.493	1.12457	45.6795	5516	5516	MS2	4/52	140211_Fujii_S3_4u.raw
	Medium	kEEIIk	P84098	1	1	CID	N-Term(Acetyl), K6(Label:13C(6))	26.91	0.0717039		4	36					207292		Inconsistently Labeled	Not Used		2	404.248	807.488	-4.69558	46.0074	5746	5746	MS2	4/52	140211_Fujii_S4_4u.raw
	Medium	rLASSVLr	P84098	1	1	CID	R1(Label:13C(6)15N(4)), R8(Label:13C(6)15N(4))	25.07	0.10362	0.08	1	36		10747			296653	Heavy	Unique	Used	1.12025	2	461.289	921.57	-4.40578	14.5324	1548	1548	MS2	6/72	140211_Fujii_S4_4u.raw
	Medium	kEEIIk	P84098	1	1	CID	K1(Label:13C(6)), K6(Label:13C(6))	24.95	0.0766135		4	35		13718			124001	Heavy	Redundant	Not Used	1.28299	2	386.254	771.5	-1.88434	7.13006	570	570	MS2	4/52	140211_Fujii_S5_4u.raw
P18124	42.34	101	13	248	29.2072	10.6528	1757.06	3.22722e+06	1.19965	38	8.38596	60S ribosomal protein L7 OS=Homo sapiens GN=RPL7 PE=1 SV=1 - [RL7_HUMAN]
	Confidence Icon	Sequence	Protein Accessions	# Proteins	# Protein Groups	Activation Type	Modifications	IonScore	Exp Value	Δ Score	Rank	Identity High	Homology Threshold	QuanResultID	# Missing Channels	# Single-Peak Channels	Area	Quan Channel	Quan Info	Quan Usage	Heavy/Light	Charge	m/z [Da]	MH+ [Da]	ΔM [ppm]	RT [min]	First Scan	Last Scan	MS Order	Ions Matched	Spectrum File	Annotation
	High	YGIIcMEDLIHEIYTVGK	P18124	1	1	CID	C5(Carbamidomethyl)	91.49	5.22604e-08	1	1	39	23	13498			1.66797e+06	Light	Unique	Used	1.17468	2	1077.54	2154.06	1.0328	89.7787	11350	11350	MS2	14/152	140211_Fujii_S4_4u.raw
	High	IALTDNALIAr	P18124	1	1	CID	R11(Label:13C(6)15N(4))	80.94	4.18797e-07	0.728395	1	38							No Quan Values	Not Used		2	590.847	1180.69	-5.37615	60.8695	7711	7711	MS2	8/92	140211_Fujii_S4_4u.raw
	High	IALTDNALIAr	P18124	1	1	CID	R11(Label:13C(6)15N(4))	79.52	5.70717e-07	0.7125	1	38		12493			4.56936e+06	Heavy	Unique	Used	1.1317	2	590.847	1180.69	-4.96259	58.3394	7386	7386	MS2	9/92	140211_Fujii_S4_4u.raw
	High	KAGNFYVPAEPK	P18124	1	1	CID		72.79	4.16869e-06	0.835616	1	40	30	11493			503722	Light	Unique	Used	1.08549	2	660.848	1320.69	-4.5075	31.4059	3793	3793	MS2	7/110	140211_Fujii_S4_4u.raw
	High	IALTDNALIAr	P18124	1	1	CID	R11(Label:13C(6)15N(4))	72.63	2.53777e-06	0.69863	1	37		5684			1.51381e+06	Heavy	Unique	Used	1.11914	2	590.849	1180.69	-1.44735	59.074	7616	7616	MS2	8/92	140211_Fujii_S2_4u.raw
	High	IALTDNALIAr	P18124	1	1	CID	R11(Label:13C(6)15N(4))	72.63	2.61691e-06	0.671233	1	38		9302	1		10960.2	Heavy	Excluded by Method	Not Used		2	590.85	1180.69	0.103483	61.0008	7364	7364	MS2	7/92	140211_Fujii_S3_4u.raw
	High	KAGNFYVPAEPK	P18124	1	1	CID		71.9	5.06516e-06	0.847222	1	40	28	8258			237853	Light	Unique	Used	1.16189	2	660.851	1320.69	-0.625463	30.9939	3648	3648	MS2	7/110	140211_Fujii_S3_4u.raw
	High	IALTDNALIAr	P18124	1	1	CID	R11(Label:13C(6)15N(4))	69.74	5.10145e-06	0.671429	1	38		2196			248329	Heavy	Unique	Used	1.23642	2	590.85	1180.69	-0.51685	58.8307	7044	7044	MS2	8/92	140211_Fujii_S1_4u.raw
	High	IALTDNALIAr	P18124	1	1	CID	R11(Label:13C(6)15N(4))	68.01	7.58999e-06	0.588235	1	38		9217			2.02979e+06	Heavy	Unique	Used	1.19972	2	590.85	1180.69	-0.310072	58.3074	7037	7037	MS2	7/92	140211_Fujii_S3_4u.raw
	High	IALTDNALIAr	P18124	1	1	CID	R11(Label:13C(6)15N(4))	67.37	8.61188e-06	0.701493	1	37		9217			2.02979e+06	Heavy	Redundant	Not Used	1.19972	2	590.85	1180.69	0.413649	58.3321	7040	7040	MS2	9/92	140211_Fujii_S3_4u.raw
	High	IALTDNALIAR	P18124	1	1	CID		67.22	1.11811e-05	0.656716	1	38		12493			4.04827e+06	Light	Redundant	Not Used	1.1317	2	585.843	1170.68	-4.19798	58.3765	7390	7390	MS2	9/92	140211_Fujii_S4_4u.raw
	High	IALTDNALIAR	P18124	1	1	CID		65.82	1.59447e-05	0.727273	1	39		9217			1.69188e+06	Light	Redundant	Not Used	1.19972	2	585.846	1170.68	-0.131325	58.3814	7046	7046	MS2	9/92	140211_Fujii_S3_4u.raw
	High	IALTDNALIAr	P18124	1	1	CID	R11(Label:13C(6)15N(4))	65.43	1.33184e-05	0.707692	1	37		5684			1.51381e+06	Heavy	Redundant	Not Used	1.11914	2	590.849	1180.69	-1.44735	58.2489	7511	7511	MS2	9/92	140211_Fujii_S2_4u.raw
	High	IALTDNALIAR	P18124	1	1	CID		64.06	2.36372e-05	0.734375	1	39		15131			305341	Light	Unique	Used	1.24216	2	585.846	1170.68	0.181493	58.5176	6054	6054	MS2	9/92	140211_Fujii_S5_4u.raw
	High	IVEPYIAWGYPNLK	P18124	1	1	CID		63.98	3.31554e-05	0.546875	1	40		10028			871913	Light	Unique	Used	1.25226	2	831.948	1662.89	-0.425788	86.7329	10363	10363	MS2	20/108	140211_Fujii_S3_4u.raw
	High	IALTDNALIAr	P18124	1	1	CID	R11(Label:13C(6)15N(4))	63.7	2.00919e-05	0.609375	1	37		2196			248329	Heavy	Redundant	Not Used	1.23642	2	590.849	1180.69	-0.930405	59.2146	7093	7093	MS2	10/92	140211_Fujii_S1_4u.raw
	High	IVEPYIAWGYPNLk	P18124	1	1	CID	K14(Label:13C(6))	61.82	5.14288e-05	0.596774	1	40		10028			1.09186e+06	Heavy	Redundant	Not Used	1.25226	2	834.958	1668.91	-0.343557	86.7262	10362	10362	MS2	20/108	140211_Fujii_S3_4u.raw
	High	IVEPYIAWGYPNLK	P18124	1	1	CID		61.59	6.012e-05	0.596774	1	40		13351			1.74239e+06	Light	Unique	Used	1.27421	2	831.943	1662.88	-6.07828	86.6577	10896	10896	MS2	12/108	140211_Fujii_S4_4u.raw
	High	IALTDNALIAr	P18124	1	1	CID	R11(Label:13C(6)15N(4))	60.71	4.33931e-05	0.639344	1	38							No Quan Values	Not Used		2	590.847	1180.69	-4.8592	61.8499	7834	7834	MS2	9/92	140211_Fujii_S4_4u.raw
	High	IALTDNALIAR	P18124	1	1	CID		60.26	5.72198e-05	0.716667	1	39		5684			1.36731e+06	Light	Redundant	Not Used	1.11914	2	585.845	1170.68	-0.444143	58.3038	7518	7518	MS2	10/92	140211_Fujii_S2_4u.raw
	High	SVNELIYk	P18124	1	1	CID	K8(Label:13C(6))	59.57	6.92257e-05	0.466667	1	39		11607			1.28602e+06	Heavy	Unique	Used	1.31351	2	486.276	971.545	-5.06672	34.6531	4231	4231	MS2	7/72	140211_Fujii_S4_4u.raw
	High	IALTDNALIAr	P18124	1	1	CID	R11(Label:13C(6)15N(4))	58.99	5.93059e-05	0.644068	1	37		15131			379282	Heavy	Redundant	Not Used	1.24216	2	590.85	1180.69	0.413649	59.4523	6138	6138	MS2	9/92	140211_Fujii_S5_4u.raw
	High	IVEPYIAWGYPNLk	P18124	1	1	CID	K14(Label:13C(6))	58.99	0.000101956	0.576271	1	40		13351			2.22018e+06	Heavy	Redundant	Not Used	1.27421	2	834.953	1668.9	-5.82937	86.6334	10893	10893	MS2	11/108	140211_Fujii_S4_4u.raw
	High	YGIIcMEDLIHEIYTVGk	P18124	1	1	CID	C5(Carbamidomethyl), K18(Label:13C(6))	54.78	0.000260472	1	1	40	19	13498			1.65661e+06	Heavy	Redundant	Not Used	1.17468	2	1080.54	2160.08	0.301103	89.7745	11349	11349	MS2	23/152	140211_Fujii_S4_4u.raw
	High	IALTDNALIAr	P18124	1	1	CID	R11(Label:13C(6)15N(4))	54.03	0.000186218	0.5	1	37		15131			379282	Heavy	Redundant	Not Used	1.24216	2	590.849	1180.69	-0.930405	58.5049	6052	6052	MS2	8/92	140211_Fujii_S5_4u.raw
	High	KAGNFYVPAEPK	P18124	1	1	CID		53.48	0.000349573	0.811321	1	40	26	8258			237853	Light	Redundant	Not Used	1.16189	2	660.851	1320.69	-0.255747	31.0188	3651	3651	MS2	6/110	140211_Fujii_S3_4u.raw
	High	IALTDNALIAr	P18124	1	1	CID	R11(Label:13C(6)15N(4))	53.05	0.0002668	0.584906	1	38		12493			4.56936e+06	Heavy	Redundant	Not Used	1.1317	2	590.846	1180.68	-6.30666	58.3156	7383	7383	MS2	8/92	140211_Fujii_S4_4u.raw
	High	kAGNFYVPAEPk	P18124	1	1	CID	K1(Label:13C(6)), K12(Label:13C(6))	52.67	0.000365009	1	1	39	25	8258			272384	Heavy	Redundant	Not Used	1.16189	2	666.871	1332.73	-0.509307	31.1364	3666	3666	MS2	6/110	140211_Fujii_S3_4u.raw
	High	KAGNFYVPAEPK	P18124	1	1	CID		52.54	0.000440734	1	1	40	24	14567			86721.9	Light	Unique	Used	1.06491	2	660.852	1320.7	0.76097	31.8538	3285	3285	MS2	6/110	140211_Fujii_S5_4u.raw
	High	kVLQLLr	P18124	1	1	CID	K1(Label:13C(6)), R7(Label:13C(6)15N(4))	50.43	3.17006e-05	0.7	1	26		8278			438815	Heavy	Unique	Used	1.39662	2	443.315	885.622	0.239832	31.3042	3690	3690	MS2	6/62	140211_Fujii_S3_4u.raw
	High	IALTDNALIAR	P18124	1	1	CID		49.68	0.000655029	0.68	1	39		9217			1.69188e+06	Light	Redundant	Not Used	1.19972	2	585.846	1170.68	-0.0270526	59.321	7158	7158	MS2	10/92	140211_Fujii_S3_4u.raw
	High	IALTDNALIAR	P18124	1	1	CID		48.79	0.000759084	0.714286	1	38	29	2196			203226	Light	Redundant	Not Used	1.23642	2	585.845	1170.68	-0.756962	58.8437	7046	7046	MS2	9/92	140211_Fujii_S1_4u.raw
	High	IALTDNALIAr	P18124	1	1	CID	R11(Label:13C(6)15N(4))	47.61	0.000823557	0.479167	1	38		2196			248329	Heavy	Redundant	Not Used	1.23642	2	590.85	1180.69	0.31026	59.3325	7109	7109	MS2	9/92	140211_Fujii_S1_4u.raw
	High	IALTDNALIAR	P18124	1	1	CID		46.55	0.00128359	0.680851	1	38		5684			1.36731e+06	Light	Redundant	Not Used	1.11914	2	585.845	1170.68	-1.06978	58.9473	7601	7601	MS2	6/92	140211_Fujii_S2_4u.raw
	High	IALTDNALIAR	P18124	1	1	CID		45.82	0.00145833	0.630435	1	38		9217			1.69188e+06	Light	Redundant	Not Used	1.19972	2	585.846	1170.69	0.807128	58.2911	7035	7035	MS2	8/92	140211_Fujii_S3_4u.raw
	High	IALTDNALIAr	P18124	1	1	CID	R11(Label:13C(6)15N(4))	44.51	0.00169919	0.6	1	38		2196			248329	Heavy	Redundant	Not Used	1.23642	2	590.85	1180.69	-0.310072	59.6327	7151	7151	MS2	7/92	140211_Fujii_S1_4u.raw
	High	EANNFLWPFK	P18124	1	1	CID		42.87	0.00312432	0.604651	1	39		10060			1.09666e+06	Light	Unique	Used	1.20099	2	633.322	1265.64	3.66822	87.1482	10423	10423	MS2	6/86	140211_Fujii_S3_4u.raw
	High	EANNFLWPFK	P18124	1	1	CID		42.65	0.0027244	0.72093	1	38	27	13374			1.7324e+06	Light	Unique	Used	1.11957	2	633.315	1265.62	-6.16972	87.0871	10958	10958	MS2	6/86	140211_Fujii_S4_4u.raw
	High	AGNFYVPAEPK	P18124	1	1	CID		42.23	0.00322544	1	1	38	21	14804		1	169345	Light	Excluded by Method	Not Used		2	596.804	1192.6	0.535046	41.0644	4261	4261	MS2	7/96	140211_Fujii_S5_4u.raw
	High	VLQLLr	P18124	1	1	CID	R6(Label:13C(6)15N(4))	41.94	0.000534179		3	30		14861			83349.6	Heavy	Unique	Used	1.12711	2	376.257	751.506	0.0212775	43.7557	4555	4555	MS2	4/48	140211_Fujii_S5_4u.raw
	High	KAGNFYVPAEPK	P18124	1	1	CID		41.51	0.00554459	1	1	40	22	14567			86721.9	Light	Redundant	Not Used	1.06491	2	660.851	1320.69	-0.717892	31.4869	3246	3246	MS2	9/110	140211_Fujii_S5_4u.raw
	High	KAGNFYVPAEPK	P18124	1	1	CID		40.68	0.00655836	1	1	40	24	11493			503722	Light	Redundant	Not Used	1.08549	2	660.847	1320.69	-5.70908	31.1816	3763	3763	MS2	5/110	140211_Fujii_S4_4u.raw
	High	YGIIcMEDLIHEIYTVGk	P18124	1	1	CID	C5(Carbamidomethyl), K18(Label:13C(6))	40.13	0.00771555	1	1	40	17						No Quan Values	Not Used		2	1080.55	2160.09	1.99646	89.8203	11742	11742	MS2	18/152	140211_Fujii_S2_4u.raw
	High	LAFVIr	P18124	1	1	CID	R6(Label:13C(6)15N(4))	39.92	0.0033257	0.3	1	36		12273			631797	Heavy	Unique	Used	1.19957	2	364.736	728.466	-5.2557	52.2868	6601	6601	MS2	7/42	140211_Fujii_S4_4u.raw
	High	EANNFLWPFk	P18124	1	1	CID	K10(Label:13C(6))	39.58	0.00765019	0.7	1	39	27	10060			1.31708e+06	Heavy	Redundant	Not Used	1.20099	2	636.332	1271.66	3.66076	87.1415	10422	10422	MS2	6/86	140211_Fujii_S3_4u.raw
	Medium	kAGNFYVPAEPk	P18124	1	1	CID	K1(Label:13C(6)), K12(Label:13C(6))	39.36	0.00884147	0.74359	1	40	25	11493			546786	Heavy	Redundant	Not Used	1.08549	2	666.867	1332.73	-5.63859	31.4866	3804	3804	MS2	6/110	140211_Fujii_S4_4u.raw
	Medium	EANNFLWPFk	P18124	1	1	CID	K10(Label:13C(6))	38.86	0.00888016	1	1	39	25	15306			71580.9	Heavy	Unique	Used	1.2008	2	636.329	1271.65	-1.04291	87.1275	7915	7915	MS2	6/86	140211_Fujii_S5_4u.raw
	Medium	SVNELIYKR	P18124	1	1	CID		38.8	0.00899051	0.641026	1	39	29	11316			65240.5	Light	Unique	Used	2.11419	2	561.317	1121.63	-4.33197	27.2292	3223	3223	MS2	7/82	140211_Fujii_S4_4u.raw
	High	IALTDNALIAr	P18124	1	1	CID	R11(Label:13C(6)15N(4))	38.44	0.00756911	0.236842	1	38		12436			59264.1	Heavy	Unique	Used	1.20784	2	590.846	1180.69	-5.78971	56.719	7174	7174	MS2	7/92	140211_Fujii_S4_4u.raw
	Medium	EANNFLWPFk	P18124	1	1	CID	K10(Label:13C(6))	38.21	0.0107518	1	1	39	23	6752			545782	Heavy	Unique	Used	0.997886	2	636.33	1271.65	1.45292	87.1068	11329	11329	MS2	6/86	140211_Fujii_S2_4u.raw
	Medium	EANNFLWPFk	P18124	1	1	CID	K10(Label:13C(6))	38.11	0.0105773	0.736842	1	39	25	10060			1.31708e+06	Heavy	Redundant	Not Used	1.20099	2	636.329	1271.65	-0.0829738	87.409	10459	10459	MS2	6/86	140211_Fujii_S3_4u.raw
	Medium	YGIIcMEDLIHEIYTVGk	P18124	1	1	CID	C5(Carbamidomethyl), K18(Label:13C(6))	38.04	0.0123745	1	1	40	25	13497			2.89213e+06	Heavy	Unique	Used	1.16432	3	720.699	2160.08	1.22732	89.7705	11348	11348	MS2	18/152	140211_Fujii_S4_4u.raw
	Medium	SVNELIYK	P18124	1	1	CID		37.62	0.0110362	0.605263	1	39	30	4781			448629	Light	Unique	Used	1.17306	2	483.268	965.53	-0.559916	34.0423	4291	4291	MS2	5/72	140211_Fujii_S2_4u.raw
	High	LAFVIr	P18124	1	1	CID	R6(Label:13C(6)15N(4))	37.28	0.00610778	0.27027	1	36		12273			631797	Heavy	Redundant	Not Used	1.19957	2	364.736	728.464	-6.84765	51.5868	6508	6508	MS2	5/42	140211_Fujii_S4_4u.raw
	High	VLQLLr	P18124	1	1	CID	R6(Label:13C(6)15N(4))	37.12	0.00162064		3	30		8713			193164	Heavy	Unique	Used	1.2693	2	376.257	751.506	0.0212775	43.3187	5203	5203	MS2	4/48	140211_Fujii_S3_4u.raw
	Medium	EANNFLWPFk	P18124	1	1	CID	K10(Label:13C(6))	37.01	0.0117649	1	1	38	22	13374			1.93954e+06	Heavy	Redundant	Not Used	1.11957	2	636.325	1271.64	-6.2266	87.0811	10957	10957	MS2	7/86	140211_Fujii_S4_4u.raw
	High	VLQLLr	P18124	1	1	CID	R6(Label:13C(6)15N(4))	37	0.00162614		3	30		11969			325976	Heavy	Unique	Used	1.14273	2	376.255	751.503	-5.09542	43.2728	5378	5378	MS2	4/48	140211_Fujii_S4_4u.raw
	Medium	IVEPYIAWGYPNLK	P18124	1	1	CID		36.85	0.0174215	0.675676	1	40	26	2986			109246	Light	Unique	Used	1.2975	2	831.947	1662.89	-1.74714	86.7619	10451	10451	MS2	9/108	140211_Fujii_S1_4u.raw
	Medium	YGIIcmEDLIHEIYTVGk	P18124	1	1	CID	C5(Carbamidomethyl), M6(Oxidation), K18(Label:13C(6))	36.82	0.0142771	1	1	39	20						No Quan Values	Not Used		3	726.027	2176.07	-4.80333	86.9972	10945	10945	MS2	19/152	140211_Fujii_S4_4u.raw
	High	KVLQLLR	P18124	1	1	CID		36	0.00391854	0.361111	1	33		11519			491440	Light	Unique	Used	1.22238	2	435.298	869.588	-5.70263	31.7391	3839	3839	MS2	6/62	140211_Fujii_S4_4u.raw
	Medium	LAFVIr	P18124	1	1	CID	R6(Label:13C(6)15N(4))	35.95	0.00916021	0.305556	1	36		8999			273840	Heavy	Unique	Used	1.24405	2	364.739	728.47	0.609306	51.7139	6245	6245	MS2	7/42	140211_Fujii_S3_4u.raw
	Medium	SVNELIYk	P18124	1	1	CID	K8(Label:13C(6))	35.77	0.0155202	0.416667	1	38		14644			325509	Heavy	Unique	Used	1.24907	2	486.279	971.55	-0.480653	34.4752	3610	3610	MS2	7/72	140211_Fujii_S5_4u.raw
	Medium	LAFVIR	P18124	1	1	CID		35.22	0.00961944	0.457143	1	36		12273			526687	Light	Redundant	Not Used	1.19957	2	359.732	718.457	-5.20325	51.5638	6505	6505	MS2	5/42	140211_Fujii_S4_4u.raw
	Medium	LAFVIr	P18124	1	1	CID	R6(Label:13C(6)15N(4))	35.18	0.0109372	0.285714	1	36		5451			227991	Heavy	Unique	Used	1.57751	2	364.738	728.47	0.274165	51.6765	6658	6658	MS2	5/42	140211_Fujii_S2_4u.raw
	Medium	LAFVIr	P18124	1	1	CID	R6(Label:13C(6)15N(4))	34.97	0.011479	0.285714	1	36		5451			227991	Heavy	Redundant	Not Used	1.57751	2	364.738	728.47	0.35795	51.9129	6691	6691	MS2	5/42	140211_Fujii_S2_4u.raw
	Medium	LAFVIR	P18124	1	1	CID		34.24	0.0129021	0.441176	1	36		8999			224067	Light	Redundant	Not Used	1.24405	2	359.734	718.461	-0.0211091	51.6828	6241	6241	MS2	5/42	140211_Fujii_S3_4u.raw
	Medium	EANNFLWPFK	P18124	1	1	CID		33.73	0.0246137	0.617647	1	38	28	15306			59347.9	Light	Redundant	Not Used	1.2008	2	633.319	1265.63	-0.189775	87.1339	7916	7916	MS2	7/86	140211_Fujii_S5_4u.raw
	Medium	AGNFYVPAEPK	P18124	1	1	CID		33.63	0.024515	0.705882	1	38	25	14804		1	169345	Light	Excluded by Method	Not Used		2	596.803	1192.6	-0.590876	41.6978	4329	4329	MS2	6/96	140211_Fujii_S5_4u.raw
	Medium	EVPAVPETLkk	P18124	1	1	CID	K10(Label:13C(6)), K11(Label:13C(6))	33.24	0.013421	1	1	35	24	11421			277971	Heavy	Unique	Used	1.19685	2	611.873	1222.74	-5.43758	29.559	3545	3545	MS2	10/96	140211_Fujii_S4_4u.raw
	Medium	AGNFYVPAEPk	P18124	1	1	CID	K11(Label:13C(6))	32.59	0.0340399	1	1	39	20	11878			930352	Heavy	Unique	Used	1.11061	2	599.811	1198.61	-4.75295	40.8239	5033	5033	MS2	6/96	140211_Fujii_S4_4u.raw
	Medium	LAFVIR	P18124	1	1	CID		32.4	0.0198527	0.40625	1	36		5451			144526	Light	Redundant	Not Used	1.57751	2	359.734	718.461	0.0638435	51.8016	6675	6675	MS2	5/42	140211_Fujii_S2_4u.raw
	Medium	SVNELIYK	P18124	1	1	CID		31.15	0.0409771	0.548387	1	38	28	11607			980203	Light	Redundant	Not Used	1.31351	2	483.266	965.525	-5.80672	34.1663	4169	4169	MS2	5/72	140211_Fujii_S4_4u.raw
	Medium	LAFVIR	P18124	1	1	CID		31.11	0.0267189	0.354839	1	36		15021			93654.3	Light	Unique	Used	1.11325	2	359.734	718.461	0.0638435	52.6913	5498	5498	MS2	5/42	140211_Fujii_S5_4u.raw
	High	VLQLLr	P18124	1	1	CID	R6(Label:13C(6)15N(4))	31.11	0.00588591		3	30							No Quan Values	Not Used		2	376.257	751.507	0.671014	44.8752	5411	5411	MS2	5/48	140211_Fujii_S3_4u.raw
	Medium	KVLQLLR	P18124	1	1	CID		31.08	0.0160255	0.483871	1	34		8278			314198	Light	Redundant	Not Used	1.39662	2	435.3	869.593	-0.298103	31.3103	3691	3691	MS2	6/62	140211_Fujii_S3_4u.raw
	Medium	SVNELIYkr	P18124	1	1	CID	K8(Label:13C(6)), R9(Label:13C(6)15N(4))	30.62	0.0509774	1	1	38	22	11316			137931	Heavy	Redundant	Not Used	2.11419	2	569.331	1137.65	-5.09033	27.0817	3203	3203	MS2	5/82	140211_Fujii_S4_4u.raw
	Medium	VLQLLR	P18124	1	1	CID		30.38	0.0187825		3	34		8713			152181	Light	Redundant	Not Used	1.2693	2	371.253	741.498	0.14333	43.3903	5213	5213	MS2	5/48	140211_Fujii_S3_4u.raw
	Medium	ASINmLr	P18124	1	1	CID	M5(Oxidation), R7(Label:13C(6)15N(4))	30.37	0.0469268	0.566667	1	38	27	11044	1		7549.54	Heavy	Excluded by Method	Not Used		2	415.723	830.439	-5.22753	21.0184	2412	2412	MS2	6/54	140211_Fujii_S4_4u.raw
	Medium	SVNELIYkr	P18124	1	1	CID	K8(Label:13C(6)), R9(Label:13C(6)15N(4))	30.05	0.0593626	0.566667	1	39	27	11316			137931	Heavy	Redundant	Not Used	2.11419	2	569.331	1137.65	-4.98303	27.4952	3260	3260	MS2	5/82	140211_Fujii_S4_4u.raw
	Medium	LAFVIR	P18124	1	1	CID		29.75	0.0362794	0.3	1	36		15021			93654.3	Light	Redundant	Not Used	1.11325	2	359.734	718.461	-0.106062	51.9462	5421	5421	MS2	5/42	140211_Fujii_S5_4u.raw
	Medium	VLQLLr	P18124	1	1	CID	R6(Label:13C(6)15N(4))	29.66	0.00902997		4	30		5143			139234	Heavy	Redundant	Not Used	1.13376	2	376.257	751.506	-0.0599396	43.3197	5542	5542	MS2	5/48	140211_Fujii_S2_4u.raw
	Medium	AGNFYVPAEPk	P18124	1	1	CID	K11(Label:13C(6))	29.66	0.0681303	1	1	39	17	8625			424224	Heavy	Unique	Used	0.974896	2	599.814	1198.62	0.441029	40.94	4903	4903	MS2	14/96	140211_Fujii_S3_4u.raw
	Medium	VLQLLR	P18124	1	1	CID		29.65	0.0277485		3	35		5143			122807	Light	Unique	Used	1.13376	2	371.253	741.498	-0.10361	43.3455	5546	5546	MS2	5/48	140211_Fujii_S2_4u.raw
	Medium	AGNFYVPAEPK	P18124	1	1	CID		29.24	0.0645058	1	1	38	21	5051			276493	Light	Unique	Used	1.01921	2	596.804	1192.6	0.0232635	40.8186	5197	5197	MS2	9/96	140211_Fujii_S2_4u.raw
	Medium	LAFVIR	P18124	1	1	CID		29.2	0.0412377	0.275862	1	36							No Quan Values	Not Used		2	359.732	718.456	-6.73241	53.3625	6739	6739	MS2	5/42	140211_Fujii_S4_4u.raw
	Medium	VLQLLR	P18124	1	1	CID		28.92	0.0310965		3	35		11969			289982	Light	Redundant	Not Used	1.14273	2	371.251	741.495	-4.79549	43.2855	5380	5380	MS2	5/48	140211_Fujii_S4_4u.raw
	High	kVLQLLr	P18124	1	1	CID	K1(Label:13C(6)), R7(Label:13C(6)15N(4))	28.83	0.0046476	1	1	26		4696			342383	Heavy	Unique	Used	1.43517	2	443.314	885.62	-1.20744	31.3434	3911	3911	MS2	5/62	140211_Fujii_S2_4u.raw
	Medium	VLQLLr	P18124	1	1	CID	R6(Label:13C(6)15N(4))	28.75	0.0104015		3	30		12047		1	11074.3	Heavy	Excluded by Method	Not Used		2	376.255	751.503	-4.20203	45.1094	5625	5625	MS2	4/48	140211_Fujii_S4_4u.raw
	Medium	VLQLLr	P18124	1	1	CID	R6(Label:13C(6)15N(4))	28.19	0.012364		4	30							No Quan Values	Not Used		2	376.255	751.503	-4.93299	44.2682	5514	5514	MS2	5/48	140211_Fujii_S4_4u.raw
	Medium	AGNFYVPAEPK	P18124	1	1	CID		28.05	0.0879731	1	1	38	21	5051			276493	Light	Redundant	Not Used	1.01921	2	596.803	1192.6	-0.079093	40.8959	5207	5207	MS2	9/96	140211_Fujii_S2_4u.raw
	Medium	VLQLLr	P18124	1	1	CID	R6(Label:13C(6)15N(4))	27.41	0.0137979		4	30		8760		1	6583.69	Heavy	Excluded by Method	Not Used		2	376.257	751.507	0.50858	44.3622	5340	5340	MS2	5/48	140211_Fujii_S3_4u.raw
	Medium	LAFVIr	P18124	1	1	CID	R6(Label:13C(6)15N(4))	27.34	0.0677121	0.296296	1	36		15021			106165	Heavy	Redundant	Not Used	1.11325	2	364.738	728.469	0.106594	52.6788	5496	5496	MS2	5/42	140211_Fujii_S5_4u.raw
	Medium	LAFVIr	P18124	1	1	CID	R6(Label:13C(6)15N(4))	26.57	0.0794155	0.333333	1	36		15021			106165	Heavy	Redundant	Not Used	1.11325	2	364.738	728.47	0.35795	52.6139	5489	5489	MS2	5/42	140211_Fujii_S5_4u.raw
	Medium	LAFVIr	P18124	1	1	CID	R6(Label:13C(6)15N(4))	26.39	0.0842687		2	36		15021			106165	Heavy	Redundant	Not Used	1.11325	2	364.738	728.469	-0.0609772	51.8705	5414	5414	MS2	5/42	140211_Fujii_S5_4u.raw
	Medium	VLQLLr	P18124	1	1	CID	R6(Label:13C(6)15N(4))	25.93	0.0208045		3	30		12006		1	46476.3	Heavy	Excluded by Method	Not Used		2	376.255	751.502	-5.33908	43.9733	5472	5472	MS2	5/48	140211_Fujii_S4_4u.raw
	Medium	VLQLLR	P18124	1	1	CID		24.84	0.07579		3	34		12006		1	80100.4	Light	Excluded by Method	Not Used		2	371.251	741.494	-5.94789	43.9856	5474	5474	MS2	5/48	140211_Fujii_S4_4u.raw
	Medium	VLQLLr	P18124	1	1	CID	R6(Label:13C(6)15N(4))	24.44	0.0300391		4	30		8713			193164	Heavy	Redundant	Not Used	1.2693	2	376.257	751.507	0.346146	44.1041	5308	5308	MS2	5/48	140211_Fujii_S3_4u.raw
	Medium	VLQLLR	P18124	1	1	CID		23.38	0.0941356		3	34		14861			73949.8	Light	Redundant	Not Used	1.12711	2	371.253	741.498	0.0610171	43.7497	4554	4554	MS2	4/48	140211_Fujii_S5_4u.raw
	Medium	VLQLLr	P18124	1	1	CID	R6(Label:13C(6)15N(4))	22.72	0.0446361		3	30							No Quan Values	Not Used		2	376.257	751.506	0.0212775	45.0938	4710	4710	MS2	5/48	140211_Fujii_S5_4u.raw
	Medium	kVLQLLr	P18124	1	1	CID	K1(Label:13C(6)), R7(Label:13C(6)15N(4))	18.66	0.0483313	1	1	26		4696			342383	Heavy	Redundant	Not Used	1.43517	2	443.314	885.621	-0.242593	31.5671	3941	3941	MS2	6/62	140211_Fujii_S2_4u.raw
	Medium	kVLQLLr	P18124	1	1	CID	K1(Label:13C(6)), R7(Label:13C(6)15N(4))	18.2	0.0537314	0.388889	1	26		14584			173050	Heavy	Unique	Used	1.23733	2	443.314	885.621	-0.518265	32.0726	3314	3314	MS2	6/62	140211_Fujii_S5_4u.raw
Q8NC51	23.04	25	7	408	44.9385	8.646	653.573	1.24662e+06	1.19755	12	15.4696	Plasminogen activator inhibitor 1 RNA-binding protein OS=Homo sapiens GN=SERBP1 PE=1 SV=2 - [PAIRB_HUMAN]
	Confidence Icon	Sequence	Protein Accessions	# Proteins	# Protein Groups	Activation Type	Modifications	IonScore	Exp Value	Δ Score	Rank	Identity High	Homology Threshold	QuanResultID	# Missing Channels	# Single-Peak Channels	Area	Quan Channel	Quan Info	Quan Usage	Heavy/Light	Charge	m/z [Da]	MH+ [Da]	ΔM [ppm]	RT [min]	First Scan	Last Scan	MS Order	Ions Matched	Spectrum File	Annotation
	High	FDQLFDDESDPFEVLk	Q8NC51	1	1	CID	K16(Label:13C(6))	86.27	7.50632e-08	0.837209	1	36		13428			507934	Heavy	Unique	Used	1.4571	2	975.453	1949.9	-5.86415	88.2922	11134	11134	MS2	16/168	140211_Fujii_S4_4u.raw
	High	FDQLFDDESDPFEVLk	Q8NC51	1	1	CID	K16(Label:13C(6))	85.77	1.02629e-07	0.825581	1	37		10129			46444.4	Heavy	Unique	Used	1.14093	2	975.459	1949.91	-0.292444	88.2999	10581	10581	MS2	16/168	140211_Fujii_S3_4u.raw
	High	FDQLFDDESDPFEVLk	Q8NC51	1	1	CID	K16(Label:13C(6))	85.73	1.20553e-07	0.848837	1	37		6838			2.48886e+06	Heavy	Unique	Used	1.07732	2	975.463	1949.92	3.52633	88.2998	11520	11520	MS2	16/168	140211_Fujii_S2_4u.raw
	High	FDQLFDDESDPFEVLK	Q8NC51	1	1	CID		85.21	9.56629e-08	0.835294	1	36		10129			56877.4	Light	Redundant	Not Used	1.14093	2	972.449	1943.89	-0.488224	88.2929	10580	10580	MS2	16/168	140211_Fujii_S3_4u.raw
	High	SAAQAAAQTNSNAAGk	Q8NC51	1	1	CID	K16(Label:13C(6))	78.26	8.91945e-07	1	1	39	26	3383			249367	Heavy	Unique	Used	1.24263	2	733.867	1466.73	-1.38675	5.97496	430	430	MS2	11/164	140211_Fujii_S2_4u.raw
	High	SAAQAAAQTNSNAAGK	Q8NC51	1	1	CID		70.42	4.58903e-06	1	1	38	25	3383			200676	Light	Redundant	Not Used	1.24263	2	730.857	1460.71	-1.48467	5.9618	428	428	MS2	12/164	140211_Fujii_S2_4u.raw
	High	SAAQAAAQTNSNAAGk	Q8NC51	1	1	CID	K16(Label:13C(6))	56.91	0.000127723	1	1	39	24	7026			87283.1	Heavy	Unique	Used	1.47485	2	733.868	1466.73	0.0280931	4.53066	256	256	MS2	20/164	140211_Fujii_S3_4u.raw
	High	FDQLFDDESDPFEVLK	Q8NC51	1	1	CID		50.5	0.000329763	0.76	1	36	27	6838			2.31024e+06	Light	Redundant	Not Used	1.07732	2	972.453	1943.9	3.84475	88.3045	11521	11521	MS2	12/168	140211_Fujii_S2_4u.raw
	High	RPDQQLQGEGK	Q8NC51	1	1	CID		46.76	0.00124831	1	1	38	25	116			22194.9	Light	Unique	Used	1.1347	2	628.322	1255.64	-1.5855	6.89817	523	523	MS2	7/112	140211_Fujii_S1_4u.raw
	High	EAGGGGVGGPGAk	Q8NC51	1	1	CID	K13(Label:13C(6))	45.95	0.00146995	0.73913	1	38	28	3393			143682	Heavy	Unique	Used	0.731599	2	510.264	1019.52	-1.11046	6.07928	445	445	MS2	9/96	140211_Fujii_S2_4u.raw
	High	EAGGGGVGGPGAK	Q8NC51	1	1	CID		44.93	0.00139955	0.733333	1	37	28	3393			196395	Light	Redundant	Not Used	0.731599	2	507.254	1013.5	-0.165934	6.10229	448	448	MS2	9/96	140211_Fujii_S2_4u.raw
	High	rPDQQLQGEGk	Q8NC51	1	1	CID	R1(Label:13C(6)15N(4)), K11(Label:13C(6))	41.59	0.00518683	0.666667	1	39	30	116			25184.5	Heavy	Redundant	Not Used	1.1347	2	636.335	1271.66	-3.25848	6.86439	518	518	MS2	7/112	140211_Fujii_S1_4u.raw
	Medium	RPDQQLQGEGK	Q8NC51	1	1	CID		37.98	0.00936219	0.736842	1	38	25	3439			222157	Light	Unique	Used	0.979581	2	628.323	1255.64	-0.516102	6.79366	542	542	MS2	7/112	140211_Fujii_S2_4u.raw
	Medium	EAGGGGVGGPGAk	Q8NC51	1	1	CID	K13(Label:13C(6))	37.14	0.00942801	0.675676	1	38	27	10321		1	36444	Heavy	Excluded by Method	Not Used		2	510.261	1019.51	-6.37875	6.1808	431	431	MS2	8/96	140211_Fujii_S4_4u.raw
	High	SSASAPDVDDPEAFPALA	Q8NC51	1	1	CID		36.91	0.00580557	1	1	35	15				1.00163e+06		Indistinguishable Channels	Not Used		2	880.406	1759.8	0.954258	78.7836	10204	10204	MS2	16/160	140211_Fujii_S2_4u.raw
	Medium	kPNEGADGQWk	Q8NC51	1	1	CID	K1(Label:13C(6)), K11(Label:13C(6))	36.8	0.0129223	1	1	39	21	7196			95343.4	Heavy	Unique	Used	1.36596	2	621.319	1241.63	-0.865594	7.78756	661	661	MS2	15/106	140211_Fujii_S3_4u.raw
	High	FDQLFDDESDPFEVLK	Q8NC51	1	1	CID		36.51	0.00540524	1	1	35	23	13428			358365	Light	Redundant	Not Used	1.4571	2	972.443	1943.88	-6.51677	88.3062	11136	11136	MS2	18/168	140211_Fujii_S4_4u.raw
	Medium	RPDQQLQGEGK	Q8NC51	1	1	CID		36.08	0.014599	1	1	38	24	7113			74029.1	Light	Unique	Used	1.32568	2	628.322	1255.64	-1.68272	6.45831	482	482	MS2	12/112	140211_Fujii_S3_4u.raw
	Medium	KPNEGADGQWK	Q8NC51	1	1	CID		35.31	0.0104085	1	1	36	19	3535			192583	Light	Unique	Used	1.24567	2	615.299	1229.59	-0.993845	8.24486	739	739	MS2	11/106	140211_Fujii_S2_4u.raw
	Medium	RFEKPLEEK	Q8NC51	1	1	CID		34.87	0.0226945	0.314286	1	39		10507			117461	Light	Unique	Used	1.15411	3	392.55	1175.63	-6.11758	9.87734	908	908	MS2	10/90	140211_Fujii_S4_4u.raw
	Medium	SSASAPDVDDPEAFPALA	Q8NC51	1	1	CID		33.96	0.010989	1	1	35	15				677840		Indistinguishable Channels	Not Used		2	880.404	1759.8	-0.641158	78.771	9461	9461	MS2	15/160	140211_Fujii_S3_4u.raw
	Medium	SSASAPDVDDPEAFPALA	Q8NC51	1	1	CID		33.5	0.0131772	1	1	35	15				1.00163e+06		Indistinguishable Channels	Not Used		2	880.408	1759.81	3.24332	78.9081	10221	10221	MS2	16/160	140211_Fujii_S2_4u.raw
	Medium	kPNEGADGQWk	Q8NC51	1	1	CID	K1(Label:13C(6)), K11(Label:13C(6))	33.49	0.0276239	1	1	39	20	3535			239895	Heavy	Redundant	Not Used	1.24567	2	621.318	1241.63	-1.84874	8.28482	745	745	MS2	10/106	140211_Fujii_S2_4u.raw
	Medium	SSASAPDVDDPEAFPALA	Q8NC51	1	1	CID		25.62	0.0762158	1	1	35	14				677840		Indistinguishable Channels	Not Used		2	880.405	1759.8	0.121868	78.6724	9448	9448	MS2	8/160	140211_Fujii_S3_4u.raw
	Medium	SSASAPDVDDPEAFPALA	Q8NC51	1	1	CID		24.24	0.0841933	1	1	34	16				331329		Indistinguishable Channels	Not Used		2	880.4	1759.79	-5.2887	78.6662	9922	9922	MS2	13/160	140211_Fujii_S4_4u.raw
P11586	2.57	2	2	935	101.495	7.29834	83.25	167895	1.1962	2	25.2856	C-1-tetrahydrofolate synthase, cytoplasmic OS=Homo sapiens GN=MTHFD1 PE=1 SV=3 - [C1TC_HUMAN]
	Confidence Icon	Sequence	Protein Accessions	# Proteins	# Protein Groups	Activation Type	Modifications	IonScore	Exp Value	Δ Score	Rank	Identity High	Homology Threshold	QuanResultID	# Missing Channels	# Single-Peak Channels	Area	Quan Channel	Quan Info	Quan Usage	Heavy/Light	Charge	m/z [Da]	MH+ [Da]	ΔM [ppm]	RT [min]	First Scan	Last Scan	MS Order	Ions Matched	Spectrum File	Annotation
	High	TDTESELDLISR	P11586	1	1	CID		69.6	5.10411e-06	1	1	37	26	5573			232448	Light	Unique	Used	1.0113	2	689.838	1378.67	-1.30345	55.1171	7106	7106	MS2	15/108	140211_Fujii_S2_4u.raw
	High	LDIDPETITWQr	P11586	1	1	CID	R12(Label:13C(6)15N(4))	44.73	0.00253393	0.688889	1	40	29	6304			103342	Heavy	Unique	Used	1.41491	2	748.885	1496.76	-0.136262	76.6357	9932	9932	MS2	8/104	140211_Fujii_S2_4u.raw
P62917	40.08	58	10	257	28.0073	11.0337	1329.44	1.59353e+06	1.196	32	8.58719	60S ribosomal protein L8 OS=Homo sapiens GN=RPL8 PE=1 SV=2 - [RL8_HUMAN]
	Confidence Icon	Sequence	Protein Accessions	# Proteins	# Protein Groups	Activation Type	Modifications	IonScore	Exp Value	Δ Score	Rank	Identity High	Homology Threshold	QuanResultID	# Missing Channels	# Single-Peak Channels	Area	Quan Channel	Quan Info	Quan Usage	Heavy/Light	Charge	m/z [Da]	MH+ [Da]	ΔM [ppm]	RT [min]	First Scan	Last Scan	MS Order	Ions Matched	Spectrum File	Annotation
	High	ASGNYATVISHNPETK	P62917	1	1	CID		97.88	1.0232e-08	1	1	39	23	4483			421664	Light	Unique	Used	1.17137	2	844.914	1688.82	-1.29583	26.9019	3299	3299	MS2	10/170	140211_Fujii_S2_4u.raw
	High	ASGNYATVISHNPETK	P62917	1	1	CID		79.66	6.8617e-07	1	1	39	19	14447			120922	Light	Unique	Used	1.03912	2	844.915	1688.82	-0.573017	27.0138	2742	2742	MS2	13/170	140211_Fujii_S5_4u.raw
	High	ASGNYATVISHNPETK	P62917	1	1	CID		78.03	8.86939e-07	1	1	38	22	11313			732914	Light	Unique	Used	1.05886	2	844.911	1688.81	-5.92186	27.1131	3207	3207	MS2	8/170	140211_Fujii_S4_4u.raw
	High	ASGNYATVISHNPETk	P62917	1	1	CID	K16(Label:13C(6))	75.41	1.99979e-06	1	1	39	22	11313			776053	Heavy	Redundant	Not Used	1.05886	2	847.921	1694.84	-5.24517	27.0385	3197	3197	MS2	9/170	140211_Fujii_S4_4u.raw
	High	AQLNIGNVLPVGTMPEGTIVccLEEkPGDr	P62917	1	1	CID	C21(Carbamidomethyl), C22(Carbamidomethyl), K26(Label:13C(6)), R30(Label:13C(6)15N(4))	74.78	2.33028e-06	0.573333	1	39					120328		No Quan Values	Not Used		3	1095.21	3283.62	-6.9903	87.6776	11047	11047	MS2	17/320	140211_Fujii_S4_4u.raw
	High	ASGNYATVISHNPETk	P62917	1	1	CID	K16(Label:13C(6))	74.19	2.79131e-06	1	1	39	21	4483			493927	Heavy	Redundant	Not Used	1.17137	2	847.924	1694.84	-1.78797	26.8143	3287	3287	MS2	10/170	140211_Fujii_S2_4u.raw
	High	ASGNYATVISHNPETk	P62917	1	1	CID	K16(Label:13C(6))	72.05	4.68113e-06	1	1	40	21	8096			452350	Heavy	Unique	Used	1.12375	2	847.925	1694.84	-0.203424	26.8085	3104	3104	MS2	8/170	140211_Fujii_S3_4u.raw
	High	AQLNIGNVLPVGTMPEGTIVccLEEkPGDr	P62917	1	1	CID	C21(Carbamidomethyl), C22(Carbamidomethyl), K26(Label:13C(6)), R30(Label:13C(6)15N(4))	68.07	1.12522e-05	0.794118	1	39	31	6788	1		1.40536e+06	Heavy	Excluded by Method	Not Used		3	1095.22	3283.65	1.82027	87.648	11420	11420	MS2	27/320	140211_Fujii_S2_4u.raw
	High	ASGNYATVISHNPETk	P62917	1	1	CID	K16(Label:13C(6))	67.68	1.26079e-05	1	1	39	21	8096			452350	Heavy	Redundant	Not Used	1.12375	2	847.925	1694.84	-0.92367	26.8478	3109	3109	MS2	8/170	140211_Fujii_S3_4u.raw
	High	ASGNYATVISHNPETK	P62917	1	1	CID		66.31	1.47464e-05	1	1	39	19	8096			402538	Light	Redundant	Not Used	1.12375	2	844.915	1688.82	-0.500736	26.8545	3110	3110	MS2	10/170	140211_Fujii_S3_4u.raw
	High	AVVGVVAGGGR	P62917	1	1	CID		66.22	1.59864e-05	0.80303	1	39	30	10935			1.49816e+06	Light	Unique	Used	1.20195	2	471.278	941.548	-5.09916	18.5252	2084	2084	MS2	9/82	140211_Fujii_S4_4u.raw
	High	AVVGVVAGGGR	P62917	1	1	CID		63.54	2.35678e-05	0.65625	1	38		7752			729026	Light	Unique	Used	1.18135	2	471.28	941.553	-0.172515	18.2323	2044	2044	MS2	10/82	140211_Fujii_S3_4u.raw
	High	AVVGVVAGGGr	P62917	1	1	CID	R11(Label:13C(6)15N(4))	62.54	2.50734e-05	0.396825	1	37		779			136804	Heavy	Unique	Used	1.29308	2	476.284	951.561	-0.0731591	18.8999	2078	2078	MS2	9/82	140211_Fujii_S1_4u.raw
	High	AVVGVVAGGGr	P62917	1	1	CID	R11(Label:13C(6)15N(4))	60.32	4.39401e-05	0.3	1	37		14201			317639	Heavy	Unique	Used	1.19351	2	476.284	951.56	-0.778723	18.3717	1855	1855	MS2	9/82	140211_Fujii_S5_4u.raw
	High	AVVGVVAGGGR	P62917	1	1	CID		60.1	6.38625e-05	0.683333	1	39		10935			1.49816e+06	Light	Redundant	Not Used	1.20195	2	471.277	941.547	-6.13635	18.5545	2088	2088	MS2	9/82	140211_Fujii_S4_4u.raw
	High	AQLNIGNVLPVGTmPEGTIVccLEEkPGDr	P62917	1	1	CID	M14(Oxidation), C21(Carbamidomethyl), C22(Carbamidomethyl), K26(Label:13C(6)), R30(Label:13C(6)15N(4))	60.06	7.5697e-05	0.766667	1	40	31	13361			976478	Heavy	Unique	Used	1.16583	3	1100.55	3299.63	-3.38058	86.8204	10920	10920	MS2	12/320	140211_Fujii_S4_4u.raw
	High	AVVGVVAGGGR	P62917	1	1	CID		58.89	7.37932e-05	0.728814	1	38		779			105797	Light	Redundant	Not Used	1.29308	2	471.28	941.552	-0.496635	18.9061	2079	2079	MS2	9/82	140211_Fujii_S1_4u.raw
	High	AVVGVVAGGGR	P62917	1	1	CID		56.74	0.00012117	0.578947	1	38		4100			667776	Light	Unique	Used	1.26179	2	471.28	941.552	-0.950403	18.4988	2170	2170	MS2	15/82	140211_Fujii_S2_4u.raw
	High	AVVGVVAGGGR	P62917	1	1	CID		55.55	0.000159227	0.767857	1	38	29	14201			266138	Light	Redundant	Not Used	1.19351	2	471.28	941.552	-0.431811	18.3779	1856	1856	MS2	8/82	140211_Fujii_S5_4u.raw
	High	AVVGVVAGGGR	P62917	1	1	CID		55.09	0.000171132	0.818182	1	38	26	14201			266138	Light	Redundant	Not Used	1.19351	2	471.28	941.552	-0.366987	18.3966	1858	1858	MS2	9/82	140211_Fujii_S5_4u.raw
	High	ASGNYATVISHNPETk	P62917	1	1	CID	K16(Label:13C(6))	54.99	0.000237084	1	1	39	20	14447			125653	Heavy	Redundant	Not Used	1.03912	2	847.926	1694.84	-0.131399	26.9815	2738	2738	MS2	14/170	140211_Fujii_S5_4u.raw
	High	AVVGVVAGGGr	P62917	1	1	CID	R11(Label:13C(6)15N(4))	52.92	0.000241469	0.471698	1	37		7752			861234	Heavy	Redundant	Not Used	1.18135	2	476.284	951.56	-0.650439	18.1362	2031	2031	MS2	8/82	140211_Fujii_S3_4u.raw
	High	AQLNIGNVLPVGTMPEGTIVccLEEKPGDR	P62917	1	1	CID	C21(Carbamidomethyl), C22(Carbamidomethyl)	51.6	0.000507804	0.807692	1	39	26						No Quan Values	Not Used		3	1089.88	3267.62	1.85298	87.6526	11421	11421	MS2	14/320	140211_Fujii_S2_4u.raw
	High	AVVGVVAGGGr	P62917	1	1	CID	R11(Label:13C(6)15N(4))	49.46	0.000565634	0.408163	1	38		10935			1.79739e+06	Heavy	Redundant	Not Used	1.20195	2	476.281	951.555	-6.55156	18.5483	2087	2087	MS2	8/82	140211_Fujii_S4_4u.raw
	High	kGAGSVFr	P62917	1	1	CID	K1(Label:13C(6)), R8(Label:13C(6)15N(4))	48.46	0.000699973	0.5625	1	38		7234			271829	Heavy	Unique	Used	1.248	2	419.249	837.491	-0.511062	8.37598	744	744	MS2	6/70	140211_Fujii_S3_4u.raw
	High	AVVGVVAGGGr	P62917	1	1	CID	R11(Label:13C(6)15N(4))	48.25	0.000709216	0.541667	1	38		4100			844376	Heavy	Redundant	Not Used	1.26179	2	476.284	951.56	-0.97115	18.3276	2146	2146	MS2	9/82	140211_Fujii_S2_4u.raw
	High	kVGLIAAr	P62917	1	1	CID	K1(Label:13C(6)), R8(Label:13C(6)15N(4))	47.39	0.000245314	0.723404	1	32		14064			130223	Heavy	Unique	Used	1.26506	2	422.291	843.574	-0.756457	14.0082	1404	1404	MS2	7/72	140211_Fujii_S5_4u.raw
	High	VGLIAAR	P62917	1	1	CID		46.9	0.000671732	0.744681	1	36	27	7877			78594.4	Light	Unique	Used	1.28238	2	350.229	699.451	-0.104169	21.2691	2420	2420	MS2	6/50	140211_Fujii_S3_4u.raw
	High	ASGNYATVISHNPETk	P62917	1	1	CID	K16(Label:13C(6))	46.51	0.00163386	1	1	39	22	1090			40008.9	Heavy	Unique	Used	1.10308	2	847.924	1694.84	-1.71594	27.3073	3068	3068	MS2	8/170	140211_Fujii_S1_4u.raw
	High	VGLIAAr	P62917	1	1	CID	R7(Label:13C(6)15N(4))	43.89	0.00128621	0.545455	1	36		11075			193083	Heavy	Unique	Used	1.30819	2	355.232	709.456	-5.21976	21.7326	2507	2507	MS2	9/50	140211_Fujii_S4_4u.raw
	High	ASGNYATVISHNPETk	P62917	1	1	CID	K16(Label:13C(6))	42.4	0.00435896	1	1	40	22	1083			163034	Heavy	Unique	Used	1.36216	3	565.62	1694.84	0.184777	27.1387	3050	3050	MS2	14/170	140211_Fujii_S1_4u.raw
	High	VGLIAAR	P62917	1	1	CID		40.4	0.00394901	0.725	1	37	26	4248			66574.5	Light	Unique	Used	1.40587	2	350.229	699.451	-0.715	21.6993	2606	2606	MS2	6/50	140211_Fujii_S2_4u.raw
	High	VGLIAAr	P62917	1	1	CID	R7(Label:13C(6)15N(4))	39.85	0.0030692	0.625	1	35		4248			93595.3	Heavy	Redundant	Not Used	1.40587	2	355.233	709.459	-1.00424	21.6097	2594	2594	MS2	5/50	140211_Fujii_S2_4u.raw
	High	VGLIAAR	P62917	1	1	CID		39.6	0.00433657	0.7	1	37	27	11075			145543	Light	Redundant	Not Used	1.30819	2	350.228	699.448	-4.72905	21.6199	2492	2492	MS2	6/50	140211_Fujii_S4_4u.raw
	High	kVGLIAAr	P62917	1	1	CID	K1(Label:13C(6)), R8(Label:13C(6)15N(4))	38.44	0.00192629	0.605263	1	32		7547			349096	Heavy	Unique	Used	1.13907	2	422.291	843.574	-0.177632	13.695	1460	1460	MS2	7/72	140211_Fujii_S3_4u.raw
	High	KGAGSVFR	P62917	1	1	CID		38.24	0.00657612	0.657895	1	37	28	7234			217812	Light	Redundant	Not Used	1.248	2	411.235	821.463	0.0193418	8.34008	739	739	MS2	6/70	140211_Fujii_S3_4u.raw
	Medium	KGAGSVFR	P62917	1	1	CID		37.77	0.0100182	0.526316	1	39		10470			342540	Light	Unique	Used	1.19849	2	411.233	821.459	-4.73592	9.28342	825	825	MS2	6/70	140211_Fujii_S4_4u.raw
	High	AVDFAER	P62917	1	1	CID		37.25	0.00580164	1	1	36	24	14151			101121	Light	Unique	Used	1.52762	2	404.204	807.4	0.444194	16.3773	1671	1671	MS2	6/54	140211_Fujii_S5_4u.raw
	High	KGAGSVFR	P62917	1	1	CID		37.13	0.00807488	0.594595	1	37		13795			111446	Light	Unique	Used	1.16278	2	411.235	821.463	0.390845	8.59825	755	755	MS2	6/70	140211_Fujii_S5_4u.raw
	Medium	AVVGVVAGGGr	P62917	1	1	CID	R11(Label:13C(6)15N(4))	36.91	0.00916669	0.540541	1	37		4100			844376	Heavy	Redundant	Not Used	1.26179	2	476.284	951.561	-0.522154	18.2703	2138	2138	MS2	7/82	140211_Fujii_S2_4u.raw
	High	kVGLIAAr	P62917	1	1	CID	K1(Label:13C(6)), R8(Label:13C(6)15N(4))	36.85	0.00239584	0.648649	1	31		10749			695044	Heavy	Unique	Used	1.16588	2	422.289	843.571	-4.51883	14.5508	1551	1551	MS2	7/72	140211_Fujii_S4_4u.raw
	Medium	ASGNYATVISHNPETK	P62917	1	1	CID		36.01	0.0154752	1	1	39	19	1090			36270.2	Light	Redundant	Not Used	1.10308	2	844.914	1688.82	-1.44039	27.3141	3069	3069	MS2	14/170	140211_Fujii_S1_4u.raw
	Medium	ASGNYATVISHNPETk	P62917	1	1	CID	K16(Label:13C(6))	35.81	0.0197341	1	1	40	23	8093			1.57785e+06	Heavy	Unique	Used	1.26844	3	565.619	1694.84	-0.679517	26.7532	3096	3096	MS2	9/170	140211_Fujii_S3_4u.raw
	Medium	AVVGVVAGGGR	P62917	1	1	CID		35.63	0.0156457	0.611111	1	38	29	14201			266138	Light	Redundant	Not Used	1.19351	2	471.28	941.552	-0.561459	19.1049	1944	1944	MS2	8/82	140211_Fujii_S5_4u.raw
	Medium	VGLIAAR	P62917	1	1	CID		35.25	0.00982191	0.685714	1	36	26	14300			28256.1	Light	Unique	Used	1.35115	2	350.229	699.451	-0.453216	21.605	2199	2199	MS2	5/50	140211_Fujii_S5_4u.raw
	Medium	AVVGVVAGGGr	P62917	1	1	CID	R11(Label:13C(6)15N(4))	34.3	0.017778	0.147059	1	38		779			136804	Heavy	Redundant	Not Used	1.29308	2	476.284	951.561	0.119267	18.6464	2047	2047	MS2	7/82	140211_Fujii_S1_4u.raw
	Medium	ASGNYATVISHNPETK	P62917	1	1	CID		32.99	0.0328532	1	1	39	15	14447			120922	Light	Redundant	Not Used	1.03912	2	844.916	1688.82	0.294358	27.4369	2789	2789	MS2	9/170	140211_Fujii_S5_4u.raw
	Medium	AQLNIGNVLPVGTmPEGTIVccLEEKPGDR	P62917	1	1	CID	M14(Oxidation), C21(Carbamidomethyl), C22(Carbamidomethyl)	31.83	0.045963		2	39					120328		No Quan Values	Not Used		3	1095.21	3283.62	3.20667	87.6776	11047	11047	MS2	6/320	140211_Fujii_S4_4u.raw
	Medium	ASGNYATVISHNPETk	P62917	1	1	CID	K16(Label:13C(6))	31.72	0.0506078	1	1	40	23	14442			594905	Heavy	Unique	Used	1.30073	3	565.619	1694.84	-0.679517	26.874	2726	2726	MS2	12/170	140211_Fujii_S5_4u.raw
	Medium	KVGLIAAR	P62917	1	1	CID		30.63	0.0259923	1	1	36	22	10749			596155	Light	Redundant	Not Used	1.16588	2	414.275	827.542	-4.51248	14.5698	1554	1554	MS2	4/72	140211_Fujii_S4_4u.raw
	Medium	kGAGSVFr	P62917	1	1	CID	K1(Label:13C(6)), R8(Label:13C(6)15N(4))	30.56	0.0478628	0.419355	1	38		13795			129587	Heavy	Redundant	Not Used	1.16278	2	419.249	837.49	-1.67712	8.52431	745	745	MS2	5/70	140211_Fujii_S5_4u.raw
	Medium	DIIHDPGr	P62917	1	1	CID	R8(Label:13C(6)15N(4))	29.98	0.0580166	1	1	38	24	10719			537343	Heavy	Unique	Used	1.12993	2	466.742	932.477	-5.8382	14.161	1494	1494	MS2	6/64	140211_Fujii_S4_4u.raw
	Medium	KVGLIAAR	P62917	1	1	CID		27.98	0.0437061	0.607143	1	35	25	3884			292778	Light	Unique	Used	1.03081	2	414.276	827.545	-1.56229	14.1392	1568	1568	MS2	4/72	140211_Fujii_S2_4u.raw
	Medium	DIIHDPGr	P62917	1	1	CID	R8(Label:13C(6)15N(4))	27.31	0.0982779	1	1	38	20	7532			311453	Heavy	Unique	Used	1.24264	2	466.744	932.481	-0.994539	13.8078	1476	1476	MS2	5/64	140211_Fujii_S3_4u.raw
	Medium	kGAGSVFr	P62917	1	1	CID	K1(Label:13C(6)), R8(Label:13C(6)15N(4))	27.04	0.0970692	0.444444	1	38	29	3584			267184	Heavy	Unique	Used	1.33379	2	419.249	837.491	-0.438183	8.9463	838	838	MS2	6/70	140211_Fujii_S2_4u.raw
	Medium	kVISSANr	P62917	1	1	CID	K1(Label:13C(6)), R8(Label:13C(6)15N(4))	26.55	0.0858681	0.259259	1	37		10304			133759	Heavy	Unique	Used	1.13025	2	445.771	890.534	-5.34853	5.72477	375	375	MS2	6/72	140211_Fujii_S4_4u.raw
	Medium	IDkPILk	P62917	1	1	CID	K3(Label:13C(6)), K7(Label:13C(6))	25.16	0.016611	0.36	1	28		10714			408864	Heavy	Unique	Used	1.11106	2	419.792	838.576	-4.83558	14.0246	1475	1475	MS2	7/56	140211_Fujii_S4_4u.raw
	Medium	IDkPILk	P62917	1	1	CID	K3(Label:13C(6)), K7(Label:13C(6))	20.28	0.034221	0	1	26		7507			231999	Heavy	Unique	Used	1.15053	2	419.794	838.581	0.841589	13.0207	1367	1367	MS2	5/56	140211_Fujii_S3_4u.raw
Q92900	11.43	24	10	1129	124.267	6.60986	638.028	356712	1.1955	11	9.27022	Regulator of nonsense transcripts 1 OS=Homo sapiens GN=UPF1 PE=1 SV=2 - [RENT1_HUMAN]
	Confidence Icon	Sequence	Protein Accessions	# Proteins	# Protein Groups	Activation Type	Modifications	IonScore	Exp Value	Δ Score	Rank	Identity High	Homology Threshold	QuanResultID	# Missing Channels	# Single-Peak Channels	Area	Quan Channel	Quan Info	Quan Usage	Heavy/Light	Charge	m/z [Da]	MH+ [Da]	ΔM [ppm]	RT [min]	First Scan	Last Scan	MS Order	Ions Matched	Spectrum File	Annotation
	High	VPDNYGDEIAIELR	Q92900	1	1	CID		85.06	2.11305e-07	1	1	39	25	6133			365373	Light	Unique	Used	0.897304	2	802.401	1603.8	-0.754308	71.9153	9331	9331	MS2	10/142	140211_Fujii_S2_4u.raw
	High	VPDNYGDEIAIELr	Q92900	1	1	CID	R14(Label:13C(6)15N(4))	71.54	4.74535e-06	1	1	39	23	6133			336450	Heavy	Redundant	Not Used	0.897304	2	807.406	1613.8	0.253401	71.9509	9336	9336	MS2	12/142	140211_Fujii_S2_4u.raw
	High	VPDNYGDEIAIELR	Q92900	1	1	CID		67.85	1.11396e-05	1	1	39	21	2580			118080	Light	Unique	Used	1.1955	2	802.402	1603.8	0.0068258	72.3448	8745	8745	MS2	9/142	140211_Fujii_S1_4u.raw
	High	YEDAYQYQNIFGPLVk	Q92900	1	1	CID	K16(Label:13C(6))	65.34	2.09516e-05	0.846154	1	39	27	6737			310674	Heavy	Unique	Used	1.23773	2	977.488	1953.97	-0.479636	86.948	11304	11304	MS2	21/142	140211_Fujii_S2_4u.raw
	High	VPDNYGDEIAIELr	Q92900	1	1	CID	R14(Label:13C(6)15N(4))	65.13	1.9918e-05	1	1	39	17	2580			133529	Heavy	Redundant	Not Used	1.1955	2	807.405	1613.8	-1.33507	72.614	8778	8778	MS2	12/142	140211_Fujii_S1_4u.raw
	High	AGLSQSLFER	Q92900	1	1	CID		62.54	3.46012e-05	0.698413	1	39		5446			88308.8	Light	Unique	Used	2.29199	2	554.294	1107.58	0.58899	51.6069	6648	6648	MS2	8/92	140211_Fujii_S2_4u.raw
	High	AGLSQSLFEr	Q92900	1	1	CID	R10(Label:13C(6)15N(4))	62.48	3.88959e-05	0.5	1	39		5446			222237	Heavy	Redundant	Not Used	2.29199	2	559.298	1117.59	1.59519	51.6635	6656	6656	MS2	7/92	140211_Fujii_S2_4u.raw
	High	VPDNYGDEIAIELr	Q92900	1	1	CID	R14(Label:13C(6)15N(4))	60.13	6.27435e-05	1	1	39	19	2580			133529	Heavy	Redundant	Not Used	1.1955	2	807.404	1613.8	-2.24277	72.2915	8738	8738	MS2	10/142	140211_Fujii_S1_4u.raw
	High	AGLSQSLFER	Q92900	1	1	CID		57.12	0.00011063	0.596491	1	38		1975			29612.2	Light	Unique	Used	1.45761	2	554.293	1107.58	0.0379222	51.82	6200	6200	MS2	8/92	140211_Fujii_S1_4u.raw
	High	VPDNYGDEIAIELr	Q92900	1	1	CID	R14(Label:13C(6)15N(4))	55.73	0.000180829	1	1	39	24	6133			336450	Heavy	Redundant	Not Used	0.897304	2	807.406	1613.8	0.253401	71.9372	9334	9334	MS2	10/142	140211_Fujii_S2_4u.raw
	High	VPDNYGDEIAIELr	Q92900	1	1	CID	R14(Label:13C(6)15N(4))	55.64	0.00017752	0.785714	1	39	28	2580			133529	Heavy	Redundant	Not Used	1.1955	2	807.405	1613.8	-1.71328	72.2253	8731	8731	MS2	8/142	140211_Fujii_S1_4u.raw
	High	AGLSQSLFEr	Q92900	1	1	CID	R10(Label:13C(6)15N(4))	54.51	0.000250276	0.563636	1	39		5446			222237	Heavy	Redundant	Not Used	2.29199	2	559.298	1117.59	1.15828	51.6007	6647	6647	MS2	6/92	140211_Fujii_S2_4u.raw
	High	VPDNYGDEIAIELR	Q92900	1	1	CID		54.35	0.000249017	1	1	39	21	6133			365373	Light	Redundant	Not Used	0.897304	2	802.402	1603.8	0.691845	72.0945	9356	9356	MS2	12/142	140211_Fujii_S2_4u.raw
	High	AGLSQSLFEr	Q92900	1	1	CID	R10(Label:13C(6)15N(4))	49.43	0.000792474	0.571429	1	39		1975			43163	Heavy	Redundant	Not Used	1.45761	2	559.297	1117.59	-0.370887	52.006	6225	6225	MS2	6/92	140211_Fujii_S1_4u.raw
	High	AGLSQSLFEr	Q92900	1	1	CID	R10(Label:13C(6)15N(4))	49.43	0.00077765	0.571429	1	39		5446			222237	Heavy	Redundant	Not Used	2.29199	2	559.298	1117.59	0.284473	51.8203	6678	6678	MS2	6/92	140211_Fujii_S2_4u.raw
	High	AGLSQSLFEr	Q92900	1	1	CID	R10(Label:13C(6)15N(4))	39.81	0.00715633	0.55	1	39		1975			43163	Heavy	Redundant	Not Used	1.45761	2	559.298	1117.59	0.721379	51.8264	6201	6201	MS2	6/92	140211_Fujii_S1_4u.raw
	Medium	ADSVVVLLcR	Q92900	1	1	CID	C9(Carbamidomethyl)	38.07	0.0118058	1	1	40	23	5791			102519	Light	Unique	Used	1.14978	2	566.313	1131.62	-0.582792	61.7122	7972	7972	MS2	8/74	140211_Fujii_S2_4u.raw
	Medium	IPSEQEQLr	Q92900	1	1	CID	R9(Label:13C(6)15N(4))	34.65	0.0212002	0.571429	1	39	30	672			31018.1	Heavy	Unique	Used	1.15683	2	555.295	1109.58	0.473251	16.7109	1794	1794	MS2	7/78	140211_Fujii_S1_4u.raw
	Medium	DETGELSSADEkr	Q92900	1	1	CID	K12(Label:13C(6)), R13(Label:13C(6)15N(4))	31.05	0.0258343	1	1	36	23	3724			158669	Heavy	Unique	Used	5.29333	2	726.842	1452.68	-0.865766	11.4046	1184	1184	MS2	14/118	140211_Fujii_S2_4u.raw
	Medium	VLVEGPLNNLr	Q92900	1	1	CID	R11(Label:13C(6)15N(4))	31.03	0.0412968	0.548387	1	38	28	5734			276868	Heavy	Unique	Used	1.16756	2	617.363	1233.72	0.148745	59.7569	7707	7707	MS2	9/86	140211_Fujii_S2_4u.raw
	Medium	ENPSATLEDLEkPGVDEEPQHVLLr	Q92900	1	1	CID	K12(Label:13C(6)), R25(Label:13C(6)15N(4))	30.74	0.0664548	1	1	40	16	2642		1	17676.5	Heavy	Excluded by Method	Not Used		3	944.484	2831.44	-0.931896	74.5033	9004	9004	MS2	10/272	140211_Fujii_S1_4u.raw
	Medium	IAYFTLPK	Q92900	1	1	CID		29.72	0.0662356	0.233333	1	39		5888			84143	Light	Unique	Used	0.971509	2	476.779	952.551	0.59582	64.681	8379	8379	MS2	4/56	140211_Fujii_S2_4u.raw
	Medium	AYQHGGVTGLSQY	Q92900	1	1	CID		27.55	0.0639005	1	1	36	17				394089		Indistinguishable Channels	Not Used		2	690.83	1380.65	-0.838393	36.0601	4565	4565	MS2	12/120	140211_Fujii_S2_4u.raw
	Medium	VLVEGPLNNLr	Q92900	1	1	CID	R11(Label:13C(6)15N(4))	27.18	0.100211	0.518519	1	38	27	2236			75615.6	Heavy	Unique	Used	1.27247	2	617.364	1233.72	1.33608	60.3525	7243	7243	MS2	7/86	140211_Fujii_S1_4u.raw
O15372	5.68	3	2	352	39.9051	6.53662	61.4463	62135.6	1.19537	2	25.0837	Eukaryotic translation initiation factor 3 subunit H OS=Homo sapiens GN=EIF3H PE=1 SV=1 - [EIF3H_HUMAN]
	Confidence Icon	Sequence	Protein Accessions	# Proteins	# Protein Groups	Activation Type	Modifications	IonScore	Exp Value	Δ Score	Rank	Identity High	Homology Threshold	QuanResultID	# Missing Channels	# Single-Peak Channels	Area	Quan Channel	Quan Info	Quan Usage	Heavy/Light	Charge	m/z [Da]	MH+ [Da]	ΔM [ppm]	RT [min]	First Scan	Last Scan	MS Order	Ions Matched	Spectrum File	Annotation
	High	QVQIDGLVVLK	O15372	1	1	CID		50.68	0.000244977	1	1	35	24	13121			51946.1	Light	Unique	Used	1.41208	2	606.37	1211.73	-2.29545	79.3341	10001	10001	MS2	9/100	140211_Fujii_S4_4u.raw
	Medium	EFTAQNLGK	O15372	1	1	CID		33.85	0.0205019	0.470588	1	38		7943			45255.7	Light	Unique	Used	1.01191	2	504.261	1007.51	-1.40198	22.9184	2627	2627	MS2	6/76	140211_Fujii_S3_4u.raw
	Medium	QVQIDGLVVLk	O15372	1	1	CID	K11(Label:13C(6))	24.65	0.0651259	1	1	34	18	13121			79015.6	Heavy	Redundant	Not Used	1.41208	2	609.38	1217.75	-3.27618	79.2824	9994	9994	MS2	8/100	140211_Fujii_S4_4u.raw
Q12906	3.13	4	2	894	95.2791	8.76318	79.79	226249	1.19481	1		Interleukin enhancer-binding factor 3 OS=Homo sapiens GN=ILF3 PE=1 SV=3 - [ILF3_HUMAN]
	Confidence Icon	Sequence	Protein Accessions	# Proteins	# Protein Groups	Activation Type	Modifications	IonScore	Exp Value	Δ Score	Rank	Identity High	Homology Threshold	QuanResultID	# Missing Channels	# Single-Peak Channels	Area	Quan Channel	Quan Info	Quan Usage	Heavy/Light	Charge	m/z [Da]	MH+ [Da]	ΔM [ppm]	RT [min]	First Scan	Last Scan	MS Order	Ions Matched	Spectrum File	Annotation
	High	VLAGETLSVNDPPDVLDR	Q12906	1	1	CID		54.46	0.000296325	0.722222	1	40	31	6152		1	74241.6	Light	Excluded by Method	Not Used		2	955.497	1909.99	-0.208193	72.3822	9396	9396	MS2	13/176	140211_Fujii_S2_4u.raw
	High	AYAALAALEk	Q12906	1	1	CID	K10(Label:13C(6))	42.51	0.00306613	1	1	38	25	5478			195682	Heavy	Unique	Used	1.19481	2	513.8	1026.59	-0.260615	52.6052	6786	6786	MS2	14/72	140211_Fujii_S2_4u.raw
	Medium	AYAALAALEK	Q12906	1	1	CID		30.2	0.0608808	0.6	1	39	26	5478			163777	Light	Redundant	Not Used	1.19481	2	510.789	1020.57	-0.812744	52.5746	6782	6782	MS2	8/72	140211_Fujii_S2_4u.raw
	Medium	VLAGETLSVNDPPDVLDr	Q12906	1	1	CID	R18(Label:13C(6)15N(4))	29.12	0.101827	1	1	40	20	6152		1	256817	Heavy	Excluded by Method	Not Used		2	960.501	1919.99	-0.381291	72.3752	9395	9395	MS2	19/176	140211_Fujii_S2_4u.raw
O60814	52.38	81	8	126	13.8816	10.3159	2230.5	4.43066e+06	1.19401	4	5.2176	Histone H2B type 1-K OS=Homo sapiens GN=HIST1H2BK PE=1 SV=3 - [H2B1K_HUMAN]
	Confidence Icon	Sequence	Protein Accessions	# Proteins	# Protein Groups	Activation Type	Modifications	IonScore	Exp Value	Δ Score	Rank	Identity High	Homology Threshold	QuanResultID	# Missing Channels	# Single-Peak Channels	Area	Quan Channel	Quan Info	Quan Usage	Heavy/Light	Charge	m/z [Da]	MH+ [Da]	ΔM [ppm]	RT [min]	First Scan	Last Scan	MS Order	Ions Matched	Spectrum File	Annotation
	High	AMGIMNSFVNDIFEr	O60814;P06899	12	2	CID	R15(Label:13C(6)15N(4))	119.76	4.70284e-11	0.908333	1	37		6895			2.12631e+06	Heavy	Not Unique	Not Used	1.55296	2	877.419	1753.83	1.96255	89.0873	11640	11640	MS2	13/144	140211_Fujii_S2_4u.raw
	High	AmGIMNSFVNDIFER	O60814;P06899	12	2	CID	M2(Oxidation)	112.08	2.06274e-10	0.330357	1	36	27	10124			161355	Light	Not Unique	Not Used	1.2811	2	880.411	1759.81	0.11048	88.2331	10572	10572	MS2	11/144	140211_Fujii_S3_4u.raw
	High	AmGIMNSFVNDIFER	O60814;P06899	12	2	CID	M2(Oxidation)	107.45	4.95589e-10	0.327103	1	35	26	13424			2.6677e+06	Light	Not Unique	Not Used	1.1791	2	880.404	1759.8	-7.86661	88.1373	11113	11113	MS2	11/144	140211_Fujii_S4_4u.raw
	High	AmGIMNSFVNDIFEr	O60814;P06899	12	2	CID	M2(Oxidation), R15(Label:13C(6)15N(4))	103.44	1.40851e-09	0.456311	1	36	26	13424			3.16094e+06	Heavy	Redundant	Not Used	1.1791	2	885.409	1769.81	-6.28673	88.155	11115	11115	MS2	12/144	140211_Fujii_S4_4u.raw
	High	AmGIMNSFVNDIFEr	O60814;P06899	12	2	CID	M2(Oxidation), R15(Label:13C(6)15N(4))	103.23	1.90609e-09	0.446602	1	37	26	6827			1.98551e+06	Heavy	Not Unique	Not Used	1.17495	2	885.418	1769.83	3.30057	88.1843	11502	11502	MS2	12/144	140211_Fujii_S2_4u.raw
	High	AMGIMNSFVNDIFER	O60814;P06899	12	2	CID		103.02	2.19509e-09	1	1	37	25	3117			206607	Light	Not Unique	Not Used	1.20151	2	872.416	1743.83	3.35562	89.1246	10790	10790	MS2	13/144	140211_Fujii_S1_4u.raw
	High	AmGIMNSFVNDIFEr	O60814;P06899	12	2	CID	M2(Oxidation), R15(Label:13C(6)15N(4))	101.78	2.46249e-09	0.333333	1	36	25	10124			194057	Heavy	Redundant	Not Used	1.2811	2	885.415	1769.82	0.265759	88.2199	10570	10570	MS2	11/144	140211_Fujii_S3_4u.raw
	High	AMGIMNSFVNDIFEr	O60814;P06899	12	2	CID	R15(Label:13C(6)15N(4))	99.5	5.0042e-09	1	1	37	27	10182			161915	Heavy	Not Unique	Not Used	1.1294	2	877.419	1753.83	1.82335	89.0962	10689	10689	MS2	12/144	140211_Fujii_S3_4u.raw
	High	AMGIMNSFVNDIFEr	O60814;P06899	12	2	CID	R15(Label:13C(6)15N(4))	99	4.90981e-09	0.89899	1	37		13467			6.67732e+06	Heavy	Not Unique	Not Used	1.20241	2	877.413	1753.82	-4.78888	89.0644	11248	11248	MS2	10/144	140211_Fujii_S4_4u.raw
	High	AMGIMNSFVNDIFER	O60814;P06899	12	2	CID		98.91	5.37892e-09	1	1	37	22	10182			143364	Light	Redundant	Not Used	1.1294	2	872.415	1743.82	1.46558	89.103	10690	10690	MS2	10/144	140211_Fujii_S3_4u.raw
	High	AmGIMNSFVNDIFER	O60814;P06899	12	2	CID	M2(Oxidation)	98.53	5.12728e-09	0.393939	1	36	25	3071			258704	Light	Not Unique	Not Used	1.10948	2	880.415	1759.82	4.48048	88.2624	10666	10666	MS2	10/144	140211_Fujii_S1_4u.raw
	High	AmGIMNSFVNDIFER	O60814;P06899	12	2	CID	M2(Oxidation)	97.33	6.71285e-09	0.340206	1	36	23	6827			1.72061e+06	Light	Redundant	Not Used	1.17495	2	880.414	1759.82	3.6481	88.1905	11503	11503	MS2	11/144	140211_Fujii_S2_4u.raw
	High	AmGIMNSFVNDIFEr	O60814;P06899	12	2	CID	M2(Oxidation), R15(Label:13C(6)15N(4))	95.6	1.10445e-08	0.375	1	37	25	3071			303367	Heavy	Redundant	Not Used	1.10948	2	885.418	1769.83	3.30057	88.2285	10661	10661	MS2	12/144	140211_Fujii_S1_4u.raw
	High	AmGIMNSFVNDIFER	O60814;P06899	12	2	CID	M2(Oxidation)	88.88	4.58792e-08	0.426966	1	36	25	6827			1.72061e+06	Light	Redundant	Not Used	1.17495	2	880.413	1759.82	2.67699	88.2292	11509	11509	MS2	10/144	140211_Fujii_S2_4u.raw
	High	AmGImNSFVNDIFER	O60814;P06899	12	2	CID	M2(Oxidation), M5(Oxidation)	87.98	3.72577e-08	1	1	34	18	13292			1.02515e+06	Light	Not Unique	Not Used	1.178	2	888.402	1775.8	-6.58203	85.6602	10752	10752	MS2	10/144	140211_Fujii_S4_4u.raw
	High	AmGIMNSFVNDIFEr	O60814;P06899	12	2	CID	M2(Oxidation), R15(Label:13C(6)15N(4))	87.5	6.40181e-08	0.409091	1	36	24	10124			194057	Heavy	Redundant	Not Used	1.2811	2	885.415	1769.82	0.0588391	88.1808	10565	10565	MS2	10/144	140211_Fujii_S3_4u.raw
	High	AmGImNSFVNDIFER	O60814;P06899	12	2	CID	M2(Oxidation), M5(Oxidation)	86.87	5.69482e-08	1	1	35	26	9960			196635	Light	Not Unique	Not Used	1.11933	2	888.406	1775.81	-2.25133	85.6731	10215	10215	MS2	10/144	140211_Fujii_S3_4u.raw
	High	AmGImNSFVNDIFER	O60814;P06899	12	2	CID	M2(Oxidation), M5(Oxidation)	80.12	2.3735e-07	1	1	35	18	13342			221221	Light	Not Unique	Not Used	1.85829	2	888.403	1775.8	-5.55091	86.4476	10869	10869	MS2	11/144	140211_Fujii_S4_4u.raw
	High	AMGIMNSFVNDIFER	O60814;P06899	12	2	CID		79.86	3.91933e-07	1	1	37	21	6895			1.35952e+06	Light	Redundant	Not Used	1.55296	2	872.411	1743.81	-3.01453	89.0653	11637	11637	MS2	10/144	140211_Fujii_S2_4u.raw
	High	AmGImNSFVNDIFEr	O60814;P06899	12	2	CID	M2(Oxidation), M5(Oxidation), R15(Label:13C(6)15N(4))	78.53	4.50303e-07	1	1	36	19	9960			220099	Heavy	Redundant	Not Used	1.11933	2	893.411	1785.82	-1.05887	85.5467	10198	10198	MS2	11/144	140211_Fujii_S3_4u.raw
	High	AMGImNSFVNDIFEr	O60814;P06899	12	2	CID	M5(Oxidation), R15(Label:13C(6)15N(4))	77.86	4.87771e-07	0.24359	1	35	27	13380			957057	Heavy	Not Unique	Not Used	1.27846	2	885.409	1769.81	-7.25237	87.1518	10967	10967	MS2	10/144	140211_Fujii_S4_4u.raw
	High	AMGImNSFVNDIFER	O60814;P06899	12	2	CID	M5(Oxidation)	74.82	1.0976e-06		2	36	27	10124			161355	Light	Redundant	Not Used	1.2811	2	880.411	1759.81	0.11048	88.2331	10572	10572	MS2	9/144	140211_Fujii_S3_4u.raw
	High	AmGImNSFVNDIFEr	O60814;P06899	12	2	CID	M2(Oxidation), M5(Oxidation), R15(Label:13C(6)15N(4))	73.22	1.26731e-06	1	1	35	17	13292			1.47506e+06	Heavy	Redundant	Not Used	1.178	2	893.407	1785.81	-5.502	85.4678	10724	10724	MS2	10/144	140211_Fujii_S4_4u.raw
	High	AMGImNSFVNDIFER	O60814;P06899	12	2	CID	M5(Oxidation)	72.17	1.67763e-06	0.263889	1	35		13380			731973	Light	Redundant	Not Used	1.27846	2	880.405	1759.8	-7.10358	87.1586	10968	10968	MS2	11/144	140211_Fujii_S4_4u.raw
	High	AMGImNSFVNDIFER	O60814;P06899	12	2	CID	M5(Oxidation)	72.15	1.67927e-06		2	35	26	13424			2.6677e+06	Light	Redundant	Not Used	1.1791	2	880.404	1759.8	-7.86661	88.1373	11113	11113	MS2	9/144	140211_Fujii_S4_4u.raw
	High	AmGImNSFVNDIFER	O60814;P06899	12	2	CID	M2(Oxidation), M5(Oxidation)	70.17	2.82714e-06	1	1	35	17	15290			34986.5	Light	Not Unique	Not Used	1.1327	2	888.408	1775.81	-0.464066	85.5468	7807	7807	MS2	10/144	140211_Fujii_S5_4u.raw
	High	AMGIMNSFVNDIFEr	O60814;P06899	12	2	CID	R15(Label:13C(6)15N(4))	68.77	5.22993e-06	0.811594	1	37		6895			2.12631e+06	Heavy	Redundant	Not Used	1.55296	2	877.415	1753.82	-2.97921	89.0585	11636	11636	MS2	12/144	140211_Fujii_S2_4u.raw
	High	AMGImNSFVNDIFEr	O60814;P06899	12	2	CID	M5(Oxidation), R15(Label:13C(6)15N(4))	67.7	6.30048e-06		2	36	25	10124			194057	Heavy	Redundant	Not Used	1.2811	2	885.415	1769.82	0.265759	88.2199	10570	10570	MS2	9/144	140211_Fujii_S3_4u.raw
	High	AMGImNSFVNDIFER	O60814;P06899	12	2	CID	M5(Oxidation)	64.29	1.35178e-05		2	36	23	6827			1.72061e+06	Light	Redundant	Not Used	1.17495	2	880.414	1759.82	3.6481	88.1905	11503	11503	MS2	9/144	140211_Fujii_S2_4u.raw
	High	AmGImNSFVNDIFEr	O60814;P06899	12	2	CID	M2(Oxidation), M5(Oxidation), R15(Label:13C(6)15N(4))	64.27	1.19902e-05	1	1	36	19	15290			39904.6	Heavy	Redundant	Not Used	1.1327	2	893.411	1785.82	-0.990513	85.5261	7805	7805	MS2	9/144	140211_Fujii_S5_4u.raw
	High	AMGImNSFVNDIFER	O60814;P06899	12	2	CID	M5(Oxidation)	59.78	3.84492e-05		2	36	25	3071			258704	Light	Redundant	Not Used	1.10948	2	880.415	1759.82	4.48048	88.2624	10666	10666	MS2	18/144	140211_Fujii_S1_4u.raw
	High	AMGImNSFVNDIFEr	O60814;P06899	12	2	CID	M5(Oxidation), R15(Label:13C(6)15N(4))	59.54	4.45804e-05		2	37	25	3071			303367	Heavy	Redundant	Not Used	1.10948	2	885.418	1769.83	3.30057	88.2285	10661	10661	MS2	8/144	140211_Fujii_S1_4u.raw
	High	AmGIMNSFVNDIFEr	O60814;P06899	12	2	CID	M2(Oxidation), R15(Label:13C(6)15N(4))	59.47	3.36679e-05		2	35	27	13380			957057	Heavy	Redundant	Not Used	1.27846	2	885.409	1769.81	-7.25237	87.1518	10967	10967	MS2	9/144	140211_Fujii_S4_4u.raw
	High	AMGIMNSFVNDIFER	O60814;P06899	12	2	CID		58.67	5.1548e-05	1	1	37	16	13467			5.55326e+06	Light	Redundant	Not Used	1.20241	2	872.41	1743.81	-4.06457	89.0683	11249	11249	MS2	11/144	140211_Fujii_S4_4u.raw
	High	AMGImNSFVNDIFEr	O60814;P06899	12	2	CID	M5(Oxidation), R15(Label:13C(6)15N(4))	56.58	8.81342e-05		2	37	26	6827			1.98551e+06	Heavy	Redundant	Not Used	1.17495	2	885.418	1769.83	3.30057	88.1843	11502	11502	MS2	8/144	140211_Fujii_S2_4u.raw
	High	AMGImNSFVNDIFEr	O60814;P06899	12	2	CID	M5(Oxidation), R15(Label:13C(6)15N(4))	55.76	8.25582e-05		2	36	26	13424			3.16094e+06	Heavy	Redundant	Not Used	1.1791	2	885.409	1769.81	-6.28673	88.155	11115	11115	MS2	9/144	140211_Fujii_S4_4u.raw
	High	HAVSEGTk	O60814;P06899	12	2	CID	K8(Label:13C(6))	53.94	0.000208886	0.740741	1	38	30	13573			148332	Heavy	Not Unique	Not Used	1.20872	2	417.724	834.44	-1.19624	4.25876	219	219	MS2	7/62	140211_Fujii_S5_4u.raw
	High	AmGIMNSFVNDIFER	O60814;P06899	12	2	CID	M2(Oxidation)	53.11	0.000135112		2	35		13380			731973	Light	Redundant	Not Used	1.27846	2	880.405	1759.8	-7.10358	87.1586	10968	10968	MS2	8/144	140211_Fujii_S4_4u.raw
	High	AMGImNSFVNDIFEr	O60814;P06899	12	2	CID	M5(Oxidation), R15(Label:13C(6)15N(4))	52.39	0.000225227	0.326923	1	37	19	10067			165797	Heavy	Not Unique	Not Used	1.22497	2	885.417	1769.83	2.26598	87.2329	10435	10435	MS2	11/144	140211_Fujii_S3_4u.raw
	High	AMGImNSFVNDIFEr	O60814;P06899	12	2	CID	M5(Oxidation), R15(Label:13C(6)15N(4))	51.84	0.000235669		2	36	24	10124			194057	Heavy	Redundant	Not Used	1.2811	2	885.415	1769.82	0.0588391	88.1808	10565	10565	MS2	9/144	140211_Fujii_S3_4u.raw
	High	AmGImNSFVNDIFER	O60814;P06899	12	2	CID	M2(Oxidation), M5(Oxidation)	50.94	0.000248459	1	1	36	16	15290			34986.5	Light	Redundant	Not Used	1.1327	2	888.409	1775.81	0.635785	85.75	7822	7822	MS2	10/144	140211_Fujii_S5_4u.raw
	High	AMGImNSFVNDIFER	O60814;P06899	12	2	CID	M5(Oxidation)	50.53	0.000313773		2	36	25	6827			1.72061e+06	Light	Redundant	Not Used	1.17495	2	880.413	1759.82	2.67699	88.2292	11509	11509	MS2	9/144	140211_Fujii_S2_4u.raw
	High	QVHPDTGISSk	O60814;P06899	12	2	CID	K11(Label:13C(6))	48.31	0.00107063	0.791667	1	39	26	13742			781392	Heavy	Not Unique	Not Used	1.21547	3	392.21	1174.61	-1.22275	7.69082	644	644	MS2	14/110	140211_Fujii_S5_4u.raw
	High	HAVSEGTK	O60814;P06899	12	2	CID		47.74	0.000709247	0.770833	1	37	27	10272			40874	Light	Not Unique	Not Used	1.0047	2	414.714	828.42	-1.44117	4.29345	246	246	MS2	6/62	140211_Fujii_S4_4u.raw
	High	KESYSVYVYK	O60814	8	1	CID		43.51	0.00297476	1	1	39	24	8220			414652	Light	Unique	Used	1.20414	2	633.324	1265.64	0.225807	29.9529	3513	3513	MS2	7/96	140211_Fujii_S3_4u.raw
	High	QVHPDTGISSk	O60814;P06899	12	2	CID	K11(Label:13C(6))	41.33	0.00535591	0.756098	1	39	26	7184			721934	Heavy	Not Unique	Not Used	1.17878	3	392.21	1174.62	-0.521269	7.53596	628	628	MS2	13/110	140211_Fujii_S3_4u.raw
	High	AMGImNSFVNDIFER	O60814;P06899	12	2	CID	M5(Oxidation)	40.86	0.00226827	0.170732	1	35	19	13380			731973	Light	Redundant	Not Used	1.27846	2	880.404	1759.8	-7.17294	87.2938	10987	10987	MS2	11/144	140211_Fujii_S4_4u.raw
	High	kESYSVYVYk	O60814	8	1	CID	K1(Label:13C(6)), K10(Label:13C(6))	40.6	0.00617078	1	1	39	24	14536			459512	Heavy	Unique	Used	1.12235	2	639.344	1277.68	-0.234297	30.8477	3168	3168	MS2	7/96	140211_Fujii_S5_4u.raw
	High	IAGEASr	O60814;P06899	12	2	CID	R7(Label:13C(6)15N(4))	38.73	0.00555966	0.102564	1	37		10285		1	55662.4	Heavy	Excluded by Method	Not Used		2	357.193	713.379	-3.85137	5.3137	325	325	MS2	6/52	140211_Fujii_S4_4u.raw
	High	AmGImNSFVNDIFEr	O60814;P06899	12	2	CID	M2(Oxidation), M5(Oxidation), R15(Label:13C(6)15N(4))	37.13	0.00523802	1	1	35	17	13292			1.47506e+06	Heavy	Redundant	Not Used	1.178	2	893.408	1785.81	-5.09186	86.049	10809	10809	MS2	12/144	140211_Fujii_S4_4u.raw
	Medium	KESYSVYVYK	O60814	8	1	CID		36.83	0.0124391	1	1	39	22	11455		1	352413	Light	Excluded by Method	Not Used		2	633.321	1265.63	-4.98248	30.1151	3621	3621	MS2	7/96	140211_Fujii_S4_4u.raw
	Medium	HAVSEGTK	O60814;P06899	12	2	CID		36.58	0.00946179	0.567568	1	37		13573			122718	Light	Redundant	Not Used	1.20872	2	414.714	828.42	-0.999113	4.26483	220	220	MS2	7/62	140211_Fujii_S5_4u.raw
	Medium	kESYSVYVYk	O60814	8	1	CID	K1(Label:13C(6)), K10(Label:13C(6))	35.93	0.0180348	0.694444	1	39	26	14536			459512	Heavy	Redundant	Not Used	1.12235	2	639.344	1277.68	0.052324	30.9232	3178	3178	MS2	11/96	140211_Fujii_S5_4u.raw
	Medium	AmGIMNSFVNDIFEr	O60814;P06899	12	2	CID	M2(Oxidation), R15(Label:13C(6)15N(4))	35.23	0.0117117		2	37	19	10067			165797	Heavy	Redundant	Not Used	1.22497	2	885.417	1769.83	2.26598	87.2329	10435	10435	MS2	9/144	140211_Fujii_S3_4u.raw
	Medium	QVHPDTGISSk	O60814;P06899	12	2	CID	K11(Label:13C(6))	34.87	0.0237046	0.685714	1	39	26	3521			423581	Heavy	Not Unique	Not Used	1.06473	3	392.21	1174.62	-0.599212	8.05035	711	711	MS2	13/110	140211_Fujii_S2_4u.raw
	Medium	AmGIMNSFVNDIFER	O60814;P06899	12	2	CID	M2(Oxidation)	34.48	0.00985587		2	35	19	13380			731973	Light	Redundant	Not Used	1.27846	2	880.404	1759.8	-7.17294	87.2938	10987	10987	MS2	9/144	140211_Fujii_S4_4u.raw
	Medium	QVHPDTGISSk	O60814;P06899	12	2	CID	K11(Label:13C(6))	34.35	0.0250854	0.617647	1	39	27	10423			1.28402e+06	Heavy	Not Unique	Not Used	1.17899	3	392.208	1174.61	-5.2758	8.21234	690	690	MS2	13/110	140211_Fujii_S4_4u.raw
	Medium	kESYSVYVYk	O60814	8	1	CID	K1(Label:13C(6)), K10(Label:13C(6))	33.43	0.0321391	1	1	39	21	14536			459512	Heavy	Redundant	Not Used	1.12235	2	639.344	1277.68	-0.520919	30.2334	3086	3086	MS2	11/96	140211_Fujii_S5_4u.raw
	Medium	QVHPDTGISSK	O60814;P06899	12	2	CID		33.37	0.0277535	1	1	39	22	10423			1.08909e+06	Light	Redundant	Not Used	1.17899	3	390.202	1168.59	-3.12011	8.4421	719	719	MS2	11/110	140211_Fujii_S4_4u.raw
	Medium	ESYSVYVYK	O60814	8	1	CID		32.5	0.0209191	1	1	36	21						No Quan Values	Not Used		2	569.277	1137.55	0.572547	42.082	4372	4372	MS2	5/70	140211_Fujii_S5_4u.raw
	Medium	LLLPGELAK	O60814;P06899	12	2	CID		32.22	0.0111861	0.0625	1	33		15137			2.36672e+06	Light	Not Unique	Not Used	1.17926	2	477.305	953.603	0.0887976	58.981	6093	6093	MS2	11/64	140211_Fujii_S5_4u.raw
	Medium	LLLPGELAK	O60814;P06899	12	2	CID		31.34	0.0127805	0.290323	1	33							No Quan Values	Not Used		2	477.305	953.603	-0.167222	63.0215	6445	6445	MS2	8/64	140211_Fujii_S5_4u.raw
	Medium	LLLPGELAk	O60814;P06899	12	2	CID	K9(Label:13C(6))	30	0.00835		3	30		15137			2.7913e+06	Heavy	Redundant	Not Used	1.17926	2	480.315	959.623	-0.216644	58.9424	6088	6088	MS2	6/64	140211_Fujii_S5_4u.raw
	Medium	IAGEASr	O60814;P06899	12	2	CID	R7(Label:13C(6)15N(4))	29.71	0.046397	0.266667	1	37		3343			50941	Heavy	Not Unique	Not Used	1.21665	2	357.194	713.381	-0.25794	5.3162	338	338	MS2	6/52	140211_Fujii_S2_4u.raw
	Medium	QVHPDTGISSK	O60814;P06899	12	2	CID		29.37	0.0682106	0.62069	1	38	25	13742			633698	Light	Redundant	Not Used	1.21547	3	390.204	1168.6	0.483737	7.55257	626	626	MS2	13/110	140211_Fujii_S5_4u.raw
	Medium	ESYSVYVYk	O60814	8	1	CID	K9(Label:13C(6))	29.22	0.0557083	1	1	37	20						No Quan Values	Not Used		2	572.284	1143.56	-5.61071	42.0286	5202	5202	MS2	6/70	140211_Fujii_S4_4u.raw
	Medium	kESYSVYVYk	O60814	8	1	CID	K1(Label:13C(6)), K10(Label:13C(6))	29.18	0.0857548	0.62069	1	39	26	8220			499298	Heavy	Redundant	Not Used	1.20414	2	639.344	1277.68	-0.138757	29.9183	3510	3510	MS2	10/96	140211_Fujii_S3_4u.raw
	Medium	IAGEASr	O60814;P06899	12	2	CID	R7(Label:13C(6)15N(4))	28.96	0.0534912	0.103448	1	37		13589		1	60310.7	Heavy	Excluded by Method	Not Used		2	357.194	713.381	-1.02796	4.51559	257	257	MS2	6/52	140211_Fujii_S5_4u.raw
	Medium	ESYSVYVYk	O60814	8	1	CID	K9(Label:13C(6))	28.68	0.0614578	0.62069	1	37	25	11938		1	7691.13	Heavy	Excluded by Method	Not Used		2	572.285	1143.56	-4.00951	42.3464	5246	5246	MS2	6/70	140211_Fujii_S4_4u.raw
	Medium	ESYSVYVYK	O60814	8	1	CID		28.49	0.0518888	1	1	36	22	14792			649108	Light	Unique	Used	1.18397	2	569.277	1137.55	0.0359961	40.5008	4198	4198	MS2	6/70	140211_Fujii_S5_4u.raw
	Medium	KESYSVYVYK	O60814	8	1	CID		28.49	0.0913187	1	1	39	22	14536			408749	Light	Redundant	Not Used	1.12235	2	633.324	1265.64	-0.545788	31.1307	3201	3201	MS2	9/96	140211_Fujii_S5_4u.raw
	Medium	ESYSVYVYk	O60814	8	1	CID	K9(Label:13C(6))	28.18	0.0728342	1	1	38	20	14792			768523	Heavy	Redundant	Not Used	1.18397	2	572.287	1143.57	0.0468261	40.4588	4195	4195	MS2	6/70	140211_Fujii_S5_4u.raw
	Medium	LAHYNk	O60814;P06899	11	2	CID	K6(Label:13C(6))	27.78	0.0608545	0.357143	1	36		13602			47039.8	Heavy	Not Unique	Not Used	1.2248	2	376.213	751.418	-1.61417	4.69471	281	281	MS2	7/44	140211_Fujii_S5_4u.raw
	Medium	ESYSVYVYk	O60814	8	1	CID	K9(Label:13C(6))	27.32	0.0872087	1	1	37	24	11904			991631	Heavy	Unique	Used	1.56633	2	572.284	1143.56	-5.29047	41.3746	5108	5108	MS2	6/70	140211_Fujii_S4_4u.raw
	Medium	LLLPGELAk	O60814;P06899	12	2	CID	K9(Label:13C(6))	27	0.0236439		3	31		12503			5.33065e+06	Heavy	Redundant	Not Used	1.08682	2	480.312	959.618	-5.87737	58.7701	7440	7440	MS2	6/64	140211_Fujii_S4_4u.raw
	Medium	LLLPGELAK	O60814;P06899	12	2	CID		24.57	0.0665112		3	34		2207			212179	Light	Redundant	Not Used	1.10275	2	477.305	953.602	-0.871275	59.1617	7086	7086	MS2	6/64	140211_Fujii_S1_4u.raw
	Medium	LLLPGELAk	O60814;P06899	12	2	CID	K9(Label:13C(6))	23.89	0.0373612		3	30		9230			2.23568e+06	Heavy	Redundant	Not Used	1.1681	2	480.315	959.623	0.0377691	58.7297	7088	7088	MS2	6/64	140211_Fujii_S3_4u.raw
	Medium	LLLPGELAk	O60814;P06899	12	2	CID	K9(Label:13C(6))	22.48	0.0531041	0.136364	1	30							No Quan Values	Not Used		2	480.315	959.623	-0.0894375	62.7841	6418	6418	MS2	10/64	140211_Fujii_S5_4u.raw
	Medium	LLLPGELAk	O60814;P06899	12	2	CID	K9(Label:13C(6))	20.95	0.0755315		4	30	21						No Quan Values	Not Used		2	480.315	959.623	-0.0258342	64.6241	6575	6575	MS2	3/64	140211_Fujii_S5_4u.raw
	Medium	LLLPGELAk	O60814;P06899	12	2	CID	K9(Label:13C(6))	20.84	0.0717		3	30	21						No Quan Values	Not Used		2	480.315	959.622	-0.789074	64.8093	6586	6586	MS2	3/64	140211_Fujii_S5_4u.raw
	Medium	LLLPGELAk	O60814;P06899	12	2	CID	K9(Label:13C(6))	19.26	0.0990117		2	30							No Quan Values	Not Used		2	480.315	959.623	-0.216644	60.9556	6278	6278	MS2	10/64	140211_Fujii_S5_4u.raw
P53621	6.54	20	7	1224	138.258	7.66455	521.69	280263	1.194	8	25.2196	Coatomer subunit alpha OS=Homo sapiens GN=COPA PE=1 SV=2 - [COPA_HUMAN]
	Confidence Icon	Sequence	Protein Accessions	# Proteins	# Protein Groups	Activation Type	Modifications	IonScore	Exp Value	Δ Score	Rank	Identity High	Homology Threshold	QuanResultID	# Missing Channels	# Single-Peak Channels	Area	Quan Channel	Quan Info	Quan Usage	Heavy/Light	Charge	m/z [Da]	MH+ [Da]	ΔM [ppm]	RT [min]	First Scan	Last Scan	MS Order	Ions Matched	Spectrum File	Annotation
	High	LSFLYLITGNLEK	P53621	1	1	CID		81.43	4.05409e-07	1	1	38	28	3158			284679	Light	Unique	Used	1.14144	2	755.931	1510.85	1.77671	89.8532	10888	10888	MS2	17/122	140211_Fujii_S1_4u.raw
	High	LVGQSIIAYLQK	P53621	1	1	CID		75.42	1.06075e-06	1	1	36	26	6640			175236	Light	Unique	Used	1.09576	2	666.901	1332.79	4.4042	85.0931	11031	11031	MS2	10/104	140211_Fujii_S2_4u.raw
	High	LSFLYLITGNLEK	P53621	1	1	CID		67.85	9.15449e-06	0.808824	1	38	30				2580.81		No Quan Values	Not Used		2	755.932	1510.86	2.74625	89.8066	11740	11740	MS2	14/122	140211_Fujii_S2_4u.raw
	High	GITGVDLFGTTDAVVK	P53621	1	1	CID		65.47	2.42642e-05	0.830769	1	40	28	2853			204496	Light	Unique	Used	1.24897	2	796.929	1592.85	-1.54928	84.1158	10103	10103	MS2	13/138	140211_Fujii_S1_4u.raw
	High	LVGQSIIAYLQk	P53621	1	1	CID	K12(Label:13C(6))	55.84	7.2842e-05	1	1	35	20	2901			106640	Heavy	Unique	Used	1.26973	2	669.909	1338.81	1.74965	85.2784	10242	10242	MS2	9/104	140211_Fujii_S1_4u.raw
	High	SSGLTAVWVAR	P53621	1	1	CID		55.29	0.000220372	0.654545	1	39		2199			55307.5	Light	Unique	Used	0.930701	2	573.817	1146.63	-0.11238	59.2333	7096	7096	MS2	16/88	140211_Fujii_S1_4u.raw
	High	ASNLENSTYDLYTIPK	P53621	1	1	CID		54.75	0.000225264	1	1	39	25	2470			244753	Light	Unique	Used	0.909593	2	914.951	1828.9	-0.585069	67.9551	8191	8191	MS2	8/168	140211_Fujii_S1_4u.raw
	High	GITGVDLFGTTDAVVk	P53621	1	1	CID	K16(Label:13C(6))	52.35	0.000450839	1	1	40	23	2853			243155	Heavy	Redundant	Not Used	1.24897	2	799.942	1598.88	2.35817	83.8071	10069	10069	MS2	19/138	140211_Fujii_S1_4u.raw
	High	SSGLTAVWVAr	P53621	1	1	CID	R11(Label:13C(6)15N(4))	52.28	0.000422671	0.711538	1	39	31	2199			57303.6	Heavy	Redundant	Not Used	0.930701	2	578.821	1156.63	-0.506087	59.1679	7087	7087	MS2	10/88	140211_Fujii_S1_4u.raw
	High	ASNLENSTYDLYTIPk	P53621	1	1	CID	K16(Label:13C(6))	51.48	0.000557591	1	1	40	22	2470			222626	Heavy	Redundant	Not Used	0.909593	2	917.961	1834.92	-0.443229	68.2446	8227	8227	MS2	11/168	140211_Fujii_S1_4u.raw
	High	ASNLENSTYDLYTIPk	P53621	1	1	CID	K16(Label:13C(6))	49.83	0.000800219	1	1	40	25	5995			146088	Heavy	Unique	Used	1.57489	2	917.961	1834.91	-1.44113	67.8598	8788	8788	MS2	9/168	140211_Fujii_S2_4u.raw
	High	SSGLTAVWVAR	P53621	1	1	CID		49.35	0.00085773	0.673469	1	39		2199			55307.5	Light	Redundant	Not Used	0.930701	2	573.818	1146.63	1.16514	59.0321	7070	7070	MS2	13/88	140211_Fujii_S1_4u.raw
	High	ASNLENSTYDLYTIPk	P53621	1	1	CID	K16(Label:13C(6))	47.55	0.00133954	1	1	40	25	2470			222626	Heavy	Redundant	Not Used	0.909593	2	917.959	1834.91	-3.43693	67.9154	8186	8186	MS2	8/168	140211_Fujii_S1_4u.raw
	High	GITGVDLFGTTDAVVk	P53621	1	1	CID	K16(Label:13C(6))	44.86	0.00258168	0.577778	1	40		6575		1	311358	Heavy	Excluded by Method	Not Used		2	799.942	1598.88	1.67104	83.9622	10884	10884	MS2	17/138	140211_Fujii_S2_4u.raw
	High	GITGVDLFGTTDAVVK	P53621	1	1	CID		44.15	0.00332864	1	1	40	25	2853			204496	Light	Redundant	Not Used	1.24897	2	796.929	1592.85	-1.01282	84.0339	10096	10096	MS2	11/138	140211_Fujii_S1_4u.raw
	High	GITGVDLFGTTDAVVk	P53621	1	1	CID	K16(Label:13C(6))	44.05	0.00314643	1	1	40	24	2853			243155	Heavy	Redundant	Not Used	1.24897	2	799.942	1598.88	2.05278	83.6926	10054	10054	MS2	11/138	140211_Fujii_S1_4u.raw
	Medium	LNDLIQr	P53621	1	1	CID	R7(Label:13C(6)15N(4))	34.76	0.0156737	0.428571	1	37		1005			24694.4	Heavy	Unique	Used	1.55348	2	441.257	881.507	-0.599521	24.7349	2767	2767	MS2	6/58	140211_Fujii_S1_4u.raw
	Medium	LVGQSIIAYLQK	P53621	1	1	CID		33.9	0.0151342	1	1	36	18	2901			74714.9	Light	Redundant	Not Used	1.26973	2	666.899	1332.79	2.11446	85.2717	10241	10241	MS2	9/104	140211_Fujii_S1_4u.raw
	Medium	GITGVDLFGTTDAVVK	P53621	1	1	CID		33.08	0.0409131	1	1	40	23	2853			204496	Light	Redundant	Not Used	1.24897	2	796.932	1592.86	2.28254	83.8138	10070	10070	MS2	20/138	140211_Fujii_S1_4u.raw
	Medium	NcWEk	P53621	1	1	CID	C2(Carbamidomethyl), K5(Label:13C(6))	21.81	0.0711908	0.136364	1	31		7483	1		66208	Heavy	Excluded by Method	Not Used		2	371.67	742.333	6.04721	12.6265	1312	1312	MS2	4/40	140211_Fujii_S3_4u.raw
Q96AC1	5.59	3	2	680	77.8106	6.69775	140.24	114110	1.19286	1		Fermitin family homolog 2 OS=Homo sapiens GN=FERMT2 PE=1 SV=1 - [FERM2_HUMAN]
	Confidence Icon	Sequence	Protein Accessions	# Proteins	# Protein Groups	Activation Type	Modifications	IonScore	Exp Value	Δ Score	Rank	Identity High	Homology Threshold	QuanResultID	# Missing Channels	# Single-Peak Channels	Area	Quan Channel	Quan Info	Quan Usage	Heavy/Light	Charge	m/z [Da]	MH+ [Da]	ΔM [ppm]	RT [min]	First Scan	Last Scan	MS Order	Ions Matched	Spectrum File	Annotation
	High	TmADSSYNLEVQNILSFLk	Q96AC1	1	1	CID	M2(Oxidation), K19(Label:13C(6))	82.65	4.69368e-07	1	1	40	20	3177	1		45058	Heavy	Excluded by Method	Not Used		2	1098.06	2195.1	2.21606	90.2037	10932	10932	MS2	14/196	140211_Fujii_S1_4u.raw
	High	TSTILGDITSIPELADYIK	Q96AC1	1	1	CID		52.91	0.000406275	0.773585	1	40	28	3173			140550	Light	Unique	Used	1.19286	2	1025.55	2050.1	2.26036	90.1428	10924	10924	MS2	11/174	140211_Fujii_S1_4u.raw
	High	TSTILGDITSIPELADYIk	Q96AC1	1	1	CID	K19(Label:13C(6))	52.68	0.000366328	1	1	39	24	3173			183162	Heavy	Redundant	Not Used	1.19286	2	1028.56	2056.12	2.2005	90.1358	10923	10923	MS2	11/174	140211_Fujii_S1_4u.raw
O60506	24.56	55	13	623	69.5596	8.5874	1280.89	1.49632e+06	1.19199	28	13.7221	Heterogeneous nuclear ribonucleoprotein Q OS=Homo sapiens GN=SYNCRIP PE=1 SV=2 - [HNRPQ_HUMAN]
	Confidence Icon	Sequence	Protein Accessions	# Proteins	# Protein Groups	Activation Type	Modifications	IonScore	Exp Value	Δ Score	Rank	Identity High	Homology Threshold	QuanResultID	# Missing Channels	# Single-Peak Channels	Area	Quan Channel	Quan Info	Quan Usage	Heavy/Light	Charge	m/z [Da]	MH+ [Da]	ΔM [ppm]	RT [min]	First Scan	Last Scan	MS Order	Ions Matched	Spectrum File	Annotation
	High	EFNEDGALAVLQQFk	O60506	1	1	CID	K15(Label:13C(6))	99.01	1.02618e-08	0.737374	1	40		10098			197131	Heavy	Unique	Used	1.30369	2	857.941	1714.87	0.156873	87.7807	10510	10510	MS2	11/144	140211_Fujii_S3_4u.raw
	High	EFNEDGALAVLQQFK	O60506	1	1	CID		82.33	4.46487e-07	0.829268	1	40		10098			151210	Light	Redundant	Not Used	1.30369	2	854.931	1708.85	0.221485	87.8012	10513	10513	MS2	19/144	140211_Fujii_S3_4u.raw
	High	DLFEDELVPLFEk	O60506	1	1	CID	K13(Label:13C(6))	73.68	3.49053e-06	0.756757	1	40		10217			595927	Heavy	Unique	Used	1.19661	2	800.417	1599.83	1.37119	89.8299	10783	10783	MS2	13/118	140211_Fujii_S3_4u.raw
	High	DLFEDELVPLFEk	O60506	1	1	CID	K13(Label:13C(6))	73.46	3.71473e-06	0.753425	1	40		13503			380870	Heavy	Unique	Used	1.22007	2	800.413	1599.82	-3.51217	89.8364	11360	11360	MS2	13/118	140211_Fujii_S4_4u.raw
	High	DLFEDELVPLFEk	O60506	1	1	CID	K13(Label:13C(6))	72.39	4.53915e-06	0.763889	1	40		13503			380870	Heavy	Redundant	Not Used	1.22007	2	800.41	1599.81	-7.32732	89.9353	11372	11372	MS2	13/118	140211_Fujii_S4_4u.raw
	High	DLFEDELVPLFEK	O60506	1	1	CID		72.36	4.50964e-06	0.791667	1	40		10217			508270	Light	Redundant	Not Used	1.19661	2	797.409	1593.81	3.74276	90.0039	10804	10804	MS2	13/118	140211_Fujii_S3_4u.raw
	High	DLFEDELVPLFEK	O60506	1	1	CID		71.39	5.23885e-06	0.760563	1	39		13503			318383	Light	Redundant	Not Used	1.22007	2	797.403	1593.8	-3.83971	89.8501	11362	11362	MS2	11/118	140211_Fujii_S4_4u.raw
	High	NLANTVTEEILEK	O60506	1	1	CID		71.36	6.01727e-06	0.816901	1	40	30	13116			1.1144e+06	Light	Unique	Used	1.26495	2	737.39	1473.77	-4.96475	79.0577	9963	9963	MS2	20/134	140211_Fujii_S4_4u.raw
	High	DLFEDELVPLFEK	O60506	1	1	CID		68.65	1.02207e-05	0.73913	1	39		10217			508270	Light	Redundant	Not Used	1.19661	2	797.407	1593.81	0.90892	89.7892	10778	10778	MS2	13/118	140211_Fujii_S3_4u.raw
	High	DLFEDELVPLFEK	O60506	1	1	CID		68.24	1.16226e-05	0.691176	1	40		6934			1.18936e+06	Light	Unique	Used	1.1778	2	797.409	1593.81	3.81935	89.8715	11748	11748	MS2	13/118	140211_Fujii_S2_4u.raw
	High	NLANTVTEEILEK	O60506	1	1	CID		67.23	1.59903e-05	1	1	40	26	9797			689455	Light	Unique	Used	1.1679	2	737.393	1473.78	-0.492006	79.3277	9529	9529	MS2	20/134	140211_Fujii_S3_4u.raw
	High	NLANTVTEEILEk	O60506	1	1	CID	K13(Label:13C(6))	64.35	2.98417e-05	0.765625	1	40	31	6438			1.4594e+06	Heavy	Unique	Used	1.79955	2	740.407	1479.81	4.22049	79.6858	10325	10325	MS2	10/134	140211_Fujii_S2_4u.raw
	High	NLANTVTEEILEk	O60506	1	1	CID	K13(Label:13C(6))	63.69	3.55946e-05	0.796875	1	40	29	13116			1.40967e+06	Heavy	Redundant	Not Used	1.26495	2	740.398	1479.79	-6.83335	79.1983	9982	9982	MS2	7/134	140211_Fujii_S4_4u.raw
	High	NLANTVTEEILEK	O60506	1	1	CID		63.55	3.6562e-05	1	1	40	26	13116			1.1144e+06	Light	Redundant	Not Used	1.26495	2	737.39	1473.77	-4.5506	79.553	10028	10028	MS2	7/134	140211_Fujii_S4_4u.raw
	High	DLFEDELVPLFEK	O60506	1	1	CID		59.92	7.66999e-05	0.683333	1	40		3160			190270	Light	Unique	Used	1.07569	2	797.407	1593.81	1.44505	89.8671	10890	10890	MS2	12/118	140211_Fujii_S1_4u.raw
	High	NLANTVTEEILEk	O60506	1	1	CID	K13(Label:13C(6))	59.31	9.32481e-05	0.762712	1	40	31	9797			805217	Heavy	Redundant	Not Used	1.1679	2	740.403	1479.8	-0.316506	79.2426	9520	9520	MS2	10/134	140211_Fujii_S3_4u.raw
	High	TGYTLDVTTGQr	O60506	1	1	CID	R12(Label:13C(6)15N(4))	57.53	0.000102342	1	1	38	24	8480			564014	Heavy	Unique	Used	1.18738	2	661.334	1321.66	-0.794371	37.5222	4459	4459	MS2	14/106	140211_Fujii_S3_4u.raw
	High	kYGGPPPDSVYSGQQPSVGTEIFVGk	O60506	1	1	CID	K1(Label:13C(6)), K26(Label:13C(6))	55.97	0.000211829	1	1	40	23	9507			273117	Heavy	Unique	Used	0.95877	3	902.797	2706.38	-1.40509	68.0351	8204	8204	MS2	23/276	140211_Fujii_S3_4u.raw
	High	TGYTLDVTTGQr	O60506	1	1	CID	R12(Label:13C(6)15N(4))	53.57	0.000236473	1	1	38	22	11730			318992	Heavy	Unique	Used	1.08432	2	661.331	1321.66	-5.22773	37.7448	4618	4618	MS2	9/106	140211_Fujii_S4_4u.raw
	High	TGYTLDVTTGQr	O60506	1	1	CID	R12(Label:13C(6)15N(4))	53.44	0.00024547	1	1	38	22	11730			318992	Heavy	Redundant	Not Used	1.08432	2	661.331	1321.65	-5.78191	38.2252	4680	4680	MS2	15/106	140211_Fujii_S4_4u.raw
	High	AGPIWDLr	O60506	1	1	CID	R8(Label:13C(6)15N(4))	53.43	0.000304368	0.54717	1	39		12528			159692	Heavy	Unique	Used	0.98228	2	469.257	937.508	-5.67815	59.5835	7547	7547	MS2	7/56	140211_Fujii_S4_4u.raw
	High	AGPIWDLr	O60506	1	1	CID	R8(Label:13C(6)15N(4))	49.75	0.000778551	0.68	1	39		2230			23030.6	Heavy	Unique	Used	0.644848	2	469.26	937.514	0.571798	60.1179	7214	7214	MS2	7/56	140211_Fujii_S1_4u.raw
	High	AGPIWDLR	O60506	1	1	CID		49.31	0.000736725	0.714286	1	39	30	9247			180837	Light	Unique	Used	1.06823	2	464.256	927.505	-0.114355	59.8885	7224	7224	MS2	9/56	140211_Fujii_S3_4u.raw
	High	TGYTLDVTTGQr	O60506	1	1	CID	R12(Label:13C(6)15N(4))	48.74	0.00080864	0.755102	1	39	27	1475			101526	Heavy	Unique	Used	1.15215	2	661.334	1321.66	-0.424925	38.2803	4468	4468	MS2	12/106	140211_Fujii_S1_4u.raw
	High	AGPIWDLR	O60506	1	1	CID		47.12	0.00121985	0.765957	1	39	26	5714			389200	Light	Unique	Used	1.13314	2	464.256	927.505	-0.0485489	59.3814	7655	7655	MS2	7/56	140211_Fujii_S2_4u.raw
	High	AGPIWDLr	O60506	1	1	CID	R8(Label:13C(6)15N(4))	46.63	0.0016393	0.723404	1	40	28	5714			461094	Heavy	Redundant	Not Used	1.13314	2	469.26	937.512	-0.925578	59.2661	7640	7640	MS2	7/56	140211_Fujii_S2_4u.raw
	High	kYGGPPPDSVYSGQQPSVGTEIFVGk	O60506	1	1	CID	K1(Label:13C(6)), K26(Label:13C(6))	46.44	0.00190101	0.76087	1	40	27	5994			404990	Heavy	Unique	Used	0.820101	3	902.798	2706.38	-0.863834	67.8325	8784	8784	MS2	33/276	140211_Fujii_S2_4u.raw
	High	NLANTVTEEILEk	O60506	1	1	CID	K13(Label:13C(6))	44.86	0.00278906	1	1	40	25	13116			1.40967e+06	Heavy	Redundant	Not Used	1.26495	2	740.4	1479.79	-5.266	78.9827	9954	9954	MS2	8/134	140211_Fujii_S4_4u.raw
	High	TGYTLDVTTGQR	O60506	1	1	CID		42	0.00326205	0.642857	1	38	30	11730			294186	Light	Redundant	Not Used	1.08432	2	656.327	1311.65	-5.75719	37.7074	4613	4613	MS2	11/106	140211_Fujii_S4_4u.raw
	High	DLFEDELVPLFEk	O60506	1	1	CID	K13(Label:13C(6))	41.98	0.00512167	0.738095	1	40	26	6934			1.38486e+06	Heavy	Redundant	Not Used	1.1778	2	800.419	1599.83	3.43134	89.8538	11745	11745	MS2	18/118	140211_Fujii_S2_4u.raw
	High	VTEGLTDVILYHQPDDk	O60506	1	1	CID	K17(Label:13C(6))	41.44	0.00612279	1	1	40	23	9461			981765	Heavy	Unique	Used	1.27197	3	650.338	1949	1.11323	66.5695	8031	8031	MS2	12/164	140211_Fujii_S3_4u.raw
	High	kYGGPPPDSVYSGQQPSVGTEIFVGk	O60506	1	1	CID	K1(Label:13C(6)), K26(Label:13C(6))	41.43	0.00602539	1	1	40	23	5994			404990	Heavy	Redundant	Not Used	0.820101	3	902.798	2706.38	-0.863834	67.8466	8786	8786	MS2	11/276	140211_Fujii_S2_4u.raw
	High	TGYTLDVTTGQR	O60506	1	1	CID		40.95	0.00456805	0.536585	1	38		4907			877376	Light	Unique	Used	1.15015	2	656.331	1311.65	0.105998	37.3246	4724	4724	MS2	6/106	140211_Fujii_S2_4u.raw
	High	TkEQILEEFSk	O60506	1	1	CID	K2(Label:13C(6)), K11(Label:13C(6))	40.6	0.00609239	0.658537	1	39	29	8755			145798	Heavy	Unique	Used	1.23911	2	682.379	1363.75	0.424566	44.2606	5328	5328	MS2	13/116	140211_Fujii_S3_4u.raw
	High	TGYTLDVTTGQR	O60506	1	1	CID		39.99	0.00564298	0.575	1	38		8480			475008	Light	Redundant	Not Used	1.18738	2	656.331	1311.66	0.850525	37.443	4449	4449	MS2	7/106	140211_Fujii_S3_4u.raw
	High	TGYTLDVTTGQR	O60506	1	1	CID		39.65	0.00595618	0.725	1	38	26	4907			877376	Light	Redundant	Not Used	1.15015	2	656.33	1311.65	-1.19693	38.2386	4852	4852	MS2	6/106	140211_Fujii_S2_4u.raw
	Medium	LDEIYVAGLVAHSDLDER	O60506	1	1	CID		39.04	0.0103658	1	1	40	22				7708.83		No Quan Values	Not Used		3	672.341	2015.01	0.44914	83.9759	10030	10030	MS2	9/166	140211_Fujii_S3_4u.raw
	Medium	AGPIWDLr	O60506	1	1	CID	R8(Label:13C(6)15N(4))	38.47	0.0106888	0.605263	1	40	29	9247			203131	Heavy	Redundant	Not Used	1.06823	2	469.26	937.513	-0.209441	59.5108	7180	7180	MS2	7/56	140211_Fujii_S3_4u.raw
	Medium	VTEGLTDVILYHQPDDK	O60506	1	1	CID		36.99	0.0160689	1	1	40	24	5953			1.18211e+06	Light	Unique	Used	1.38392	3	648.329	1942.97	-1.99971	66.6788	8630	8630	MS2	19/164	140211_Fujii_S2_4u.raw
	Medium	DSDLSHVQNK	O60506	1	1	CID		35.59	0.0095654	0.694444	1	36	25	7144			69751.4	Light	Unique	Used	1.31358	2	571.776	1142.54	0.059053	6.9125	546	546	MS2	7/84	140211_Fujii_S3_4u.raw
	Medium	DSDLSHVQNk	O60506	1	1	CID	K10(Label:13C(6))	34.62	0.0164979	1	1	38	24	7144			85708.9	Heavy	Redundant	Not Used	1.31358	2	574.785	1148.56	-1.20566	6.89588	544	544	MS2	12/84	140211_Fujii_S3_4u.raw
	Medium	VTEGLTDVILYHQPDDk	O60506	1	1	CID	K17(Label:13C(6))	33.89	0.0328697	1	1	40	21	12751			637643	Heavy	Unique	Used	1.31524	3	650.333	1948.99	-5.2753	66.8379	8458	8458	MS2	17/164	140211_Fujii_S4_4u.raw
	Medium	AGPIWDLR	O60506	1	1	CID		33.23	0.0286627	1	1	39	24	9247			180837	Light	Redundant	Not Used	1.06823	2	464.256	927.506	0.872731	59.4792	7176	7176	MS2	7/56	140211_Fujii_S3_4u.raw
	Medium	KYGGPPPDSVYSGQQPSVGTEIFVGK	O60506	1	1	CID		32.7	0.0395524	1	1	39	16	12784			188322	Light	Unique	Used	1.28469	3	898.78	2694.32	-6.24587	67.9977	8595	8595	MS2	21/276	140211_Fujii_S4_4u.raw
	Medium	DSDLSHVQNK	O60506	1	1	CID		32.55	0.0186228	1	1	36	24	3464			146826	Light	Unique	Used	1.02065	2	571.775	1142.54	-0.902515	7.32282	611	611	MS2	9/84	140211_Fujii_S2_4u.raw
	Medium	DLFEDELVPLFEK	O60506	1	1	CID		32.53	0.0398189	1	1	39	24	13503			318383	Light	Redundant	Not Used	1.22007	2	797.401	1593.8	-5.98426	90.0361	11385	11385	MS2	7/118	140211_Fujii_S4_4u.raw
	Medium	LDEIYVAGLVAHSDLDEr	O60506	1	1	CID	R18(Label:13C(6)15N(4))	32.14	0.0498529	1	1	40	18	9912			114350	Heavy	Unique	Used	2.6795	3	675.677	2025.02	-0.140197	83.7781	10009	10009	MS2	9/166	140211_Fujii_S3_4u.raw
	Medium	KYGGPPPDSVYSGQQPSVGTEIFVGK	O60506	1	1	CID		31.56	0.0553	0.65625	1	40	26	5994			493829	Light	Redundant	Not Used	0.820101	3	898.784	2694.34	-1.2848	67.8396	8785	8785	MS2	10/276	140211_Fujii_S2_4u.raw
	Medium	EQILEEFSK	O60506	1	1	CID		31.4	0.0380691	0.516129	1	38	30	12278			57760.7	Light	Unique	Used	2.17663	2	561.785	1122.56	-4.00982	52.0718	6573	6573	MS2	7/92	140211_Fujii_S4_4u.raw
	Medium	AGPIWDLR	O60506	1	1	CID		30.62	0.0497203	0.645161	1	38	26	12528			158865	Light	Redundant	Not Used	0.98228	2	464.253	927.499	-6.43175	59.5897	7548	7548	MS2	5/56	140211_Fujii_S4_4u.raw
	Medium	TGYTLDVTTGQR	O60506	1	1	CID		30.58	0.0492616	0.548387	1	38	28	8480			475008	Light	Redundant	Not Used	1.18738	2	656.331	1311.65	0.199064	38.4044	4570	4570	MS2	13/106	140211_Fujii_S3_4u.raw
	Medium	VTEGLTDVILYHQPDDk	O60506	1	1	CID	K17(Label:13C(6))	30.13	0.0813287	1	1	40	19	5953			1.64469e+06	Heavy	Redundant	Not Used	1.38392	3	650.336	1948.99	-1.42338	66.5175	8611	8611	MS2	7/164	140211_Fujii_S2_4u.raw
	Medium	YGGPPPDSVYSGQQPSVGTEIFVGk	O60506	1	1	CID	K25(Label:13C(6))	29.24	0.0891049	1	1	39	19	9722		1	114678	Heavy	Excluded by Method	Not Used		3	858.093	2572.27	-0.46321	76.3529	9180	9180	MS2	11/242	140211_Fujii_S3_4u.raw
	Medium	TGYTLDVTTGQr	O60506	1	1	CID	R12(Label:13C(6)15N(4))	28.73	0.0835958	1	1	39	21	1475			101526	Heavy	Redundant	Not Used	1.15215	2	661.335	1321.66	0.683409	38.4682	4494	4494	MS2	10/106	140211_Fujii_S1_4u.raw
	Medium	GYAFVTFcTK	O60506	1	1	CID	C8(Carbamidomethyl)	27.34	0.062546	1	1	36	15	9377			85165.7	Light	Unique	Used	1.24396	2	597.287	1193.57	1.20237	63.4468	7667	7667	MS2	8/78	140211_Fujii_S3_4u.raw
Q15717	10.74	6	3	326	36.0692	9.17334	148.527	142771	1.19155	5	18.5214	ELAV-like protein 1 OS=Homo sapiens GN=ELAVL1 PE=1 SV=2 - [ELAV1_HUMAN]
	Confidence Icon	Sequence	Protein Accessions	# Proteins	# Protein Groups	Activation Type	Modifications	IonScore	Exp Value	Δ Score	Rank	Identity High	Homology Threshold	QuanResultID	# Missing Channels	# Single-Peak Channels	Area	Quan Channel	Quan Info	Quan Usage	Heavy/Light	Charge	m/z [Da]	MH+ [Da]	ΔM [ppm]	RT [min]	First Scan	Last Scan	MS Order	Ions Matched	Spectrum File	Annotation
	High	SLFSSIGEVESAk	Q15717	1	1	CID	K13(Label:13C(6))	60.34	6.9075e-05	0.766667	1	39	30	12820			269929	Heavy	Unique	Used	1.19155	2	680.354	1359.7	-5.97377	69.158	8743	8743	MS2	7/116	140211_Fujii_S4_4u.raw
	High	SLFSSIGEVESAk	Q15717	1	1	CID	K13(Label:13C(6))	55.53	0.000209364	1	1	39	26	9537			142127	Heavy	Unique	Used	1.15135	2	680.359	1359.71	-0.0484694	69.0435	8330	8330	MS2	8/116	140211_Fujii_S3_4u.raw
	High	DANLYISGLPr	Q15717	1	1	CID	R11(Label:13C(6)15N(4))	46.43	0.00163238	0.76087	1	39	26	12670			46919.5	Heavy	Unique	Used	0.680598	2	614.828	1228.65	-5.843	63.6881	8065	8065	MS2	10/108	140211_Fujii_S4_4u.raw
	High	SLFSSIGEVESAk	Q15717	1	1	CID	K13(Label:13C(6))	42.01	0.00468038	0.690476	1	39	28	2521	1		36122.7	Heavy	Excluded by Method	Not Used		2	680.359	1359.71	0.939074	69.472	8380	8380	MS2	8/116	140211_Fujii_S1_4u.raw
	High	VLVDQTTGLSR	Q15717	1	1	CID		40.59	0.0061981	0.658537	1	39	29	8270			66745.8	Light	Unique	Used	1.51972	2	594.833	1188.66	0.137604	31.2194	3678	3678	MS2	9/104	140211_Fujii_S3_4u.raw
	High	VLVDQTTGLSR	Q15717	1	1	CID		39.46	0.00811365	1	1	39	24	11499			111463	Light	Unique	Used	1.34868	2	594.83	1188.65	-5.20261	31.2979	3779	3779	MS2	10/104	140211_Fujii_S4_4u.raw
Q8WU68	6.36	8	2	220	25.7272	7.15186	273.604	48510.4	1.18953	2	7.00739	Splicing factor U2AF 26 kDa subunit OS=Homo sapiens GN=U2AF1L4 PE=1 SV=2 - [U2AF4_HUMAN]
	Confidence Icon	Sequence	Protein Accessions	# Proteins	# Protein Groups	Activation Type	Modifications	IonScore	Exp Value	Δ Score	Rank	Identity High	Homology Threshold	QuanResultID	# Missing Channels	# Single-Peak Channels	Area	Quan Channel	Quan Info	Quan Usage	Heavy/Light	Charge	m/z [Da]	MH+ [Da]	ΔM [ppm]	RT [min]	First Scan	Last Scan	MS Order	Ions Matched	Spectrum File	Annotation
	High	aEYLASIFGTEK	Q8WU68	2	1	CID	N-Term(Acetyl)	80.63	5.3974e-07	0.790123	1	39		10246			29131.8	Light	Unique	Used	1.24703	2	685.846	1370.69	1.25351	90.6757	10881	10881	MS2	10/106	140211_Fujii_S3_4u.raw
	High	aEYLASIFGTEk	Q8WU68	2	1	CID	N-Term(Acetyl), K12(Label:13C(6))	69.23	7.98181e-06	0.811594	1	39	30						No Quan Values	Not Used		2	688.854	1376.7	-2.02355	90.6972	11855	11855	MS2	17/106	140211_Fujii_S2_4u.raw
	High	aEYLASIFGTEK	Q8WU68	2	1	CID	N-Term(Acetyl)	68.29	7.87958e-06	0.823529	1	38	29	13524			42865.6	Light	Unique	Used	1.13468	2	685.841	1370.67	-7.2961	90.7114	11474	11474	MS2	9/106	140211_Fujii_S4_4u.raw
	High	aEYLASIFGTEK	Q8WU68	2	1	CID	N-Term(Acetyl)	63.95	2.52504e-05	1	1	39	25	3209		1	29548.6	Light	Excluded by Method	Not Used		2	685.845	1370.68	-0.171412	90.7524	11005	11005	MS2	9/106	140211_Fujii_S1_4u.raw
	High	aEYLASIFGTEk	Q8WU68	2	1	CID	N-Term(Acetyl), K12(Label:13C(6))	53.79	0.000305225	0.777778	1	39	28	10246			36328.1	Heavy	Redundant	Not Used	1.24703	2	688.856	1376.71	0.991181	90.6369	10878	10878	MS2	8/106	140211_Fujii_S3_4u.raw
	High	aEYLASIFGTEKDK	Q8WU68	2	1	CID	N-Term(Acetyl)	49.82	0.000724932	0.66	1	39		10171		1	54155.1	Light	Excluded by Method	Not Used		2	807.407	1613.81	0.779607	88.9363	10668	10668	MS2	7/130	140211_Fujii_S3_4u.raw
	High	aEYLASIFGTEkDk	Q8WU68	2	1	CID	N-Term(Acetyl), K12(Label:13C(6)), K14(Label:13C(6))	41.43	0.00607215	1	1	40	21	10171		1	32380.4	Heavy	Excluded by Method	Not Used		2	813.427	1625.85	0.489011	88.9226	10666	10666	MS2	10/130	140211_Fujii_S3_4u.raw
	High	aEYLASIFGTEk	Q8WU68	2	1	CID	N-Term(Acetyl), K12(Label:13C(6))	39.31	0.00805884	0.74359	1	39	25						No Quan Values	Not Used		2	688.855	1376.7	-1.13686	90.7731	11864	11864	MS2	15/106	140211_Fujii_S2_4u.raw
Q14978	3.58	4	2	699	73.5596	9.46631	120.897	227690	1.18807	2	31.6225	Nucleolar and coiled-body phosphoprotein 1 OS=Homo sapiens GN=NOLC1 PE=1 SV=2 - [NOLC1_HUMAN]
	Confidence Icon	Sequence	Protein Accessions	# Proteins	# Protein Groups	Activation Type	Modifications	IonScore	Exp Value	Δ Score	Rank	Identity High	Homology Threshold	QuanResultID	# Missing Channels	# Single-Peak Channels	Area	Quan Channel	Quan Info	Quan Usage	Heavy/Light	Charge	m/z [Da]	MH+ [Da]	ΔM [ppm]	RT [min]	First Scan	Last Scan	MS Order	Ions Matched	Spectrum File	Annotation
	High	VVPSDLYPLVLGFLr	Q14978	1	1	CID	R15(Label:13C(6)15N(4))	66.71	7.13504e-06	1	1	36	23	3236			390737	Heavy	Unique	Used	0.96474	2	849.499	1697.99	2.22715	91.3202	11076	11076	MS2	11/114	140211_Fujii_S1_4u.raw
	High	VVPSDLYPLVLGFLR	Q14978	1	1	CID		60.44	3.3932e-05	1	1	36	22	3236			405019	Light	Redundant	Not Used	0.96474	2	844.492	1687.98	-1.10508	91.2946	11073	11073	MS2	11/114	140211_Fujii_S1_4u.raw
	Medium	DNQLSEVANk	Q14978	1	1	CID	K10(Label:13C(6))	30.38	0.0521329	1	1	38	24	675			50362.1	Heavy	Unique	Used	1.46311	2	562.287	1123.57	-0.905881	16.5712	1775	1775	MS2	9/98	140211_Fujii_S1_4u.raw
	Medium	DNQLSEVANK	Q14978	1	1	CID		27.31	0.0775633	1	1	37	19	675			31839.5	Light	Redundant	Not Used	1.46311	2	559.278	1117.55	-0.594345	16.5835	1777	1777	MS2	11/98	140211_Fujii_S1_4u.raw
Q07955	8.06	2	2	248	27.7278	10.3599	47.21	75176.7	1.18514	1		Serine/arginine-rich splicing factor 1 OS=Homo sapiens GN=SRSF1 PE=1 SV=2 - [SRSF1_HUMAN]
	Confidence Icon	Sequence	Protein Accessions	# Proteins	# Protein Groups	Activation Type	Modifications	IonScore	Exp Value	Δ Score	Rank	Identity High	Homology Threshold	QuanResultID	# Missing Channels	# Single-Peak Channels	Area	Quan Channel	Quan Info	Quan Usage	Heavy/Light	Charge	m/z [Da]	MH+ [Da]	ΔM [ppm]	RT [min]	First Scan	Last Scan	MS Order	Ions Matched	Spectrum File	Annotation
	High	DGTGVVEFVr	Q07955	1	1	CID	R10(Label:13C(6)15N(4))	42.33	0.00368125	0.690476	1	39	28	1860		1	77007	Heavy	Excluded by Method	Not Used		2	544.784	1088.56	-0.558441	48.6331	5817	5817	MS2	7/84	140211_Fujii_S1_4u.raw
	Medium	SHEGETAYIR	Q07955	1	1	CID		26.48	0.0682588	1	1	36	20	374			73346.5	Light	Unique	Used	1.18514	2	581.778	1162.55	-0.741594	11.1776	1094	1094	MS2	6/82	140211_Fujii_S1_4u.raw
P46776	28.38	37	4	148	16.551	11.0044	624.884	1.80624e+06	1.18461	16	55.6102	60S ribosomal protein L27a OS=Homo sapiens GN=RPL27A PE=1 SV=2 - [RL27A_HUMAN]
	Confidence Icon	Sequence	Protein Accessions	# Proteins	# Protein Groups	Activation Type	Modifications	IonScore	Exp Value	Δ Score	Rank	Identity High	Homology Threshold	QuanResultID	# Missing Channels	# Single-Peak Channels	Area	Quan Channel	Quan Info	Quan Usage	Heavy/Light	Charge	m/z [Da]	MH+ [Da]	ΔM [ppm]	RT [min]	First Scan	Last Scan	MS Order	Ions Matched	Spectrum File	Annotation
	High	TGAAPIIDVVR	P46776	1	1	CID		64.26	1.96861e-05	1	1	38	22	9063			606640	Light	Unique	Used	1.74751	2	556.327	1111.65	-0.247548	53.6512	6473	6473	MS2	9/94	140211_Fujii_S3_4u.raw
	High	NQSFcPTVNLDK	P46776	1	1	CID	C5(Carbamidomethyl)	58.54	4.20576e-05	0.694915	1	36		12033			1.87717e+06	Light	Unique	Used	1.00962	2	711.834	1422.66	-4.96597	45.609	5693	5693	MS2	9/126	140211_Fujii_S4_4u.raw
	High	GHVSHGHGR	P46776	1	1	CID		54.89	0.000106383	1	1	36	25	7007			30162.2	Light	Unique	Used	1.21308	2	472.234	943.46	-0.12244	4.20052	211	211	MS2	7/64	140211_Fujii_S3_4u.raw
	High	TGAAPIIDVVr	P46776	1	1	CID	R11(Label:13C(6)15N(4))	54.17	0.000196389	0.777778	1	38	28	12331			2.7543e+06	Heavy	Unique	Used	1.71335	2	561.328	1121.65	-5.98506	53.5063	6758	6758	MS2	9/94	140211_Fujii_S4_4u.raw
	High	TGAAPIIDVVR	P46776	1	1	CID		47.74	0.000894341	1	1	38	22	15045			806408	Light	Unique	Used	1.72467	2	556.327	1111.65	-0.686789	53.7331	5609	5609	MS2	9/94	140211_Fujii_S5_4u.raw
	High	TGAAPIIDVVR	P46776	1	1	CID		47.41	0.000962223	1	1	38	19	9063			606640	Light	Redundant	Not Used	1.74751	2	556.327	1111.65	0.191694	53.5985	6469	6469	MS2	10/94	140211_Fujii_S3_4u.raw
	High	GHVSHGHGr	P46776	1	1	CID	R9(Label:13C(6)15N(4))	47.27	0.000661873	0.659574	1	36					12609.9		No Quan Values	Not Used		2	477.238	953.469	0.29626	4.25042	212	212	MS2	7/64	140211_Fujii_S2_4u.raw
	High	GHVSHGHGr	P46776	1	1	CID	R9(Label:13C(6)15N(4))	47.2	0.000660242	1	1	36	25	13571			12969.5	Heavy	Unique	Used	0.805104	2	477.237	953.468	-1.3681	4.20835	213	213	MS2	7/64	140211_Fujii_S5_4u.raw
	High	GHVSHGHGR	P46776	1	1	CID		46.02	0.000842616	0.652174	1	36		13571			16109.1	Light	Redundant	Not Used	0.805104	2	472.233	943.46	-0.898755	4.20222	212	212	MS2	11/64	140211_Fujii_S5_4u.raw
	High	NQSFcPTVNLDK	P46776	1	1	CID	C5(Carbamidomethyl)	45.54	0.000971805	1	1	36	21	8785			1.05244e+06	Light	Unique	Used	1.01885	2	711.838	1422.67	0.353892	44.9745	5425	5425	MS2	9/126	140211_Fujii_S3_4u.raw
	High	NQSFcPTVNLDK	P46776	1	1	CID	C5(Carbamidomethyl)	45.43	0.000834908	1	1	35	25	12033			1.87717e+06	Light	Redundant	Not Used	1.00962	2	711.833	1422.66	-5.99562	44.9599	5605	5605	MS2	9/126	140211_Fujii_S4_4u.raw
	High	GHVSHGHGr	P46776	1	1	CID	R9(Label:13C(6)15N(4))	44.56	0.00123181	1	1	36	25				23743.4		No Quan Values	Not Used		2	477.238	953.469	-0.0878229	4.24744	213	213	MS2	7/64	140211_Fujii_S1_4u.raw
	High	TGAAPIIDVVR	P46776	1	1	CID		44.31	0.00198314	0.75	1	38	26	12331			1.61149e+06	Light	Redundant	Not Used	1.71335	2	556.324	1111.64	-5.18904	53.5311	6761	6761	MS2	9/94	140211_Fujii_S4_4u.raw
	High	LWTLVSEQTr	P46776	1	1	CID	R10(Label:13C(6)15N(4))	43.39	0.00353915	0.44186	1	40		12516			769185	Heavy	Unique	Used	0.90722	2	621.837	1242.67	-4.02902	59.5359	7540	7540	MS2	9/88	140211_Fujii_S4_4u.raw
	High	GHVSHGHGr	P46776	1	1	CID	R9(Label:13C(6)15N(4))	43.04	0.0016909	0.604651	1	36		7007			36589.2	Heavy	Redundant	Not Used	1.21308	2	477.238	953.469	-0.279864	4.19428	210	210	MS2	6/64	140211_Fujii_S3_4u.raw
	High	TGAAPIIDVVr	P46776	1	1	CID	R11(Label:13C(6)15N(4))	42.86	0.00264756	1	1	38	24	15045			1.39079e+06	Heavy	Redundant	Not Used	1.72467	2	561.331	1121.65	-0.652327	53.6619	5600	5600	MS2	11/94	140211_Fujii_S5_4u.raw
	High	TGAAPIIDVVr	P46776	1	1	CID	R11(Label:13C(6)15N(4))	40.94	0.0042081	1	1	38	24	2036			251236	Heavy	Unique	Used	1.73895	2	561.331	1121.66	-0.217005	53.8066	6441	6441	MS2	9/94	140211_Fujii_S1_4u.raw
	High	LWTLVSEQTr	P46776	1	1	CID	R10(Label:13C(6)15N(4))	40.64	0.00715409	0.390244	1	40		9241			339640	Heavy	Unique	Used	0.849034	2	621.84	1242.67	0.194982	59.4592	7173	7173	MS2	8/88	140211_Fujii_S3_4u.raw
	High	NQSFcPTVNLDK	P46776	1	1	CID	C5(Carbamidomethyl)	37.09	0.00681087	1	1	36	24	5207			514901	Light	Unique	Used	1.15681	2	711.838	1422.67	0.268088	44.8328	5753	5753	MS2	8/126	140211_Fujii_S2_4u.raw
	Medium	NQSFcPTVNLDk	P46776	1	1	CID	C5(Carbamidomethyl), K12(Label:13C(6))	36.99	0.00858941	0.702703	1	37	26	8785			1.07879e+06	Heavy	Redundant	Not Used	1.01885	2	714.848	1428.69	-0.0659902	44.968	5424	5424	MS2	7/126	140211_Fujii_S3_4u.raw
	Medium	TGAAPIIDVVr	P46776	1	1	CID	R11(Label:13C(6)15N(4))	36.55	0.011497	1	1	38	24	5518			542816	Heavy	Unique	Used	1.71981	2	561.332	1121.66	0.762469	53.5092	6905	6905	MS2	8/94	140211_Fujii_S2_4u.raw
	High	NQSFcPTVNLDK	P46776	1	1	CID	C5(Carbamidomethyl)	36.12	0.00834432	1	1	36	20	14892			1.01531e+06	Light	Unique	Used	1.03871	2	711.838	1422.67	-0.0751271	45.0807	4708	4708	MS2	5/126	140211_Fujii_S5_4u.raw
	High	NQSFcPTVNLDK	P46776	1	1	CID	C5(Carbamidomethyl)	35.69	0.00801229	0.722222	1	35	25						No Quan Values	Not Used		2	711.834	1422.66	-5.4808	46.2871	5786	5786	MS2	12/126	140211_Fujii_S4_4u.raw
	Medium	LWTLVSEQTR	P46776	1	1	CID		35.46	0.0235948	0.685714	1	40	25	9241			400030	Light	Redundant	Not Used	0.849034	2	616.835	1232.66	-0.225336	59.2669	7151	7151	MS2	7/88	140211_Fujii_S3_4u.raw
	Medium	GHVSHGHGR	P46776	1	1	CID		35.21	0.00988266	1	1	36	22						No Quan Values	Not Used		2	472.234	943.461	0.0716382	4.25363	214	214	MS2	11/64	140211_Fujii_S1_4u.raw
	Medium	NQSFcPTVNLDk	P46776	1	1	CID	C5(Carbamidomethyl), K12(Label:13C(6))	35.14	0.0120335	0.6	1	37		12033			1.89522e+06	Heavy	Redundant	Not Used	1.00962	2	714.844	1428.68	-5.19255	44.9229	5600	5600	MS2	8/126	140211_Fujii_S4_4u.raw
	Medium	TGAAPIIDVVr	P46776	1	1	CID	R11(Label:13C(6)15N(4))	34.49	0.0188129	1	1	38	24						No Quan Values	Not Used		2	561.331	1121.66	0.109487	55.6025	5803	5803	MS2	7/94	140211_Fujii_S5_4u.raw
	Medium	TGAAPIIDVVr	P46776	1	1	CID	R11(Label:13C(6)15N(4))	33.14	0.0255019	1	1	38	22	9063			1.06011e+06	Heavy	Redundant	Not Used	1.74751	2	561.331	1121.65	-0.434666	53.502	6458	6458	MS2	6/94	140211_Fujii_S3_4u.raw
	Medium	NQSFcPTVNLDk	P46776	1	1	CID	C5(Carbamidomethyl), K12(Label:13C(6))	33.07	0.0222668	1	1	37	20	5207			595643	Heavy	Redundant	Not Used	1.15681	2	714.848	1428.69	0.361221	44.8198	5751	5751	MS2	6/126	140211_Fujii_S2_4u.raw
	Medium	NQSFcPTVNLDk	P46776	1	1	CID	C5(Carbamidomethyl), K12(Label:13C(6))	32.57	0.0235174	1	1	37	20	1752			116139	Heavy	Unique	Used	1.08	2	714.847	1428.69	-0.493202	45.5423	5412	5412	MS2	6/126	140211_Fujii_S1_4u.raw
	Medium	LWTLVSEQTR	P46776	1	1	CID		30.8	0.0658757	0.516129	1	40	30	5708			191327	Light	Unique	Used	1.71016	2	616.836	1232.66	0.368842	59.3109	7646	7646	MS2	6/88	140211_Fujii_S2_4u.raw
[truncated: 11,176 more rows]
